# Supplementary material for: An embryonic system to assess direct and indirect Wnt transcriptional targets
Source: Sci Rep. 2017 Sep 11;7:11092. doi: 10.1038/s41598-017-11519-z (PMC5593962; doi:10.1038/s41598-017-11519-z)
Supplement: Supplementary file 4 — Table 1 [file 41598_2017_11519_MOESM4_ESM.xlsx]

## Sheet: README
Supplemental Table S1
	Results from differential expression analysis for An embryonic system to assess Wnt transcriptional targets: Comparing opposing Wnt pathways and transcriptional activation and repression.
		Sheet name	Description
	Contents	ALL
		Wg++.WT	Overexpression of Wg compared to WT
		Wnt4++.WT	Overexpression of Wnt4 compared to WT
		Otk++.WT	Overexpression of Otk compared to WT
		Wnt4++Otk++.WT	Overexpression of Wnt4 and Otk compared to WT
		Wg++.Wnt4++	Overexpression of Wg compared to overexpression of Wnt4
		tcf∆N-short.WT	tcf∆N-short compared to WT
		tcf∆N-short.tcf∆N-long	tcf∆N-short compared to tcf∆N-long
		tcf∆N-long.WT	tcf∆N-long compared to WT
		DisArmed.WT	DisArmed compared to WT
		arm∆N.WT	arm∆N compared to WT
		arm∆Ntcf∆N-short.WT	arm∆N with tcf∆N-short compared to WT

## Sheet: ALL
Probeset ID	Gene identifier	Gene name	Description	p-value	adjusted P-value
1634323_at	FBgn0039473	CG17191		7.50652e-14	6.4999e-10
1636829_at	FBgn0051902	Spn28Da	Serpin 28Da [Source:FlyBase gene name;Acc:FBgn0051902]	5.09122e-13	1.54552e-09
1641567_at	FBgn0028583	lcs	la costa [Source:FlyBase gene name;Acc:FBgn0028583]	5.35462e-13	1.54552e-09
1635207_at	FBgn0052557	CG32557		4.98387e-12	1.07888e-08
1635868_at	FBgn0039471	CG6295		8.17826e-12	1.41631e-08
1633009_a_at	FBgn0262007	CG42825		1.71292e-11	2.47203e-08
1624206_at	FBgn0034901	CG11300		2.50449e-11	3.09805e-08
1625636_s_at	FBgn0085432	pan	pangolin [Source:FlyBase gene name;Acc:FBgn0085432]	3.38974e-11	3.25128e-08
1632524_at	FBgn0010453	Wnt4	Wnt oncogene analog 4 [Source:FlyBase gene name;Acc:FBgn0010453]	4.34743e-11	3.25128e-08
1639249_at	FBgn0038523	CG7587		4.37941e-11	3.25128e-08
1629182_at	FBgn0036363	CG10140		4.78352e-11	3.25128e-08
1637647_at	FBgn0051148	CG31148		4.78658e-11	3.25128e-08
1641081_at	FBgn0036228	obst-G	obstructor-G [Source:FlyBase gene name;Acc:FBgn0036228]	4.88124e-11	3.25128e-08
1634852_at	FBgn0038240	CG14851		7.49551e-11	4.63597e-08
1630352_at	FBgn0036532	CG13445		9.79703e-11	5.6555e-08
1634997_at	FBgn0003375	Sgs5	Salivary gland secretion 5 [Source:FlyBase gene name;Acc:FBgn0003375]	2.00276e-10	1.08387e-07
1638815_at	FBgn0038239	CG14850		3.21974e-10	1.59312e-07
1641359_at	FBgn0019929	Ser7	Ser7 [Source:FlyBase gene name;Acc:FBgn0019929]	3.31172e-10	1.59312e-07
1631097_at	FBgn0032663	CG15153		9.29222e-10	3.77218e-07
1626166_at	FBgn0032803	CG13082		9.36098e-10	3.77218e-07
1635313_at	FBgn0038431	CG10405		9.71252e-10	3.77218e-07
1640355_at	FBgn0038484	CG5246		9.72703e-10	3.77218e-07
1629934_at	FBgn0031033	CG14219		1.00197e-09	3.77218e-07
1629718_at	FBgn0038719	CG16727		1.0976e-09	3.96006e-07
1637486_at	FBgn0051698	CG31698		1.16082e-09	4.02061e-07
1633471_at	FBgn0033518	Prx2540-2	Peroxiredoxin 2540-2 [Source:FlyBase gene name;Acc:FBgn0033518]	1.84329e-09	5.86742e-07
1623521_at	FBgn0261575	tobi	target of brain insulin [Source:FlyBase gene name;Acc:FBgn0261575]	1.89647e-09	5.86742e-07
1635453_at	FBgn0032049	Bace	beta-site APP-cleaving enzyme [Source:FlyBase gene name;Acc:FBgn0032049]	1.89731e-09	5.86742e-07
1623226_at	FBgn0036361	CG10154		1.98213e-09	5.9063e-07
1635045_at	FBgn0039476	CG6271		2.0463e-09	5.9063e-07
1623328_at	FBgn0036226	CG7252		4.12431e-09	1.15201e-06
1629631_at	FBgn0035478	CG10853		4.51582e-09	1.22195e-06
1626429_at	FBgn0002564	Lsp1gamma	Larval serum protein 1 gamma [Source:FlyBase gene name;Acc:FBgn0002564]	4.71926e-09	1.23831e-06
1623292_at	FBgn0053128	CG33128		6.02644e-09	1.51265e-06
1624911_at	FBgn0031688	Cyp28d2	Cyp28d2 [Source:FlyBase gene name;Acc:FBgn0031688]	6.11419e-09	1.51265e-06
1629199_at	FBgn0020508	Ag5r2	Antigen 5-related 2 [Source:FlyBase gene name;Acc:FBgn0020508]	6.48003e-09	1.55863e-06
1623329_at	FBgn0034318	CG14500		7.81641e-09	1.80225e-06
1639401_at	FBgn0002570	Mal-A1	Maltase A1 [Source:FlyBase gene name;Acc:FBgn0002570]	7.90918e-09	1.80225e-06
1634486_at	FBgn0050047	CG30047		1.0033e-08	2.22758e-06
1622893_at	FBgn0040736	IM3	Immune induced molecule 3 [Source:FlyBase gene name;Acc:FBgn0040736]	1.06724e-08	2.31031e-06
1629362_at	FBgn0052475	mthl8	methuselah-like 8 [Source:FlyBase gene name;Acc:FBgn0052475]	1.10233e-08	2.32808e-06
1623981_at	FBgn0036951	CG7017		1.16837e-08	2.40879e-06
1628296_at	FBgn0051956	pgant4	polypeptide GalNAc transferase 4 [Source:FlyBase gene name;Acc:FBgn0051956]	1.37825e-08	2.73592e-06
1640903_at	FBgn0038783	CG4367		1.39023e-08	2.73592e-06
1629435_at	FBgn0085311	CG34282		1.57087e-08	3.01843e-06
1637357_at	FBgn0032066	CG9463		1.60351e-08	3.01843e-06
1624506_at	FBgn0031653	Jon25Biii	Jonah 25Biii [Source:FlyBase gene name;Acc:FBgn0031653]	1.83376e-08	3.37842e-06
1634903_at	FBgn0030746	CG9981		1.87403e-08	3.38068e-06
1628052_at	FBgn0015714	Cyp6a17	Cytochrome P450-6a17 [Source:FlyBase gene name;Acc:FBgn0015714]	2.21064e-08	3.90652e-06
1632215_at	FBgn0039470	CG6296		2.30109e-08	3.96766e-06
1629201_at	FBgn0034160	CG5550		2.33688e-08	3.96766e-06
1638246_at	FBgn0035926	CG5804		2.44789e-08	4.02963e-06
1632921_at	FBgn0085280	CG34251		2.46645e-08	4.02963e-06
1626324_at	FBgn0031432	Cyp309a1	Cyp309a1 [Source:FlyBase gene name;Acc:FBgn0031432]	2.68091e-08	4.29889e-06
1628460_at	FBgn0033720	CG13160		2.83126e-08	4.45743e-06
1627889_at	FBgn0036227	CG17826		3.56219e-08	5.50804e-06
1630241_at	FBgn0043470	lambdaTry	lambdaTry [Source:FlyBase gene name;Acc:FBgn0043470]	4.3773e-08	6.64966e-06
1633991_at	FBgn0051445	CG31445		4.75733e-08	6.88413e-06
1638716_a_at	FBgn0036362	CG10725		4.78767e-08	6.88413e-06
1633862_at	FBgn0033541	CG12934		4.79089e-08	6.88413e-06
1640810_at	FBgn0035313	CG13810		4.84966e-08	6.88413e-06
1625712_at	FBgn0025383	CG14780		5.02641e-08	6.91706e-06
1630159_at	FBgn0037563	CG11672		5.03262e-08	6.91706e-06
1625245_at	FBgn0032116	Mco1	Multicopper oxidase-1 [Source:FlyBase gene name;Acc:FBgn0032116]	5.21698e-08	7.05841e-06
1627262_at	FBgn0029848	Btd	Biotinidase [Source:FlyBase gene name;Acc:FBgn0029848]	5.46863e-08	7.28505e-06
1626285_at	FBgn0035325	CG13806		5.87938e-08	7.66167e-06
1633053_at	FBgn0034329	IM1	Immune induced molecule 1 [Source:FlyBase gene name;Acc:FBgn0034329]	5.99069e-08	7.66167e-06
1635525_at	FBgn0030777	CG9672		6.01679e-08	7.66167e-06
1635679_at	FBgn0002522	lab	labial [Source:FlyBase gene name;Acc:FBgn0002522]	6.3675e-08	7.99075e-06
1638298_at	FBgn0036940	obst-J	obstructor-J [Source:FlyBase gene name;Acc:FBgn0036940]	6.74072e-08	8.33826e-06
1635733_x_at	FBgn0051439	Muc96D	Mucin 96D [Source:FlyBase gene name;Acc:FBgn0051439]	6.87189e-08	8.35781e-06
1626248_at	FBgn0037973	CG18547		6.981e-08	8.35781e-06
1635379_at	FBgn0051300	CG31300		7.04608e-08	8.35781e-06
1631611_at	FBgn0053983	obst-H	obstructor-H [Source:FlyBase gene name;Acc:FBgn0053983]	7.29471e-08	8.53579e-06
1634239_at	FBgn0031034	CG14205		7.44408e-08	8.59444e-06
1625193_at	FBgn0051106	CG31106		7.5819e-08	8.63837e-06
1637995_at	FBgn0031512	CG15404		8.1885e-08	9.20834e-06
1629765_at	FBgn0038646	CG7715		8.52982e-08	9.35134e-06
1634515_at	FBgn0033999	CG8093		8.53165e-08	9.35134e-06
1637095_at	FBgn0031910	CG15818		8.70867e-08	9.42604e-06
1628002_at	FBgn0053986	CG33986		9.66783e-08	1.0335e-05
1632017_at	FBgn0040950	Muc26B	Mucin 26B [Source:FlyBase gene name;Acc:FBgn0040950]	9.83718e-08	1.03878e-05
1622901_at	FBgn0034553	CG9993		1.01144e-07	1.05518e-05
1632868_a_at	FBgn0004009	wg	wingless [Source:FlyBase gene name;Acc:FBgn0004009]	1.05908e-07	1.09174e-05
1630056_at	FBgn0052054	CG32054		1.30204e-07	1.3264e-05
1624509_at	FBgn0002571	Mal-A3	Maltase A3 [Source:FlyBase gene name;Acc:FBgn0002571]	1.34264e-07	1.35185e-05
1634064_at	FBgn0035929	CG13311		1.68657e-07	1.67862e-05
1640299_at	FBgn0004554	Edg91	Ecdysone-dependent gene 91 [Source:FlyBase gene name;Acc:FBgn0004554]	1.86534e-07	1.83546e-05
1639457_at	FBgn0052284	CG32284		2.20523e-07	2.14003e-05
1634819_at	FBgn0036878	Cpr76Ba	Cuticular protein 76Ba [Source:FlyBase gene name;Acc:FBgn0036878]	2.2243e-07	2.14003e-05
1638879_a_at	FBgn0053012	CG33012		2.3017e-07	2.19015e-05
1624283_at	FBgn0033598	Cpr47Eb	Cuticular protein 47Eb [Source:FlyBase gene name;Acc:FBgn0033598]	2.63676e-07	2.44178e-05
1625554_at	FBgn0036947	obst-F	obstructor-F [Source:FlyBase gene name;Acc:FBgn0036947]	2.64657e-07	2.44178e-05
1626058_at	FBgn0008651	lbl	ladybird late [Source:FlyBase gene name;Acc:FBgn0008651]	2.65073e-07	2.44178e-05
1635282_at	FBgn0038595	CG7142		2.791e-07	2.54392e-05
1636526_at	FBgn0036876	CG9451		2.89155e-07	2.60812e-05
1635926_at	FBgn0036879	Cpr76Bb	Cuticular protein 76Bb [Source:FlyBase gene name;Acc:FBgn0036879]	2.93229e-07	2.6176e-05
1638238_at	FBgn0038930	CG5778		2.97524e-07	2.62114e-05
1625063_a_at	FBgn0051606	CG31606		3.02541e-07	2.62114e-05
1636343_at	FBgn0039474	CG6283		3.02707e-07	2.62114e-05
1625235_at	FBgn0033792	CG13325		3.17575e-07	2.72266e-05
1640360_at	FBgn0025583	IM2	Immune induced molecule 2 [Source:FlyBase gene name;Acc:FBgn0025583]	3.38933e-07	2.87683e-05
1639394_at	FBgn0002578	Kaz-m1	Kazal-type protease inhibitor m1 [Source:FlyBase gene name;Acc:FBgn0002578]	3.42203e-07	2.87683e-05
1628643_at	FBgn0051267	CG31267		3.71432e-07	3.09253e-05
1628076_at	FBgn0023495	Lip3	Lip3 [Source:FlyBase gene name;Acc:FBgn0023495]	3.7639e-07	3.10396e-05
1624297_at	FBgn0015380	drl	derailed [Source:FlyBase gene name;Acc:FBgn0015380]	3.81916e-07	3.11982e-05
1641610_at	FBgn0030999	Mur18B	Mucin related 18B [Source:FlyBase gene name;Acc:FBgn0030999]	3.8622e-07	3.12549e-05
1629530_at	FBgn0034328	IM23	Immune induced molecule 23 [Source:FlyBase gene name;Acc:FBgn0034328]	4.33463e-07	3.47533e-05
1628376_x_at	FBgn0031277	CG13947		4.7429e-07	3.76778e-05
1640205_at	FBgn0036471	CG13460		4.81597e-07	3.79104e-05
1623669_at	FBgn0040735	CG16836		5.02915e-07	3.92319e-05
1624309_s_at	FBgn0085225	CG34196		5.20956e-07	4.02764e-05
1641534_at	FBgn0039629	CG11842		5.47e-07	4.19157e-05
1624914_at	FBgn0033297	Mal-A8	Maltase A8 [Source:FlyBase gene name;Acc:FBgn0033297]	5.79658e-07	4.40286e-05
1623134_at	FBgn0031276	CG12506		5.86939e-07	4.41939e-05
1627463_at	FBgn0033659	Damm	Death associated molecule related to Mch2 caspase [Source:FlyBase gene name;Acc:FBgn0033659]	5.93994e-07	4.43396e-05
1624393_at	FBgn0003996	w	white [Source:FlyBase gene name;Acc:FBgn0003996]	6.24575e-07	4.62239e-05
1631691_at	FBgn0032835	CG16772		6.63852e-07	4.87144e-05
1632120_at	FBgn0039768	CG15533		6.75891e-07	4.9181e-05
1630302_at	FBgn0035779	CG8562		6.93248e-07	5.00236e-05
1623483_at	FBgn0038505	CG17283		7.10013e-07	5.05089e-05
1630320_at	FBgn0010357	betaTry	betaTrypsin [Source:FlyBase gene name;Acc:FBgn0010357]	7.1164e-07	5.05089e-05
1627682_at	FBgn0035358	CG14949		7.32885e-07	5.15939e-05
1633651_at	FBgn0037976	Tk	Tachykinin [Source:FlyBase gene name;Acc:FBgn0037976]	7.75341e-07	5.41426e-05
1640009_at	FBgn0010812	unc-45		8.19844e-07	5.67922e-05
1639082_at	FBgn0039454	CG14247		8.64372e-07	5.94016e-05
1636098_at	FBgn0035957	CG5144		8.90064e-07	6.06856e-05
1633955_at	FBgn0011822	pcl	pepsinogen-like [Source:FlyBase gene name;Acc:FBgn0011822]	9.63764e-07	6.51971e-05
1624892_s_at	FBgn0039313	CG11892		9.75982e-07	6.55118e-05
1630206_at	FBgn0029091	CS-2	Chitin synthase 2 [Source:FlyBase gene name;Acc:FBgn0029091]	1.01193e-06	6.74026e-05
1635724_at	FBgn0038658	CG14292		1.04719e-06	6.92183e-05
1638757_a_at	FBgn0039197	CG17780		1.06788e-06	7.00511e-05
1628639_at	FBgn0040582	CG5791		1.12212e-06	7.30557e-05
1629786_a_at	FBgn0051116	ClC-a	Chloride channel-a [Source:FlyBase gene name;Acc:FBgn0051116]	1.16293e-06	7.48348e-05
1634848_at	FBgn0039102	SPE	Spatzle-Processing Enzyme [Source:FlyBase gene name;Acc:FBgn0039102]	1.16673e-06	7.48348e-05
1631610_at	FBgn0032079	CG31886		1.19947e-06	7.63695e-05
1624772_at	FBgn0036935	CG14186		1.2269e-06	7.75455e-05
1628364_at	FBgn0028532	CG7968		1.25889e-06	7.89909e-05
1625042_at	FBgn0051288	CG31288		1.37631e-06	8.55516e-05
1625374_at	FBgn0032068	CG9466		1.38321e-06	8.55516e-05
1637567_at	FBgn0050360	Mal-A6	Maltase A6 [Source:FlyBase gene name;Acc:FBgn0050360]	1.43807e-06	8.80343e-05
1633857_at	FBgn0039319	CG13659		1.44369e-06	8.80343e-05
1629711_at	FBgn0030832	CG10597		1.52505e-06	9.23456e-05
1633607_at	FBgn0030326	CG2444		1.65038e-06	9.92404e-05
1633790_at	FBgn0050043	CG30043		1.67389e-06	9.99601e-05
1632210_at	FBgn0050091	CG30091		1.69594e-06	0.000100583
1636583_at	FBgn0036996	mag	magro [Source:FlyBase gene name;Acc:FBgn0036996]	1.72405e-06	0.000101554
1626764_at	FBgn0039091	CG10182		1.76397e-06	0.000103204
1638376_at	FBgn0037424	Osi15	Osiris 15 [Source:FlyBase gene name;Acc:FBgn0037424]	1.90589e-06	0.000110071
1641133_at	FBgn0033275	CG14756		1.90677e-06	0.000110071
1625400_at	FBgn0033597	Cpr47Ea	Cuticular protein 47Ea [Source:FlyBase gene name;Acc:FBgn0033597]	2.05162e-06	0.000117649
1637575_at	FBgn0031010	CG8028		2.12634e-06	0.000121131
1627903_at	FBgn0036394	CG9040		2.19335e-06	0.000124132
1631660_at	FBgn0040734	CG15065		2.22396e-06	0.000125047
1624596_at	FBgn0051463	CG31463		2.25036e-06	0.000125716
1626345_at	FBgn0040653	IM4	Immune induced molecule 4 [Source:FlyBase gene name;Acc:FBgn0040653]	2.30686e-06	0.000127995
1626206_at	FBgn0264488	CG43896		2.32073e-06	0.000127995
1625625_at	FBgn0001253	ImpE1	Ecdysone-inducible gene E1 [Source:FlyBase gene name;Acc:FBgn0001253]	2.48195e-06	0.00013602
1634063_a_at	FBgn0020299	stumps	stumps [Source:FlyBase gene name;Acc:FBgn0020299]	2.52009e-06	0.000137242
1627322_at	FBgn0038643	CG14300		2.71707e-06	0.000147044
1633834_at	FBgn0036659	CG9701		2.78956e-06	0.000148909
1627144_at	FBgn0039325	CG10560		2.80118e-06	0.000148909
1630126_at	FBgn0039438	TwdlO	TweedleO [Source:FlyBase gene name;Acc:FBgn0039438]	2.8052e-06	0.000148909
1623757_at	FBgn0005664	Cry	Crystallin [Source:FlyBase gene name;Acc:FBgn0005664]	2.82894e-06	0.000148909
1633002_at	FBgn0039872	salt	salty dog [Source:FlyBase gene name;Acc:FBgn0039872]	2.8375e-06	0.000148909
1626702_at	FBgn0027343	fz3	frizzled 3 [Source:FlyBase gene name;Acc:FBgn0027343]	2.85603e-06	0.000148978
1628633_at	FBgn0003086	Pig1	Pre-intermoult gene 1 [Source:FlyBase gene name;Acc:FBgn0003086]	2.98537e-06	0.000154381
1640500_at	FBgn0035859	CG13678		2.99527e-06	0.000154381
1631806_at	FBgn0033294	Mal-A4	Maltase A4 [Source:FlyBase gene name;Acc:FBgn0033294]	3.06942e-06	0.000156955
1630822_at	FBgn0032809	CG13078		3.08146e-06	0.000156955
1626088_at	FBgn0039902	Zip102B	Zinc/iron regulated transporter-related protein 102B [Source:FlyBase gene name;Acc:FBgn0039902]	3.49097e-06	0.000176774
1625698_at	FBgn0032638	SPH93		3.61865e-06	0.000182174
1634477_at	FBgn0259237	CG42335		3.8062e-06	0.000190508
1632685_at	FBgn0052603	CG32603		3.90242e-06	0.000193661
1639622_at	FBgn0045038	Proc	Proctolin [Source:FlyBase gene name;Acc:FBgn0045038]	3.91392e-06	0.000193661
1624688_at	FBgn0030332	CG9360		3.9827e-06	0.000194988
1624125_at	FBgn0001075	ft	fat [Source:FlyBase gene name;Acc:FBgn0001075]	3.98579e-06	0.000194988
1626455_s_at	FBgn0054005	CG34005		4.02534e-06	0.000195817
1629164_at	FBgn0034783	CG9825		4.12539e-06	0.000199563
1630661_at	FBgn0083124	Uhg4	Uhg4 [Source:FlyBase gene name;Acc:FBgn0083124]	4.21825e-06	0.000202921
1639236_at	FBgn0040725	CG13946		4.24228e-06	0.00020295
1624732_at	FBgn0063495	GstE5	Glutathione S transferase E5 [Source:FlyBase gene name;Acc:FBgn0063495]	4.28819e-06	0.000203027
1638629_at	FBgn0034197	Cda9	Chitin deacetylase-like 9 [Source:FlyBase gene name;Acc:FBgn0034197]	4.29079e-06	0.000203027
1629935_at	FBgn0035931	CG13312		4.35536e-06	0.000204698
1624993_at	FBgn0034664	CG4377		4.38811e-06	0.000204698
1625139_at	FBgn0033153	Gadd45	Gadd45 [Source:FlyBase gene name;Acc:FBgn0033153]	4.39702e-06	0.000204698
1625077_at	FBgn0050265	CG30265		4.47607e-06	0.000207264
1633706_at	FBgn0038645	CG7714		4.55029e-06	0.000208999
1637826_at	FBgn0032727	CG10623		4.56183e-06	0.000208999
1635061_at	FBgn0262608	CG43134		4.68159e-06	0.000213357
1627484_at	FBgn0031219	CG13694		5.35212e-06	0.000242639
1626715_at	FBgn0034288	CG5084		5.57914e-06	0.000251183
1633077_at	FBgn0037430	Osi20	Osiris 20 [Source:FlyBase gene name;Acc:FBgn0037430]	5.59861e-06	0.000251183
1630844_at	FBgn0028526	CG15293		5.69783e-06	0.000254317
1624670_at	FBgn0036727	CG7589		5.87614e-06	0.000260931
1639528_at	FBgn0029762	NAAT1	Nutrient Amino Acid Transporter 1 [Source:FlyBase gene name;Acc:FBgn0029762]	6.03966e-06	0.000265797
1628758_at	FBgn0039856	CG1774		6.04711e-06	0.000265797
1626558_at	FBgn0052241	CG32241		6.28743e-06	0.000274964
1637625_s_at	FBgn0052813	CG32813		6.6549e-06	0.000289572
1640144_at	FBgn0034512	CG18067		6.82255e-06	0.000295382
1639532_at	FBgn0038943	CG5391		6.85805e-06	0.000295442
1635060_at	FBgn0040733	CG15068		6.9313e-06	0.000297119
1634815_at	FBgn0051104	CG31104		6.99088e-06	0.000298197
1626394_at	FBgn0039778	Jon99Fi	Jonah 99Fi [Source:FlyBase gene name;Acc:FBgn0039778]	7.06293e-06	0.000299794
1631060_at	FBgn0086677	jeb	jelly belly [Source:FlyBase gene name;Acc:FBgn0086677]	7.19758e-06	0.000304019
1627890_at	FBgn0042206	GstD10	Glutathione S transferase D10 [Source:FlyBase gene name;Acc:FBgn0042206]	7.38815e-06	0.000310553
1640720_a_at	FBgn0264776	CG44014		7.85018e-06	0.000328356
1630291_at	FBgn0002869	MtnB	Metallothionein B [Source:FlyBase gene name;Acc:FBgn0002869]	7.88751e-06	0.000328356
1639641_at	FBgn0035781	CG8560		8.00644e-06	0.000330992
1629179_at	FBgn0032067	CG9465		8.0273e-06	0.000330992
1623523_at	FBgn0038866	CG5810		8.62916e-06	0.000354123
1632681_at	FBgn0001138	grn	grain [Source:FlyBase gene name;Acc:FBgn0001138]	8.8804e-06	0.000362714
1634503_at	FBgn0038832	CG15695		8.96875e-06	0.000364603
1628913_at	FBgn0052365	CG32365		9.01795e-06	0.00036489
1626093_at	FBgn0035665	Jon65Aiii	Jonah 65Aiii [Source:FlyBase gene name;Acc:FBgn0035665]	9.48253e-06	0.000381904
1626235_at	FBgn0002577	m	miniature [Source:FlyBase gene name;Acc:FBgn0002577]	9.76099e-06	0.000391298
1632430_at	FBgn0022355	Tsf1	Transferrin 1 [Source:FlyBase gene name;Acc:FBgn0022355]	9.93401e-06	0.000396399
1628027_a_at	FBgn0267385	PyK	Pyruvate kinase [Source:FlyBase gene name;Acc:FBgn0267385]	1.07867e-05	0.000428451
1626124_at	FBgn0039789	CG9717		1.11096e-05	0.000439259
1641191_s_at	FBgn0040260	Ugt36Bc	Ugt36Bc [Source:FlyBase gene name;Acc:FBgn0040260]	1.13966e-05	0.00044856
1627052_at	FBgn0029936	CG4617		1.17183e-05	0.000459004
1636798_at	FBgn0036419	CG13482		1.1768e-05	0.000459004
1627893_at	FBgn0036039	Naa60	N(alpha)-acetyltransferase 60 [Source:FlyBase gene name;Acc:FBgn0036039]	1.18589e-05	0.000460475
1626417_at	FBgn0250907	Cht3	Chitinase 3 [Source:FlyBase gene name;Acc:FBgn0250907]	1.20563e-05	0.000464633
1629007_at	FBgn0030688	CG8952		1.20733e-05	0.000464633
1639545_a_at	FBgn0013751	Awh	Arrowhead [Source:FlyBase gene name;Acc:FBgn0013751]	1.21514e-05	0.00046557
1630218_at	FBgn0033589	CG13227		1.22779e-05	0.000466309
1636091_at	FBgn0000658	fj	four-jointed [Source:FlyBase gene name;Acc:FBgn0000658]	1.22784e-05	0.000466309
1623556_at	FBgn0052669	CG32669		1.24775e-05	0.000471802
1640944_at	FBgn0031306	CG4577		1.28868e-05	0.000485159
1624979_at	FBgn0038973	Pebp1	Phosphatidylethanolamine-binding protein 1 [Source:FlyBase gene name;Acc:FBgn0038973]	1.29813e-05	0.000486602
1629914_at	FBgn0085310	CG34281		1.30699e-05	0.000487812
1630520_s_at	FBgn0062961	pncr016:2R	putative noncoding RNA 016:2R [Source:FlyBase gene name;Acc:FBgn0062961]	1.32821e-05	0.000493603
1639776_s_at	FBgn0039852	nyo	nyobe [Source:FlyBase gene name;Acc:FBgn0039852]	1.35667e-05	0.000499958
1626630_at	FBgn0003374	Sgs4	Salivary gland secretion 4 [Source:FlyBase gene name;Acc:FBgn0003374]	1.35686e-05	0.000499958
1633481_at	FBgn0038079	NijC	Ninjurin C [Source:FlyBase gene name;Acc:FBgn0038079]	1.38174e-05	0.000505962
1624590_at	FBgn0032304	CG17134		1.38484e-05	0.000505962
1623736_at	FBgn0262139	trh	trachealess [Source:FlyBase gene name;Acc:FBgn0262139]	1.40907e-05	0.000510754
1634768_at	FBgn0035430	CG12009		1.40975e-05	0.000510754
1628103_at	FBgn0051496	CG31496		1.42862e-05	0.000515435
1629875_a_at	FBgn0005670	Cyp4d1	Cytochrome P450-4d1 [Source:FlyBase gene name;Acc:FBgn0005670]	1.47866e-05	0.000531108
1640275_at	FBgn0036949	CG7290		1.48433e-05	0.000531108
1623398_at	FBgn0037996	CG4830		1.52973e-05	0.000543342
1626577_at	FBgn0039821	CG15556		1.53583e-05	0.000543342
1637292_at	FBgn0013953	Esp	Epidermal stripes and patches [Source:FlyBase gene name;Acc:FBgn0013953]	1.53735e-05	0.000543342
1641477_at	FBgn0052447	CG32447		1.54645e-05	0.000544338
1630593_at	FBgn0053126	NLaz	Neural Lazarillo [Source:FlyBase gene name;Acc:FBgn0053126]	1.57789e-05	0.000553154
1627681_at	FBgn0028871	Cpr35B	Cuticular protein 35B [Source:FlyBase gene name;Acc:FBgn0028871]	1.6504e-05	0.000573497
1628608_at	FBgn0038481	CG17475		1.65367e-05	0.000573497
1625948_at	FBgn0032144	CG17633		1.65661e-05	0.000573497
1637403_at	FBgn0028533	CG7953		1.66558e-05	0.000573497
1634594_at	FBgn0038009	CG17738		1.67086e-05	0.000573497
1633944_at	FBgn0036393	CG17362		1.67565e-05	0.000573497
1635514_at	FBgn0035522	CG1273		1.69417e-05	0.000577552
1629263_at	FBgn0036781	CG13699		1.70371e-05	0.000578526
1634623_a_at	FBgn0033302	Cyp6a14	Cyp6a14 [Source:FlyBase gene name;Acc:FBgn0033302]	1.71172e-05	0.000578977
1624128_at	FBgn0051769	CG31769		1.75592e-05	0.000590662
1631370_at	FBgn0050026	CG30026		1.75991e-05	0.000590662
1637067_at	FBgn0039486	CG6074		1.78736e-05	0.000597557
1637834_at	FBgn0041156	exex	extra-extra [Source:FlyBase gene name;Acc:FBgn0041156]	1.88555e-05	0.000625575
1636240_at	FBgn0038613	Vha100-4	Vacuolar H[+] ATPase 100kD subunit 4 [Source:FlyBase gene name;Acc:FBgn0038613]	1.88561e-05	0.000625575
1627869_at	FBgn0020906	Jon25Bi	Jonah 25Bi [Source:FlyBase gene name;Acc:FBgn0020906]	1.93104e-05	0.0006382
1634240_at	FBgn0039342	CG5107		1.96444e-05	0.000645283
1624092_at	FBgn0003358	Jon99Ci	Jonah 99Ci [Source:FlyBase gene name;Acc:FBgn0003358]	1.96737e-05	0.000645283
1628536_s_at	FBgn0039637	CG11880		1.98719e-05	0.000648663
1630612_at	FBgn0025837	CG17636		1.99266e-05	0.000648663
1640556_at	FBgn0037485	CG14606		2.09403e-05	0.000677117
1637750_at	FBgn0042630	Sox21b	Sox21b [Source:FlyBase gene name;Acc:FBgn0042630]	2.09571e-05	0.000677117
1624662_at	FBgn0030148	CG3106		2.11025e-05	0.00067928
1625587_at	FBgn0034406	Jheh3	Juvenile hormone epoxide hydrolase 3 [Source:FlyBase gene name;Acc:FBgn0034406]	2.13549e-05	0.000683142
1624953_at	FBgn0036806	Cyp12c1	Cyp12c1 [Source:FlyBase gene name;Acc:FBgn0036806]	2.13802e-05	0.000683142
1636970_at	FBgn0034588	CG9394		2.2224e-05	0.00070749
1623490_at	FBgn0004449	Ten-m	Tenascin major [Source:FlyBase gene name;Acc:FBgn0004449]	2.24328e-05	0.000711523
1628500_at	FBgn0052483	CG32483		2.26902e-05	0.000712314
1636622_at	FBgn0040959	Peritrophin-15a	Peritrophin-15a [Source:FlyBase gene name;Acc:FBgn0040959]	2.26917e-05	0.000712314
1639295_at	FBgn0033826	CG4734		2.27045e-05	0.000712314
1626059_at	FBgn0001323	knrl	knirps-like [Source:FlyBase gene name;Acc:FBgn0001323]	2.30818e-05	0.000721536
1633291_at	FBgn0004511	dy	dusky [Source:FlyBase gene name;Acc:FBgn0004511]	2.34519e-05	0.000723013
1635742_s_at	FBgn0036715	Cad74A	Cadherin 74A [Source:FlyBase gene name;Acc:FBgn0036715]	2.34848e-05	0.000723013
1629464_a_at	FBgn0052473	CG32473		2.35035e-05	0.000723013
1625744_at	FBgn0063494	GstE6	Glutathione S transferase E6 [Source:FlyBase gene name;Acc:FBgn0063494]	2.36366e-05	0.000723013
1631280_at	FBgn0030617	CG9095		2.37179e-05	0.000723013
1640303_a_at	FBgn0035770	pst	pastrel [Source:FlyBase gene name;Acc:FBgn0035770]	2.37304e-05	0.000723013
1624060_at	FBgn0025525	bab2	bric a brac 2 [Source:FlyBase gene name;Acc:FBgn0025525]	2.37764e-05	0.000723013
1625174_at	FBgn0034331	CG15067		2.3797e-05	0.000723013
1632531_at	FBgn0034291	CG5770		2.40645e-05	0.000728582
1635959_at	FBgn0036468	CG13461		2.43584e-05	0.000734911
1638344_at	FBgn0032477	CG5287		2.4584e-05	0.000739141
1640515_s_at	FBgn0028582	lqf	liquid facets [Source:FlyBase gene name;Acc:FBgn0028582]	2.49257e-05	0.000746823
1639384_s_at	FBgn0034491	Hsl	Hormone-sensitive lipase ortholog [Source:FlyBase gene name;Acc:FBgn0034491]	2.58487e-05	0.000771807
1626028_at	FBgn0038756	CG4783		2.60706e-05	0.000775758
1636995_at	FBgn0030984	tgy	twiggy [Source:FlyBase gene name;Acc:FBgn0030984]	2.72648e-05	0.000808514
1640139_at	FBgn0004854	B-H2	BarH2 [Source:FlyBase gene name;Acc:FBgn0004854]	2.76537e-05	0.000817248
1625307_at	FBgn0028562	sut2	sugar transporter 2 [Source:FlyBase gene name;Acc:FBgn0028562]	2.77505e-05	0.000817318
1632431_s_at	FBgn0012037	Ance	Angiotensin converting enzyme [Source:FlyBase gene name;Acc:FBgn0012037]	2.84939e-05	0.000836367
1624408_at	FBgn0015773	NetA	Netrin-A [Source:FlyBase gene name;Acc:FBgn0015773]	2.87661e-05	0.000841505
1628289_at	FBgn0000576	ems	empty spiracles [Source:FlyBase gene name;Acc:FBgn0000576]	2.88906e-05	0.000842302
1637367_at	FBgn0033821	CG10799		2.92666e-05	0.0008504
1641229_at	FBgn0040393	CG14265		2.97091e-05	0.000860371
1633130_at	FBgn0262004	CG42822		3.01144e-05	0.000869202
1628823_at	FBgn0036321	CG14120		3.06079e-05	0.00087802
1633631_at	FBgn0039760	CG9682		3.06227e-05	0.00087802
1636281_at	FBgn0016059	Sema-1b	Sema-1b [Source:FlyBase gene name;Acc:FBgn0016059]	3.09946e-05	0.00088575
1631977_at	FBgn0051014	PH4alphaSG1	prolyl-4-hydroxylase-alpha SG1 [Source:FlyBase gene name;Acc:FBgn0051014]	3.12236e-05	0.000889359
1633621_at	FBgn0031000	Muc18B	Mucin 18B [Source:FlyBase gene name;Acc:FBgn0031000]	3.15847e-05	0.00089549
1634218_at	FBgn0038828	CG17270		3.16607e-05	0.00089549
1641589_s_at	FBgn0000015	Abd-B	Abdominal B [Source:FlyBase gene name;Acc:FBgn0000015]	3.19345e-05	0.00089549
1631463_a_at	FBgn0000166	bcd	bicoid [Source:FlyBase gene name;Acc:FBgn0000166]	3.19877e-05	0.00089549
1628611_at	FBgn0037186	CG11241		3.19886e-05	0.00089549
1633333_a_at	FBgn0031968	CG7231		3.20593e-05	0.00089549
1637660_at	FBgn0035620	CG5150		3.27359e-05	0.000911446
1635189_at	FBgn0010381	Drs	Drosomycin [Source:FlyBase gene name;Acc:FBgn0010381]	3.29203e-05	0.000913644
1631534_at	FBgn0020251	sfl	sulfateless [Source:FlyBase gene name;Acc:FBgn0020251]	3.32206e-05	0.000916313
1636145_at	FBgn0031973	Spn28Dc	Serpin 28Dc [Source:FlyBase gene name;Acc:FBgn0031973]	3.33229e-05	0.000916313
1627176_at	FBgn0051431	CG31431		3.33339e-05	0.000916313
1628353_at	FBgn0001149	GstD1	Glutathione S transferase D1 [Source:FlyBase gene name;Acc:FBgn0001149]	3.43904e-05	0.000939528
1638648_at	FBgn0034011	CG8160		3.43955e-05	0.000939528
1623206_a_at	FBgn0000320	eya	eyes absent [Source:FlyBase gene name;Acc:FBgn0000320]	3.47299e-05	0.00094568
1631126_at	FBgn0014179	gcm	glial cells missing [Source:FlyBase gene name;Acc:FBgn0014179]	3.50435e-05	0.000948832
1631846_at	FBgn0038262	CG14857		3.50648e-05	0.000948832
1633880_s_at	FBgn0260874	Ir76a	Ionotropic receptor 76a [Source:FlyBase gene name;Acc:FBgn0260874]	3.5873e-05	0.000967677
1632278_s_at	FBgn0261564	CG42678		3.61565e-05	0.000972295
1634284_at	FBgn0037224	TwdlF	TweedleF [Source:FlyBase gene name;Acc:FBgn0037224]	3.67414e-05	0.000982193
1641272_at	FBgn0261260	mgl	Megalin [Source:FlyBase gene name;Acc:FBgn0261260]	3.67514e-05	0.000982193
1625957_at	FBgn0034437	CG10051		3.69677e-05	0.000984932
1634012_at	FBgn0034275	CG5002		3.72707e-05	0.000989961
1640867_s_at	FBgn0010389	htl	heartless [Source:FlyBase gene name;Acc:FBgn0010389]	3.75654e-05	0.000993526
1631746_a_at	FBgn0038136	CG8774		3.76509e-05	0.000993526
1625081_at	FBgn0031498	CG17260		3.77492e-05	0.000993526
1638731_at	FBgn0037911	CG10898		3.85718e-05	0.00101021
1624664_at	FBgn0003450	snk	snake [Source:FlyBase gene name;Acc:FBgn0003450]	3.86165e-05	0.00101021
1634180_s_at	FBgn0031515	CG9664		3.88087e-05	0.00101218
1630789_at	FBgn0036220	CG5897		3.8945e-05	0.00101249
1638473_at	FBgn0034661	CG4386		3.92631e-05	0.00101249
1634257_at	FBgn0030828	CG5162		3.92677e-05	0.00101249
1636869_at	FBgn0262739	AGO1	Argonaute-1 [Source:FlyBase gene name;Acc:FBgn0262739]	3.93992e-05	0.00101249
1634152_at	FBgn0010041	GstD5	Glutathione S transferase D5 [Source:FlyBase gene name;Acc:FBgn0010041]	3.94051e-05	0.00101249
1640055_at	FBgn0034982	CG4065		3.96406e-05	0.00101553
1624054_at	FBgn0036752	Adgf-A	Adenosine deaminase-related growth factor A [Source:FlyBase gene name;Acc:FBgn0036752]	4.00079e-05	0.00102191
1638282_at	FBgn0031002	CG14196		4.0415e-05	0.00102927
1639359_at	FBgn0051974	CG31974		4.12256e-05	0.00104684
1635878_s_at	FBgn0259998	CG17571		4.16699e-05	0.00105503
1641250_at	FBgn0038647	CG14302		4.25568e-05	0.00107434
1637902_at	FBgn0031178	CG10918		4.28341e-05	0.0010782
1636198_at	FBgn0035517	CG1265		4.33123e-05	0.00108608
1629083_at	FBgn0031558	CG16704		4.3398e-05	0.00108608
1628416_s_at	FBgn0027835	Dp1	Dodeca-satellite-binding protein 1 [Source:FlyBase gene name;Acc:FBgn0027835]	4.40617e-05	0.00109418
1625503_at	FBgn0052425	CG32425		4.40761e-05	0.00109418
1633253_s_at	FBgn0031474	CG2991		4.41009e-05	0.00109418
1636174_at	FBgn0038020	GstD9	Glutathione S transferase D9 [Source:FlyBase gene name;Acc:FBgn0038020]	4.47e-05	0.0011022
1631354_x_at	FBgn0035856	CG13679		4.47299e-05	0.0011022
1638562_a_at	FBgn0038194	Cyp6d5	Cyp6d5 [Source:FlyBase gene name;Acc:FBgn0038194]	4.48058e-05	0.0011022
1639857_at	FBgn0052068	CG32068		4.51682e-05	0.00110773
1640978_at	FBgn0037126	CG14567		4.52865e-05	0.00110773
1632149_at	FBgn0038416	CG17930		4.5687e-05	0.00111438
1632623_at	FBgn0000406	Cyt-b5-r	Cytochrome b5-related [Source:FlyBase gene name;Acc:FBgn0000406]	4.65756e-05	0.00113286
1630307_at	FBgn0035513	Cpr64Ad	Cuticular protein 64Ad [Source:FlyBase gene name;Acc:FBgn0035513]	4.72157e-05	0.00114521
1635331_at	FBgn0033729	Cpr49Af	Cuticular protein 49Af [Source:FlyBase gene name;Acc:FBgn0033729]	4.79339e-05	0.00115764
1626253_at	FBgn0010040	GstD4	Glutathione S transferase D4 [Source:FlyBase gene name;Acc:FBgn0010040]	4.79955e-05	0.00115764
1639733_s_at	FBgn0032022	CG14275		4.81397e-05	0.00115789
1635254_at	FBgn0034884	CG17662		4.86487e-05	0.00116689
1640470_s_at	FBgn0004598	Fur2	Furin 2 [Source:FlyBase gene name;Acc:FBgn0004598]	4.99805e-05	0.00119553
1633237_at	FBgn0020416	Idgf1	Imaginal disc growth factor 1 [Source:FlyBase gene name;Acc:FBgn0020416]	5.05361e-05	0.00120549
1635446_at	FBgn0030929	CG15043		5.11288e-05	0.00121628
1635674_at	FBgn0038414	CG6901		5.22954e-05	0.00124062
1633305_at	FBgn0039678	Obp99a	Odorant-binding protein 99a [Source:FlyBase gene name;Acc:FBgn0039678]	5.25171e-05	0.00124247
1631496_at	FBgn0035006	CG4563		5.29999e-05	0.00124807
1640125_s_at	FBgn0264090	CG43759		5.30419e-05	0.00124807
1635482_at	FBgn0031633	Fnta	Farnesyl transferase alpha ortholog [Source:FlyBase gene name;Acc:FBgn0031633]	5.34291e-05	0.00125124
1632076_a_at	FBgn0036952	CG6933		5.34654e-05	0.00125124
1626884_a_at	FBgn0052062	A2bp1	Ataxin-2 binding protein 1 [Source:FlyBase gene name;Acc:FBgn0052062]	5.37931e-05	0.00125551
1633684_at	FBgn0043783	CG32444		5.58195e-05	0.00129616
1638335_at	FBgn0038701	CG18493		5.5918e-05	0.00129616
1639276_at	FBgn0036627	Grp	Gag related protein [Source:FlyBase gene name;Acc:FBgn0036627]	5.59838e-05	0.00129616
1629118_at	FBgn0043575	PGRP-SC2	PGRP-SC2 [Source:FlyBase gene name;Acc:FBgn0043575]	5.66101e-05	0.00130716
1640627_at	FBgn0000497	ds	dachsous [Source:FlyBase gene name;Acc:FBgn0000497]	5.70029e-05	0.00131273
1627977_at	FBgn0033454	CG1671		5.74532e-05	0.00131859
1627464_at	FBgn0002569	Mal-A2	Maltase A2 [Source:FlyBase gene name;Acc:FBgn0002569]	5.76175e-05	0.00131859
1623790_at	FBgn0051901	Mur29B	Mucin related 29B [Source:FlyBase gene name;Acc:FBgn0051901]	5.77139e-05	0.00131859
1636395_at	FBgn0032069	CG9468		5.79719e-05	0.00131987
1625099_at	FBgn0034552	CG17999		5.80876e-05	0.00131987
1630238_at	FBgn0002535	Lcp4	Larval cuticle protein 4 [Source:FlyBase gene name;Acc:FBgn0002535]	5.83469e-05	0.00131987
1630380_at	FBgn0038279	Sdr	Secreted decoy of InR [Source:FlyBase gene name;Acc:FBgn0038279]	5.83799e-05	0.00131987
1625790_at	FBgn0030543	CG11585		5.92726e-05	0.00133368
1627271_at	FBgn0034511	GNBP-like3	GNBP-like 3 [Source:FlyBase gene name;Acc:FBgn0034511]	5.94125e-05	0.00133368
1635549_at	FBgn0028396	TotA	Turandot A [Source:FlyBase gene name;Acc:FBgn0028396]	5.94528e-05	0.00133368
1623840_at	FBgn0034429	CG18607		6.1001e-05	0.00136291
1631090_a_at	FBgn0037234	CG9795		6.10703e-05	0.00136291
1633836_a_at	FBgn0010470	Fkbp14	FK506-binding protein 14 ortholog [Source:FlyBase gene name;Acc:FBgn0010470]	6.13314e-05	0.00136521
1627007_at	FBgn0036787	CG4306		6.18439e-05	0.0013692
1640266_a_at	FBgn0263395	hppy	happyhour [Source:FlyBase gene name;Acc:FBgn0263395]	6.19778e-05	0.0013692
1624074_at	FBgn0034468	Obp56a	Odorant-binding protein 56a [Source:FlyBase gene name;Acc:FBgn0034468]	6.19848e-05	0.0013692
1626298_at	FBgn0035413	CG14958		6.25069e-05	0.00137415
1633099_at	FBgn0031284	CG3876		6.25264e-05	0.00137415
1631369_at	FBgn0039670	CG7567		6.38218e-05	0.00139659
1640574_at	FBgn0015393	hoip	hoi-polloi [Source:FlyBase gene name;Acc:FBgn0015393]	6.387e-05	0.00139659
1633636_at	FBgn0035604	Ir64a	Ionotropic receptor 64a [Source:FlyBase gene name;Acc:FBgn0035604]	6.48289e-05	0.00141399
1639584_at	FBgn0033292	Cyp4ad1	Cyp4ad1 [Source:FlyBase gene name;Acc:FBgn0033292]	6.52791e-05	0.00142023
1629789_at	FBgn0038211	CG9649		6.58463e-05	0.00142846
1627771_at	FBgn0036563	CG13075		6.60624e-05	0.00142846
1624450_at	FBgn0019952	Orct	Organic cation transporter [Source:FlyBase gene name;Acc:FBgn0019952]	6.61524e-05	0.00142846
1627881_at	FBgn0261648	salm	spalt major [Source:FlyBase gene name;Acc:FBgn0261648]	6.70461e-05	0.00144416
1640837_a_at	FBgn0001256	ImpL1	Ecdysone-inducible gene L1 [Source:FlyBase gene name;Acc:FBgn0001256]	6.75632e-05	0.00145125
1638417_at	FBgn0051373	CG31373		6.78101e-05	0.00145125
1632695_at	FBgn0031929	CG18585		6.78781e-05	0.00145125
1634279_at	FBgn0036264	CG11529		6.86269e-05	0.00146365
1636575_s_at	FBgn0086377	Syx7	Syntaxin 7 [Source:FlyBase gene name;Acc:FBgn0086377]	6.89724e-05	0.00146434
1632677_a_at	FBgn0034697	GM130	Golgi matrix protein 130 kD ortholog [Source:FlyBase gene name;Acc:FBgn0034697]	6.89976e-05	0.00146434
1623787_at	FBgn0025687	LKR	lysine ketoglutarate reductase [Source:FlyBase gene name;Acc:FBgn0025687]	6.94216e-05	0.00146609
1627775_s_at	FBgn0000451	ect	ectodermal [Source:FlyBase gene name;Acc:FBgn0000451]	6.94346e-05	0.00146609
1634640_at	FBgn0031693	Cyp4ac1	Cyp4ac1 [Source:FlyBase gene name;Acc:FBgn0031693]	6.95879e-05	0.00146609
1636313_at	FBgn0036436	CG4914		7.0028e-05	0.00147178
1637129_at	FBgn0063497	GstE3	Glutathione S transferase E3 [Source:FlyBase gene name;Acc:FBgn0063497]	7.02179e-05	0.0014722
1634755_at	FBgn0051053	CG31053		7.14628e-05	0.00149468
1628541_at	FBgn0046689	Takl1	Tak1-like 1 [Source:FlyBase gene name;Acc:FBgn0046689]	7.18336e-05	0.00149881
1625053_at	FBgn0034480	CG16898		7.35897e-05	0.00153176
1639834_at	FBgn0038660	CG14291		7.38049e-05	0.00153256
1624824_at	FBgn0023197	Jon74E	Jonah 74E [Source:FlyBase gene name;Acc:FBgn0023197]	7.46452e-05	0.00154224
1638466_a_at	FBgn0039081	Irk2	Inwardly rectifying potassium channel 2 [Source:FlyBase gene name;Acc:FBgn0039081]	7.47052e-05	0.00154224
1638400_at	FBgn0033917	CG8503		7.48057e-05	0.00154224
1628405_at	FBgn0036948	CG7298		7.58586e-05	0.00155807
1624057_at	FBgn0031560	CG16713		7.59332e-05	0.00155807
1623265_at	FBgn0039311	CG10513		7.61573e-05	0.00155898
1640800_at	FBgn0035057	CG3880		7.66154e-05	0.00156465
1623112_at	FBgn0261053	Cad86C	Cadherin 86C [Source:FlyBase gene name;Acc:FBgn0261053]	7.71875e-05	0.00157263
1624036_at	FBgn0038180	Cht5	Cht5 [Source:FlyBase gene name;Acc:FBgn0038180]	7.76572e-05	0.00157848
1640683_at	FBgn0036467	CG12310		7.92399e-05	0.0016046
1636330_at	FBgn0032281	CG17107		7.95038e-05	0.0016046
1636088_at	FBgn0000157	Dll	Distal-less [Source:FlyBase gene name;Acc:FBgn0000157]	7.95287e-05	0.0016046
1634286_at	FBgn0039820	CG15554		7.96832e-05	0.0016046
1640366_at	FBgn0038058	CG5608		8.00842e-05	0.00160601
1633050_at	FBgn0037782	Npc2d	Niemann-Pick type C-2d [Source:FlyBase gene name;Acc:FBgn0037782]	8.01243e-05	0.00160601
1629238_at	FBgn0036594	CG13047		8.10956e-05	0.00161997
1641270_at	FBgn0036381	CG8745		8.11951e-05	0.00161997
1636000_at	FBgn0039237	CG13640		8.16724e-05	0.0016231
1637124_at	FBgn0024509	Sec13	Sec13 ortholog (S. cerevisiae) [Source:FlyBase gene name;Acc:FBgn0024509]	8.18193e-05	0.0016231
1624322_at	FBgn0028699	Rh50	Rh50 [Source:FlyBase gene name;Acc:FBgn0028699]	8.1914e-05	0.0016231
1624077_at	FBgn0032031	CG13390		8.23897e-05	0.0016288
1629496_at	FBgn0086686	l(3)L1231	lethal (3) L1231 [Source:FlyBase gene name;Acc:FBgn0086686]	8.27446e-05	0.00163019
1638550_s_at	FBgn0003074	Pgi	Phosphoglucose isomerase [Source:FlyBase gene name;Acc:FBgn0003074]	8.30112e-05	0.00163019
1640489_at	FBgn0267408	AOX1	Aldehyde oxidase 1 [Source:FlyBase gene name;Acc:FBgn0267408]	8.30248e-05	0.00163019
1625947_at	FBgn0033799	GLaz	Glial Lazarillo [Source:FlyBase gene name;Acc:FBgn0033799]	8.39569e-05	0.00164436
1636974_at	FBgn0041604	dlp	dally-like [Source:FlyBase gene name;Acc:FBgn0041604]	8.41265e-05	0.00164436
1639704_at	FBgn0037850	CG14695		8.46608e-05	0.00164871
1632055_at	FBgn0043471	kappaTry	kappaTry [Source:FlyBase gene name;Acc:FBgn0043471]	8.491e-05	0.00164871
1624525_at	FBgn0030829	CG12998		8.49203e-05	0.00164871
1634493_at	FBgn0004430	LysS	Lysozyme S [Source:FlyBase gene name;Acc:FBgn0004430]	8.54943e-05	0.00165614
1626509_at	FBgn0004364	18w	18 wheeler [Source:FlyBase gene name;Acc:FBgn0004364]	8.57093e-05	0.0016566
1624945_a_at	FBgn0034289	CG10910		8.69352e-05	0.00167655
1624929_at	FBgn0051710	CG31710		8.77236e-05	0.00168588
1630109_at	FBgn0250836	CG8628		8.78085e-05	0.00168588
1631455_at	FBgn0050493	CG30493		8.80451e-05	0.00168669
1625537_at	FBgn0040397	CG3655		8.85912e-05	0.0016934
1639488_at	FBgn0036162	CG6140		8.93979e-05	0.00170506
1636805_a_at	FBgn0030680	CG8944		9.03219e-05	0.0017189
1637437_at	FBgn0037794	CG6254		9.20057e-05	0.0017471
1640542_at	FBgn0038873	CG5892		9.38309e-05	0.00177573
1641111_s_at	FBgn0028646	aralar1	aralar1 [Source:FlyBase gene name;Acc:FBgn0028646]	9.39238e-05	0.00177573
1635125_a_at	FBgn0027611	LM408	Lysosomal alpha-mannosidase [Source:FlyBase gene name;Acc:FBgn0027611]	9.4399e-05	0.00178083
1640566_at	FBgn0033395	Cyp4p2	Cyp4p2 [Source:FlyBase gene name;Acc:FBgn0033395]	9.58288e-05	0.00180387
1635928_a_at	FBgn0000489	Pka-C3	cAMP-dependent protein kinase 3 [Source:FlyBase gene name;Acc:FBgn0000489]	9.63263e-05	0.00180931
1628705_at	FBgn0039776	PH4alphaEFB	prolyl-4-hydroxylase-alpha EFB [Source:FlyBase gene name;Acc:FBgn0039776]	9.77983e-05	0.00183245
1637352_a_at	FBgn0042135	CG18812		9.79819e-05	0.00183245
1632584_at	FBgn0035154	CG3344		9.88406e-05	0.00184131
1631907_at	FBgn0036198	crim	crimpled [Source:FlyBase gene name;Acc:FBgn0036198]	9.88811e-05	0.00184131
1635410_at	FBgn0035476	CG12766		0.000100124	0.00186046
1633639_at	FBgn0031689	Cyp28d1	Cyp28d1 [Source:FlyBase gene name;Acc:FBgn0031689]	0.000101076	0.00187413
1623729_at	FBgn0263511	Vsx1	Visual system homeobox 1 ortholog [Source:FlyBase gene name;Acc:FBgn0263511]	0.000102443	0.00189542
1624069_at	FBgn0032283	CG7296		0.00010292	0.00190018
1624873_at	FBgn0001296	kar	karmoisin [Source:FlyBase gene name;Acc:FBgn0001296]	0.000103185	0.00190102
1638039_at	FBgn0029827	CG6048		0.000103724	0.00190689
1628641_at	FBgn0263109	CG43366		0.000104467	0.00191206
1639535_at	FBgn0031530	pgant2	polypeptide GalNAc transferase 2 [Source:FlyBase gene name;Acc:FBgn0031530]	0.000104606	0.00191206
1626144_at	FBgn0040503	CG7763		0.000104667	0.00191206
1623298_at	FBgn0029828	CG6067		0.000105295	0.00191948
1636057_at	FBgn0031089	CG9572		0.000106164	0.00193125
1638801_at	FBgn0031059	CG14229		0.000107709	0.00195382
1638223_at	FBgn0029532	CG13361		0.000107856	0.00195382
1641137_at	FBgn0000492	Dr	Drop [Source:FlyBase gene name;Acc:FBgn0000492]	0.000109076	0.0019718
1626371_at	FBgn0037756	CG8507		0.000109485	0.00197506
1628659_at	FBgn0004512	Mdr49	Multi drug resistance 49 [Source:FlyBase gene name;Acc:FBgn0004512]	0.000110021	0.00197695
1638788_at	FBgn0052574	Twdlalpha	Tweedlealpha [Source:FlyBase gene name;Acc:FBgn0052574]	0.000110046	0.00197695
1627809_at	FBgn0033827	CG17047		0.000113801	0.00204017
1629744_a_at	FBgn0259170	alpha-Man-I	alpha Mannosidase I [Source:FlyBase gene name;Acc:FBgn0259170]	0.000114188	0.00204288
1637857_at	FBgn0040104	lectin-24A	lectin-24A [Source:FlyBase gene name;Acc:FBgn0040104]	0.000115348	0.00205937
1628011_a_at	FBgn0039544	CG12877		0.000116114	0.00206669
1624216_at	FBgn0004779	Ccp84Ae	Ccp84Ae [Source:FlyBase gene name;Acc:FBgn0004779]	0.000116235	0.00206669
1629710_at	FBgn0023496	Lip1	Lipase 1 [Source:FlyBase gene name;Acc:FBgn0023496]	0.000117024	0.00207448
1631224_at	FBgn0000592	Est-6	Esterase 6 [Source:FlyBase gene name;Acc:FBgn0000592]	0.000117152	0.00207448
1625183_at	FBgn0016930	Dyrk2	Dual-specificity tyrosine phosphorylation-regulated kinase 2 [Source:FlyBase gene name;Acc:FBgn0016930]	0.000118014	0.00208004
1628552_at	FBgn0038588	CG7156		0.000118337	0.00208004
1638685_at	FBgn0262116	CG40127		0.000118686	0.00208004
1624185_at	FBgn0037440	CG1041		0.00011869	0.00208004
1633872_at	FBgn0034639	CG15673		0.000118828	0.00208004
1634657_at	FBgn0040723	CG5011		0.00011908	0.00208004
1638283_at	FBgn0038146	CG9799		0.000119147	0.00208004
1636653_at	FBgn0002930	nec	necrotic [Source:FlyBase gene name;Acc:FBgn0002930]	0.000119471	0.0020801
1633717_a_at	FBgn0035213	CG2199		0.000119631	0.0020801
1635072_at	FBgn0031940	CG7214		0.00012116	0.00210245
1629486_at	FBgn0004777	Ccp84Ag	Ccp84Ag [Source:FlyBase gene name;Acc:FBgn0004777]	0.000121875	0.00211064
1631693_at	FBgn0038214	CG9616		0.000123866	0.00214082
1627577_at	FBgn0035817	CG7409		0.000127256	0.00219459
1634991_at	FBgn0025709	CG8083		0.000127483	0.00219459
1632755_at	FBgn0051266	CG31266		0.00012878	0.00221251
1636051_at	FBgn0037176	CG14456		0.000129436	0.00221937
1635701_at	FBgn0010039	GstD3	Glutathione S transferase D3 [Source:FlyBase gene name;Acc:FBgn0010039]	0.000130614	0.00223515
1626116_at	FBgn0053329	Sp212	Serine-peptidase 212 [Source:FlyBase gene name;Acc:FBgn0053329]	0.000132756	0.00226296
1634792_s_at	FBgn0038826	Syp	Syncrip [Source:FlyBase gene name;Acc:FBgn0038826]	0.000132761	0.00226296
1638711_at	FBgn0039175	CG5706		0.000134049	0.00228042
1641412_at	FBgn0051809	CG31809		0.000136379	0.00231281
1631571_a_at	FBgn0003475	spir	spire [Source:FlyBase gene name;Acc:FBgn0003475]	0.000136488	0.00231281
1639851_at	FBgn0040798	CG13069		0.0001372	0.00231637
1624655_at	FBgn0034166	CG6472		0.000137373	0.00231637
1633425_at	FBgn0039873	Smvt	Sodium-dependent multivitamin transporter [Source:FlyBase gene name;Acc:FBgn0039873]	0.000137729	0.00231637
1627319_at	FBgn0261284	bou	boudin [Source:FlyBase gene name;Acc:FBgn0261284]	0.000138163	0.00231637
1624895_at	FBgn0037090	Est-Q	Esterase Q [Source:FlyBase gene name;Acc:FBgn0037090]	0.000138527	0.00231637
1638610_at	FBgn0039704	neo	neyo [Source:FlyBase gene name;Acc:FBgn0039704]	0.000138615	0.00231637
1635998_at	FBgn0035985	Cpr67B	Cuticular protein 67B [Source:FlyBase gene name;Acc:FBgn0035985]	0.00013865	0.00231637
1629313_at	FBgn0030837	CG8661		0.000138838	0.00231637
1641293_at	FBgn0261984	Ire1	Inositol-requiring enzyme-1 [Source:FlyBase gene name;Acc:FBgn0261984]	0.000139688	0.00232608
1636946_at	FBgn0038299	Spn88Eb	Serpin 88Eb [Source:FlyBase gene name;Acc:FBgn0038299]	0.00014008	0.00232812
1636711_at	FBgn0051265	CG31265		0.000141545	0.00233876
1625830_a_at	FBgn0261477	slim	scruin like at the midline [Source:FlyBase gene name;Acc:FBgn0261477]	0.000141679	0.00233876
1628657_at	FBgn0063491	GstE9	Glutathione S transferase E9 [Source:FlyBase gene name;Acc:FBgn0063491]	0.000141982	0.00233876
1629972_at	FBgn0030863	CG8188		0.000142018	0.00233876
1627110_at	FBgn0033540	Elp2	Elongator complex protein 2 [Source:FlyBase gene name;Acc:FBgn0033540]	0.000142071	0.00233876
1623243_at	FBgn0037083	CG5656		0.000144495	0.00237416
1634148_at	FBgn0036620	CG4842		0.000145119	0.0023786
1628261_at	FBgn0036589	CG13067		0.00014545	0.0023786
1625092_at	FBgn0035789	mthl6	methuselah-like 6 [Source:FlyBase gene name;Acc:FBgn0035789]	0.000145962	0.0023786
1633143_s_at	FBgn0027101	Dyrk3	Dual-specificity tyrosine phosphorylation-regulated kinase 3 [Source:FlyBase gene name;Acc:FBgn0027101]	0.000145962	0.0023786
1631353_at	FBgn0010296	ng4	new glue 4 [Source:FlyBase gene name;Acc:FBgn0010296]	0.000146138	0.0023786
1641032_at	FBgn0035025	uri	unconventional prefoldin RPB5 interactor [Source:FlyBase gene name;Acc:FBgn0035025]	0.000146608	0.00238176
1641148_a_at	FBgn0012034	AcCoAS	Acetyl Coenzyme A synthase [Source:FlyBase gene name;Acc:FBgn0012034]	0.000147447	0.00239091
1632667_s_at	FBgn0001092	Gapdh2	Glyceraldehyde 3 phosphate dehydrogenase 2 [Source:FlyBase gene name;Acc:FBgn0001092]	0.000148311	0.00239676
1625066_at	FBgn0040764	CG13230		0.000148572	0.00239676
1631248_at	FBgn0027330	l(1)G0020	lethal (1) G0020 [Source:FlyBase gene name;Acc:FBgn0027330]	0.000148638	0.00239676
1623733_at	FBgn0023542	Nmd3	Nonsense-mediated mRNA 3 [Source:FlyBase gene name;Acc:FBgn0023542]	0.000150678	0.00242513
1633753_at	FBgn0004839	otk	off-track [Source:FlyBase gene name;Acc:FBgn0004839]	0.000151244	0.00242973
1627571_at	FBgn0004396	CrebA	Cyclic-AMP response element binding protein A [Source:FlyBase gene name;Acc:FBgn0004396]	0.000152194	0.00244046
1632977_at	FBgn0003130	Poxn	Pox neuro [Source:FlyBase gene name;Acc:FBgn0003130]	0.000152904	0.00244732
1628843_at	FBgn0030187	Ipod	Interaction partner of Dnmt2 [Source:FlyBase gene name;Acc:FBgn0030187]	0.000153325	0.00244826
1629078_s_at	FBgn0020386	Pdk1	Phosphoinositide-dependent kinase 1 [Source:FlyBase gene name;Acc:FBgn0020386]	0.000153629	0.00244826
1631638_at	FBgn0030964	Pvf1	PDGF- and VEGF-related factor 1 [Source:FlyBase gene name;Acc:FBgn0030964]	0.000153812	0.00244826
1637658_at	FBgn0028956	mthl3	methuselah-like 3 [Source:FlyBase gene name;Acc:FBgn0028956]	0.000154605	0.00245638
1624244_at	FBgn0015806	S6k	RPS6-p70-protein kinase [Source:FlyBase gene name;Acc:FBgn0015806]	0.000155017	0.00245841
1625162_at	FBgn0035591	CG4611		0.000156735	0.00248111
1637062_at	FBgn0042102	CG18745		0.000159107	0.00251406
1640901_at	FBgn0038070	CG6753		0.000160125	0.00252555
1636225_at	FBgn0028980	tan	tantalus [Source:FlyBase gene name;Acc:FBgn0028980]	0.000161324	0.00253122
1629926_at	FBgn0039795	Spn100A	Serpin 100A [Source:FlyBase gene name;Acc:FBgn0039795]	0.000161533	0.00253122
1624685_at	FBgn0052190	NUCB1	NUCB1 [Source:FlyBase gene name;Acc:FBgn0052190]	0.000161571	0.00253122
1639963_at	FBgn0039623	CG1951		0.000161654	0.00253122
1625354_at	FBgn0015571	alpha-Est3	alpha-Esterase-3 [Source:FlyBase gene name;Acc:FBgn0015571]	0.00016315	0.0025423
1640791_at	FBgn0023216	Parg	Poly(ADP-ribose) glycohydrolase [Source:FlyBase gene name;Acc:FBgn0023216]	0.000163378	0.0025423
1629337_at	FBgn0027553	NELF-B	NELF-B [Source:FlyBase gene name;Acc:FBgn0027553]	0.000163414	0.0025423
1630561_at	FBgn0039239	CG13641		0.000163537	0.0025423
1638176_at	FBgn0034590	Magi	Magi [Source:FlyBase gene name;Acc:FBgn0034590]	0.00016466	0.00255518
1637708_a_at	FBgn0083978	CG17672		0.000165161	0.00255837
1626401_at	FBgn0000473	Cyp6a2	Cytochrome P450-6a2 [Source:FlyBase gene name;Acc:FBgn0000473]	0.00016568	0.00256131
1639196_at	FBgn0031654	Jon25Bii	Jonah 25Bii [Source:FlyBase gene name;Acc:FBgn0031654]	0.000165943	0.00256131
1627152_at	FBgn0263260	sel	seele [Source:FlyBase gene name;Acc:FBgn0263260]	0.000167105	0.00257193
1628453_at	FBgn0028331	l(1)G0289	lethal (1) G0289 [Source:FlyBase gene name;Acc:FBgn0028331]	0.000167417	0.00257193
1630865_s_at	FBgn0039846	CG11337		0.00016772	0.00257193
1631392_at	FBgn0039241	CG11089		0.000167819	0.00257193
1632490_at	FBgn0033387	CG8008		0.00016815	0.00257245
1623812_at	FBgn0036320	CG10943		0.000168504	0.00257332
1624280_at	FBgn0030007	CG2263		0.000169316	0.00257614
1637492_at	FBgn0010425	epsilonTry	epsilonTrypsin [Source:FlyBase gene name;Acc:FBgn0010425]	0.000169336	0.00257614
1631243_s_at	FBgn0010877	l(3)05822	lethal (3) 05822 [Source:FlyBase gene name;Acc:FBgn0010877]	0.000169581	0.00257614
1632796_s_at	FBgn0000546	EcR	Ecdysone receptor [Source:FlyBase gene name;Acc:FBgn0000546]	0.000170787	0.00258612
1623341_at	FBgn0037427	Osi17	Osiris 17 [Source:FlyBase gene name;Acc:FBgn0037427]	0.000170835	0.00258612
1639459_a_at	FBgn0013997	Nrx-IV	Neurexin IV [Source:FlyBase gene name;Acc:FBgn0013997]	0.000172967	0.00261361
1630417_at	FBgn0010905	Spn	Spinophilin [Source:FlyBase gene name;Acc:FBgn0010905]	0.000173267	0.00261361
1631801_at	FBgn0030928	CG15044		0.000173556	0.00261361
1629151_at	FBgn0086362	spn-F	spn-F [Source:FlyBase gene name;Acc:FBgn0086362]	0.000174628	0.00262518
1626136_at	FBgn0010042	GstD6	Glutathione S transferase D6 [Source:FlyBase gene name;Acc:FBgn0010042]	0.000175629	0.0026301
1626901_at	FBgn0030576	CG15890		0.000175808	0.0026301
1631013_at	FBgn0015513	mbc	myoblast city [Source:FlyBase gene name;Acc:FBgn0015513]	0.000175867	0.0026301
1630892_at	FBgn0034488	CG11208		0.000178139	0.00265949
1641055_at	FBgn0001224	Hsp23	Heat shock protein 23 [Source:FlyBase gene name;Acc:FBgn0001224]	0.000179474	0.00267482
1625985_at	FBgn0051446	CG31446		0.000180507	0.00268559
1628001_at	FBgn0032748	CG10492		0.000180851	0.00268609
1636085_at	FBgn0261436	DhpD	Dihydropterin deaminase [Source:FlyBase gene name;Acc:FBgn0261436]	0.000181289	0.00268798
1635945_at	FBgn0250835	CG15394		0.000182422	0.00270016
1636040_at	FBgn0034583	CG10527		0.000183031	0.00270454
1624342_at	FBgn0034295	CG10911		0.000184788	0.00271876
1631692_at	FBgn0032856	CG16798		0.000184973	0.00271876
1630679_at	FBgn0259101	CG42249		0.000185078	0.00271876
1638301_at	FBgn0034010	CG8157		0.000185248	0.00271876
1639947_s_at	FBgn0033166	Eaf	ELL-associated factor [Source:FlyBase gene name;Acc:FBgn0033166]	0.000187265	0.00274185
1637638_s_at	FBgn0032752	CG10702		0.000187698	0.00274185
1635803_s_at	FBgn0004893	bowl	brother of odd with entrails limited [Source:FlyBase gene name;Acc:FBgn0004893]	0.000187772	0.00274185
1628635_at	FBgn0037416	Osi9	Osiris 9 [Source:FlyBase gene name;Acc:FBgn0037416]	0.000188345	0.00274559
1627924_at	FBgn0003278	RpI135	RNA polymerase I 135kD subunit [Source:FlyBase gene name;Acc:FBgn0003278]	0.000189586	0.00275903
1623326_a_at	FBgn0035473	mge	maggie [Source:FlyBase gene name;Acc:FBgn0035473]	0.000190885	0.00277328
1632593_at	FBgn0047178	CG32147		0.000191286	0.0027735
1626039_at	FBgn0038767	trem	trade embargo [Source:FlyBase gene name;Acc:FBgn0038767]	0.000191541	0.0027735
1623837_at	FBgn0031799	Pez	Pez [Source:FlyBase gene name;Acc:FBgn0031799]	0.000192307	0.00277776
1639273_s_at	FBgn0016076	vri	vrille [Source:FlyBase gene name;Acc:FBgn0016076]	0.000192477	0.00277776
1633812_at	FBgn0033593	Listericin	Listericin [Source:FlyBase gene name;Acc:FBgn0033593]	0.000192908	0.00277934
1634520_at	FBgn0003984	vn	vein [Source:FlyBase gene name;Acc:FBgn0003984]	0.000193336	0.00278089
1626820_at	FBgn0266465	GckIII	Germinal centre kinase III [Source:FlyBase gene name;Acc:FBgn0266465]	0.000193943	0.00278118
1637063_at	FBgn0053099	CG33099		0.000193998	0.00278118
1624721_at	FBgn0022960	vimar	visceral mesodermal armadillo-repeats [Source:FlyBase gene name;Acc:FBgn0022960]	0.000195182	0.00279058
1624510_at	FBgn0082585	sprt	sprite [Source:FlyBase gene name;Acc:FBgn0082585]	0.000195458	0.00279058
1637536_at	FBgn0263974	qin	qin [Source:FlyBase gene name;Acc:FBgn0263974]	0.000195621	0.00279058
1632187_at	FBgn0034184	CG9646		0.000196726	0.00280103
1629324_at	FBgn0032652	CG6870		0.000197	0.00280103
1634078_at	FBgn0039631	Sirt7	Sirt7 [Source:FlyBase gene name;Acc:FBgn0039631]	0.000197746	0.00280702
1625257_s_at	FBgn0051523	CG31523		0.000199458	0.00282417
1636255_s_at	FBgn0034117	CG7997		0.000199607	0.00282417
1623588_at	FBgn0024556	EfTuM	Elongation factor Tu mitochondrial [Source:FlyBase gene name;Acc:FBgn0024556]	0.000202575	0.00286065
1637412_a_at	FBgn0002306	sas	stranded at second [Source:FlyBase gene name;Acc:FBgn0002306]	0.000202846	0.00286065
1632690_a_at	FBgn0036592	CG13049		0.000203822	0.00286975
1638970_at	FBgn0039404	CG14543		0.000204882	0.00287999
1632303_a_at	FBgn0039668	Trc8	TRC8 ortholog [Source:FlyBase gene name;Acc:FBgn0039668]	0.000205708	0.00288566
1639542_at	FBgn0250876	Sema-5c	Semaphorin-5c [Source:FlyBase gene name;Acc:FBgn0250876]	0.000205952	0.00288566
1631240_at	FBgn0011336	OstStt3	Oligosaccharyl transferase 3 [Source:FlyBase gene name;Acc:FBgn0011336]	0.000207536	0.00290316
1640057_at	FBgn0035193	CG9192		0.000208049	0.00290389
1628131_at	FBgn0004463	RpIII128	RNA polymerase III 128kD subunit [Source:FlyBase gene name;Acc:FBgn0004463]	0.000208259	0.00290389
1625494_at	FBgn0034114	CG4282		0.000208858	0.00290755
1641403_at	FBgn0035420	CG14967		0.000210122	0.00291771
1629836_at	FBgn0040262	Ugt36Ba	Ugt36Ba [Source:FlyBase gene name;Acc:FBgn0040262]	0.000210261	0.00291771
1624211_at	FBgn0033638	CG9005		0.000211515	0.00292552
1626425_at	FBgn0014029	Sep2	Septin 2 [Source:FlyBase gene name;Acc:FBgn0014029]	0.00021158	0.00292552
1634507_s_at	FBgn0032774	CG17549		0.000212157	0.00292552
1637774_s_at	FBgn0034063	CG8389		0.000212521	0.00292552
1627979_at	FBgn0031902	Wnt6	Wnt oncogene analog 6 [Source:FlyBase gene name;Acc:FBgn0031902]	0.000213126	0.00292552
1626832_at	FBgn0051343	CG31343		0.000213234	0.00292552
1637056_s_at	FBgn0034500	CG11200	Carbonyl reductase [Source:FlyBase gene name;Acc:FBgn0034500]	0.000213498	0.00292552
1634878_at	FBgn0040730	CG15127		0.000213527	0.00292552
1635667_at	FBgn0051108	CG31108		0.0002151	0.00294242
1623261_at	FBgn0051118	RabX4	RabX4 [Source:FlyBase gene name;Acc:FBgn0051118]	0.000216574	0.00295791
1637307_at	FBgn0051694	CG31694		0.000217338	0.00296367
1626893_at	FBgn0026077	Gasp	Gasp [Source:FlyBase gene name;Acc:FBgn0026077]	0.000219299	0.00297959
1634727_a_at	FBgn0003701	thr	three rows [Source:FlyBase gene name;Acc:FBgn0003701]	0.000219425	0.00297959
1640670_at	FBgn0005592	btl	breathless [Source:FlyBase gene name;Acc:FBgn0005592]	0.000219779	0.00297959
1628869_s_at	FBgn0039733	CG11504		0.000219882	0.00297959
1637963_at	FBgn0030981	CG14191		0.000220356	0.00298134
1627971_s_at	FBgn0034408	sano	serrano [Source:FlyBase gene name;Acc:FBgn0034408]	0.000222304	0.00300266
1627593_at	FBgn0014931	CG2678		0.000222625	0.00300266
1627499_at	FBgn0250839	CG2016		0.000223054	0.00300377
1626708_at	FBgn0020224	Cbl	Cbl proto-oncogene ortholog [Source:FlyBase gene name;Acc:FBgn0020224]	0.000226721	0.00304841
1641018_s_at	FBgn0033913	CG8468		0.000230494	0.00309434
1638198_at	FBgn0037206	CG12768		0.000231629	0.00310476
1623087_at	FBgn0035574	RhoGEF64C	Rho guanine nucleotide exchange factor at 64C [Source:FlyBase gene name;Acc:FBgn0035574]	0.000233887	0.00313018
1635824_at	FBgn0026080	Tip60	Tip60 [Source:FlyBase gene name;Acc:FBgn0026080]	0.000237394	0.00316749
1630887_a_at	FBgn0264693	ens	ensconsin [Source:FlyBase gene name;Acc:FBgn0264693]	0.000237406	0.00316749
1641045_at	FBgn0037428	Osi18	Osiris 18 [Source:FlyBase gene name;Acc:FBgn0037428]	0.000238124	0.00317204
1637031_at	FBgn0001147	gsb-n	gooseberry-neuro [Source:FlyBase gene name;Acc:FBgn0001147]	0.00023848	0.00317204
1633602_at	FBgn0035624	Eaf6	Eaf6 [Source:FlyBase gene name;Acc:FBgn0035624]	0.000240349	0.00319199
1641440_a_at	FBgn0036624	RAF2	RING-associated factor 2 [Source:FlyBase gene name;Acc:FBgn0036624]	0.000240981	0.00319549
1628965_at	FBgn0025627	CG4194		0.000241857	0.00319998
1633749_at	FBgn0033873	CG6337		0.000242059	0.00319998
1624109_s_at	FBgn0051522	CG31522		0.000244349	0.00322533
1624763_at	FBgn0030396	CG2556		0.000245625	0.00323408
1639235_at	FBgn0010452	trn	tartan [Source:FlyBase gene name;Acc:FBgn0010452]	0.000245758	0.00323408
1639838_at	FBgn0038126	CG8483		0.00024634	0.00323682
1624520_a_at	FBgn0001078	ftz-f1	ftz transcription factor 1 [Source:FlyBase gene name;Acc:FBgn0001078]	0.000247161	0.00324268
1640020_at	FBgn0030520	Pdcd4	Programmed cell death 4 ortholog [Source:FlyBase gene name;Acc:FBgn0030520]	0.000247765	0.00324568
1626990_s_at	FBgn0026061	Mipp1	Multiple inositol polyphosphate phosphatase 1 [Source:FlyBase gene name;Acc:FBgn0026061]	0.000248643	0.00324853
1640410_at	FBgn0053459	CG33459		0.000248733	0.00324853
1633233_a_at	FBgn0028476	CG15817		0.000249418	0.00325258
1637319_at	FBgn0037781	Fancl	Fancl [Source:FlyBase gene name;Acc:FBgn0037781]	0.000250228	0.00325823
1623855_s_at	FBgn0036187	RIOK1	RIO kinase 1 [Source:FlyBase gene name;Acc:FBgn0036187]	0.000251928	0.00326681
1631577_a_at	FBgn0022343	CG3760		0.000252093	0.00326681
1634572_at	FBgn0034259	P32		0.000252387	0.00326681
1630711_at	FBgn0034530	Rcd6	Reduction in Cnn dots 6 [Source:FlyBase gene name;Acc:FBgn0034530]	0.000252396	0.00326681
1636184_at	FBgn0051813	CG31813		0.000252791	0.00326704
1626692_at	FBgn0037125	CG14573		0.000253321	0.00326902
1637189_at	FBgn0038593	Vps39	Vacuolar protein sorting 39 [Source:FlyBase gene name;Acc:FBgn0038593]	0.000253713	0.00326919
1639135_at	FBgn0010391	Gtp-bp	GTP-binding protein [Source:FlyBase gene name;Acc:FBgn0010391]	0.000256387	0.00329875
1624101_at	FBgn0033978	Cyp6a23	Cyp6a23 [Source:FlyBase gene name;Acc:FBgn0033978]	0.000256972	0.00330137
1634674_at	FBgn0039593	CG9989		0.000259825	0.00333307
1637481_at	FBgn0029114	Tollo	Tollo [Source:FlyBase gene name;Acc:FBgn0029114]	0.000261009	0.00333911
1629726_at	FBgn0035670	CG10472		0.000261181	0.00333911
1632158_a_at	FBgn0039066	EloA	Elongin A [Source:FlyBase gene name;Acc:FBgn0039066]	0.000261453	0.00333911
1634691_a_at	FBgn0050020	CG30020		0.000262112	0.00334261
1635507_at	FBgn0034741	CG4269		0.000263537	0.00335287
1632733_at	FBgn0264562	Hr4	Hr4 [Source:FlyBase gene name;Acc:FBgn0264562]	0.000264047	0.00335287
1623659_at	FBgn0034470	Obp56d	Odorant-binding protein 56d [Source:FlyBase gene name;Acc:FBgn0034470]	0.000264078	0.00335287
1625866_at	FBgn0020645	Lcp65Aa	Lcp65Aa [Source:FlyBase gene name;Acc:FBgn0020645]	0.000264796	0.00335706
1626837_a_at	FBgn0260657	CG42540		0.000265423	0.00335996
1632639_at	FBgn0033928	Arc2	Arc2 [Source:FlyBase gene name;Acc:FBgn0033928]	0.000265801	0.00335996
1640604_at	FBgn0029756	CG3309		0.00026622	0.00336035
1639366_at	FBgn0014859	Hr38	Hormone receptor-like in 38 [Source:FlyBase gene name;Acc:FBgn0014859]	0.000267865	0.00337267
1629356_at	FBgn0019938	RpI1	RNA polymerase I subunit [Source:FlyBase gene name;Acc:FBgn0019938]	0.000267975	0.00337267
1636149_at	FBgn0028490	CG31705		0.000269066	0.00338149
1624203_s_at	FBgn0001987	Gli	Gliotactin [Source:FlyBase gene name;Acc:FBgn0001987]	0.000269784	0.00338559
1634560_at	FBgn0010340	140up	upstream of RpII140 [Source:FlyBase gene name;Acc:FBgn0010340]	0.000270896	0.00339463
1626109_a_at	FBgn0015872	Drip	Drip [Source:FlyBase gene name;Acc:FBgn0015872]	0.00027166	0.00339929
1628162_at	FBgn0003060	CG9757		0.000274463	0.0034294
1624793_at	FBgn0010043	GstD7	Glutathione S transferase D7 [Source:FlyBase gene name;Acc:FBgn0010043]	0.00027552	0.00343764
1639036_at	FBgn0033699	RpS11	Ribosomal protein S11 [Source:FlyBase gene name;Acc:FBgn0033699]	0.000282802	0.00352343
1624245_at	FBgn0029681	CG15239		0.000283974	0.00353295
1640105_a_at	FBgn0033244	CG8726		0.000285508	0.00354693
1641469_at	FBgn0032882	Ns4	Nucleostemin ortholog (H. sapiens) 4 [Source:FlyBase gene name;Acc:FBgn0032882]	0.00028646	0.00354912
1641039_at	FBgn0261277	rtv	retroactive [Source:FlyBase gene name;Acc:FBgn0261277]	0.000286504	0.00354912
1635293_s_at	FBgn0036020	CG8336		0.000287029	0.00355054
1639774_at	FBgn0030271	CG15202		0.000287651	0.00355317
1626232_at	FBgn0259234	Camta	Calmodulin-binding transcription activator [Source:FlyBase gene name;Acc:FBgn0259234]	0.000288682	0.00356082
1640214_at	FBgn0051216	Naam	Nicotinamide amidase [Source:FlyBase gene name;Acc:FBgn0051216]	0.000289539	0.00356407
1623569_at	FBgn0038455	CG14907		0.000290007	0.00356407
1627700_at	FBgn0039451	CG6420		0.00029018	0.00356407
1634766_at	FBgn0004197	Ser	Serrate [Source:FlyBase gene name;Acc:FBgn0004197]	0.000293131	0.00359522
1627882_at	FBgn0001624	dlg1	discs large 1 [Source:FlyBase gene name;Acc:FBgn0001624]	0.000294035	0.0036012
1640400_at	FBgn0034290	CG5773		0.000294984	0.00360464
1641746_at	FBgn0030398	Cpr11B	Cuticular protein 11B [Source:FlyBase gene name;Acc:FBgn0030398]	0.000295148	0.00360464
1640658_at	FBgn0037972	CG10005		0.000295607	0.00360515
1631432_at	FBgn0261803	CG42749		0.000296897	0.0036158
1634653_a_at	FBgn0004370	Ptp10D	Protein tyrosine phosphatase 10D [Source:FlyBase gene name;Acc:FBgn0004370]	0.000298261	0.00362731
1639503_at	FBgn0003888	betaTub60D	beta-Tubulin at 60D [Source:FlyBase gene name;Acc:FBgn0003888]	0.000299542	0.00363778
1624475_at	FBgn0086443	Aats-asn	Asparaginyl-tRNA synthetase [Source:FlyBase gene name;Acc:FBgn0086443]	0.000300549	0.00364489
1629099_at	FBgn0035554	CG13721		0.000305977	0.00370553
1634167_a_at	FBgn0037672	sage	salivary gland-expressed bHLH [Source:FlyBase gene name;Acc:FBgn0037672]	0.000306835	0.00371074
1639801_at	FBgn0039943	CG17168		0.000308069	0.00371698
1632404_at	FBgn0028468	rtet	tetracycline resistance [Source:FlyBase gene name;Acc:FBgn0028468]	0.000308471	0.00371698
1638822_at	FBgn0036484	Pex3	Peroxin 3 [Source:FlyBase gene name;Acc:FBgn0036484]	0.000308639	0.00371698
1632672_at	FBgn0034083	lbk	lambik [Source:FlyBase gene name;Acc:FBgn0034083]	0.000310014	0.00372835
1632720_at	FBgn0004431	LysX	Lysozyme X [Source:FlyBase gene name;Acc:FBgn0004431]	0.000310488	0.00372887
1637589_at	FBgn0031580	CG15423		0.000313878	0.00376437
1638158_at	FBgn0243511	psidin	phagocyte signaling impaired [Source:FlyBase gene name;Acc:FBgn0243511]	0.000314996	0.00377113
1632790_at	FBgn0033051	Strica	Ser/Thr-rich caspase [Source:FlyBase gene name;Acc:FBgn0033051]	0.000315313	0.00377113
1624759_s_at	FBgn0260642	Antp	Antennapedia [Source:FlyBase gene name;Acc:FBgn0260642]	0.000317217	0.00378866
1639096_at	FBgn0036871	CG14096		0.00031864	0.00378912
1638890_at	FBgn0021795	Tapdelta	Translocon-associated protein delta [Source:FlyBase gene name;Acc:FBgn0021795]	0.000318758	0.00378912
1631637_a_at	FBgn0015623	Cpr	Cytochrome P450 reductase [Source:FlyBase gene name;Acc:FBgn0015623]	0.000318957	0.00378912
1634065_s_at	FBgn0000579	Eno	Enolase [Source:FlyBase gene name;Acc:FBgn0000579]	0.000319204	0.00378912
1638738_s_at	FBgn0029092	ced-6	ced-6 [Source:FlyBase gene name;Acc:FBgn0029092]	0.000319443	0.00378912
1632361_at	FBgn0031814	retm	real-time [Source:FlyBase gene name;Acc:FBgn0031814]	0.000320668	0.00379026
1629070_at	FBgn0037386	CG1208		0.000320798	0.00379026
1634096_at	FBgn0012036	Aldh	Aldehyde dehydrogenase [Source:FlyBase gene name;Acc:FBgn0012036]	0.000320853	0.00379026
1634205_at	FBgn0028949	CG15254		0.000321957	0.00379812
1633405_s_at	FBgn0038799	CG4288		0.000322718	0.00380193
1623631_at	FBgn0024833	AP-1mu	Adaptor Protein complex 1, mu subunit [Source:FlyBase gene name;Acc:FBgn0024833]	0.000324581	0.00381868
1625974_at	FBgn0024222	ird5	immune response deficient 5 [Source:FlyBase gene name;Acc:FBgn0024222]	0.000325727	0.00382399
1630802_at	FBgn0039006	Cyp6d4	Cyp6d4 [Source:FlyBase gene name;Acc:FBgn0039006]	0.000325915	0.00382399
1626670_at	FBgn0033363	CG13744		0.000326487	0.00382551
1635218_at	FBgn0036318	Wbp2	Wbp2 ortholog [Source:FlyBase gene name;Acc:FBgn0036318]	0.000327666	0.00383413
1640619_at	FBgn0027587	CG7028		0.000328292	0.00383628
1641366_at	FBgn0265089	eIF4E-3	eukaryotic translation initiation factor 4E-3 [Source:FlyBase gene name;Acc:FBgn0265089]	0.000330833	0.00385599
1623522_at	FBgn0038113	CG11668		0.000330878	0.00385599
1631769_at	FBgn0003169	put	punt [Source:FlyBase gene name;Acc:FBgn0003169]	0.00033133	0.00385599
1631098_at	FBgn0035868	CG7194		0.00033176	0.00385599
1632517_at	FBgn0038115	CG7966		0.000332889	0.00386392
1639807_s_at	FBgn0032876	Cen	Centrocortin [Source:FlyBase gene name;Acc:FBgn0032876]	0.000333991	0.00387152
1636059_at	FBgn0030159	CG9689		0.0003368	0.00389886
1623452_at	FBgn0036588	CG13068		0.000338645	0.00390811
1635970_at	FBgn0028402	Sin	Sex-lethal interactor [Source:FlyBase gene name;Acc:FBgn0028402]	0.000339154	0.00390811
1635914_at	FBgn0032689	CG10413		0.000339339	0.00390811
1630271_at	FBgn0011771	Hem	HEM-protein [Source:FlyBase gene name;Acc:FBgn0011771]	0.000339404	0.00390811
1624017_at	FBgn0015011	Ahcy89E	Adenosylhomocysteinase 89E [Source:FlyBase gene name;Acc:FBgn0015011]	0.000341592	0.00392809
1633870_at	FBgn0033101	CG9436		0.000343842	0.00394871
1633383_at	FBgn0036285	toe	twin of eyg [Source:FlyBase gene name;Acc:FBgn0036285]	0.000346342	0.00397215
1628301_at	FBgn0261799	dsx-c73A	doublesex cognate 73A [Source:FlyBase gene name;Acc:FBgn0261799]	0.000347567	0.00397759
1625691_at	FBgn0046687	Tre1	Trapped in endoderm 1 [Source:FlyBase gene name;Acc:FBgn0046687]	0.000347735	0.00397759
1629209_at	FBgn0038183	CG9286		0.000348518	0.00398129
1639232_s_at	FBgn0263236	SP1029	SP1029 [Source:FlyBase gene name;Acc:FBgn0263236]	0.000349502	0.00398727
1639721_at	FBgn0030228	BTBD9	BTB (POZ) domain containing 9 ortholog [Source:FlyBase gene name;Acc:FBgn0030228]	0.000351082	0.00400003
1635792_a_at	FBgn0013949	Ela	Elastin-like [Source:FlyBase gene name;Acc:FBgn0013949]	0.000353298	0.00401547
1641058_at	FBgn0035529	CG1319		0.00035357	0.00401547
1633284_at	FBgn0034915	eIF6	eIF6 [Source:FlyBase gene name;Acc:FBgn0034915]	0.000353829	0.00401547
1630462_at	FBgn0033931	Obp50e	Odorant-binding protein 50e [Source:FlyBase gene name;Acc:FBgn0033931]	0.000354407	0.00401676
1632596_at	FBgn0037330	mRpL44	mitochondrial ribosomal protein L44 [Source:FlyBase gene name;Acc:FBgn0037330]	0.000356135	0.00403107
1623871_at	FBgn0032639	CG18563		0.000357449	0.00403266
1639536_at	FBgn0029693	CG6379		0.00035764	0.00403266
1624692_at	FBgn0037934	CG6830		0.000357672	0.00403266
1641446_s_at	FBgn0031907	CG5171		0.000360368	0.00405428
1624183_a_at	FBgn0262742	Fas1	Fasciclin 1 [Source:FlyBase gene name;Acc:FBgn0262742]	0.000360846	0.00405428
1638651_a_at	FBgn0038251	Hexim	HEXIM ortholog [Source:FlyBase gene name;Acc:FBgn0038251]	0.000361277	0.00405428
1636451_a_at	FBgn0265182	CG44247		0.000361773	0.00405428
1624175_at	FBgn0015919	caup	caupolican [Source:FlyBase gene name;Acc:FBgn0015919]	0.000361931	0.00405428
1639568_at	FBgn0261279	lqfR	liquid facets-Related [Source:FlyBase gene name;Acc:FBgn0261279]	0.000363358	0.00406291
1638875_at	FBgn0027506	EDTP	Egg-derived tyrosine phosphatase [Source:FlyBase gene name;Acc:FBgn0027506]	0.000363639	0.00406291
1625270_at	FBgn0051259	CG31259		0.000364832	0.00406981
1625960_at	FBgn0005771	noc	no ocelli [Source:FlyBase gene name;Acc:FBgn0005771]	0.000365197	0.00406981
1639495_at	FBgn0015038	Cyp9b1	Cytochrome P450-9b1 [Source:FlyBase gene name;Acc:FBgn0015038]	0.000366217	0.00407488
1625746_at	FBgn0035152	CG3386		0.000366953	0.00407488
1630051_at	FBgn0033124	Tsp42Ec	Tetraspanin 42Ec [Source:FlyBase gene name;Acc:FBgn0033124]	0.000367064	0.00407488
1633662_a_at	FBgn0026573	ADD1	ADD domain-containing protein 1 [Source:FlyBase gene name;Acc:FBgn0026573]	0.000368686	0.00408765
1627764_at	FBgn0038325	Atg4b	Autophagy-related 4b [Source:FlyBase gene name;Acc:FBgn0038325]	0.000371666	0.00411541
1639900_at	FBgn0002733	E(spl)mbeta-HLH	Enhancer of split mbeta, helix-loop-helix [Source:FlyBase gene name;Acc:FBgn0002733]	0.000377668	0.00417338
1639079_at	FBgn0038172	Adgf-D	Adenosine deaminase-related growth factor D [Source:FlyBase gene name;Acc:FBgn0038172]	0.000377865	0.00417338
1638848_at	FBgn0037792	TAF1B	TATA box-binding protein-associated factor RNA polymerase I subunit B [Source:FlyBase gene name;Acc:FBgn0037792]	0.000381555	0.00420443
1631228_a_at	FBgn0033170	sPLA2	secretory Phospholipase A2 [Source:FlyBase gene name;Acc:FBgn0033170]	0.000381647	0.00420443
1640282_at	FBgn0036827	CG6843		0.000382793	0.00420965
1640642_at	FBgn0019940	Rh6	Rhodopsin 6 [Source:FlyBase gene name;Acc:FBgn0019940]	0.000383224	0.00420965
1630590_at	FBgn0035780	CG18417		0.000383762	0.00420965
1623645_a_at	FBgn0029778	RhoGAP5A	Rho GTPase activating protein at 5A [Source:FlyBase gene name;Acc:FBgn0029778]	0.000384065	0.00420965
1635894_at	FBgn0050148	CG30148		0.000386418	0.00422509
1638752_s_at	FBgn0051961	CG31961		0.00038645	0.00422509
1635500_a_at	FBgn0004595	pros	prospero [Source:FlyBase gene name;Acc:FBgn0004595]	0.000387073	0.00422656
1636682_at	FBgn0051778	CG31778		0.000388109	0.00423254
1628658_at	FBgn0024234	gbb	glass bottom boat [Source:FlyBase gene name;Acc:FBgn0024234]	0.000390754	0.00425602
1640310_at	FBgn0037730	CG9444		0.000392228	0.00426671
1625052_at	FBgn0036997	CG5955		0.000394862	0.00428767
1634533_at	FBgn0026316	Ubc10	Ubiquitin conjugating enzyme 10 [Source:FlyBase gene name;Acc:FBgn0026316]	0.000395145	0.00428767
1624010_a_at	FBgn0033607	CG9062		0.000397765	0.0043107
1626948_at	FBgn0004898	fd96Cb	forkhead domain 96Cb [Source:FlyBase gene name;Acc:FBgn0004898]	0.000398515	0.00431343
1638859_at	FBgn0037989	ATP8B	ATPase 8B [Source:FlyBase gene name;Acc:FBgn0037989]	0.000400276	0.00432708
1630600_at	FBgn0037724	Fst	Frost [Source:FlyBase gene name;Acc:FBgn0037724]	0.000401102	0.00433061
1630344_at	FBgn0032298	CG6724		0.000401808	0.00433282
1631994_a_at	FBgn0263241	Mocs1	Molybdenum cofactor synthesis 1 ortholog [Source:FlyBase gene name;Acc:FBgn0263241]	0.000403959	0.0043506
1634899_a_at	FBgn0036702	CG6512		0.000405277	0.00435937
1641281_at	FBgn0033581	CG12391		0.000406078	0.00436256
1633204_a_at	FBgn0036309	Hip1	Huntingtin interacting protein 1 [Source:FlyBase gene name;Acc:FBgn0036309]	0.000407201	0.00436921
1629106_at	FBgn0029990	CG2233		0.000409557	0.00438905
1627838_at	FBgn0004055	uzip	unzipped [Source:FlyBase gene name;Acc:FBgn0004055]	0.000414143	0.00443272
1636419_at	FBgn0039602	CG1647		0.000415937	0.00444642
1626654_a_at	FBgn0039266	CG11791		0.000418337	0.00446656
1629398_at	FBgn0032699	CG10383		0.000420994	0.00447942
1639049_at	FBgn0036953	CG17145		0.000421008	0.00447942
1628555_at	FBgn0037429	Osi19	Osiris 19 [Source:FlyBase gene name;Acc:FBgn0037429]	0.000421093	0.00447942
1634979_at	FBgn0038601	CG18600		0.000425479	0.00452052
1629886_s_at	FBgn0000721	for	foraging [Source:FlyBase gene name;Acc:FBgn0000721]	0.000426901	0.00452624
1624726_s_at	FBgn0037138	P5CDh1	delta-1-Pyrroline-5-carboxylate dehydrogenase 1 [Source:FlyBase gene name;Acc:FBgn0037138]	0.000427063	0.00452624
1633540_at	FBgn0043791	CG8147		0.000427797	0.00452847
1638892_at	FBgn0031327	CG5397		0.000430588	0.00455246
1638903_at	FBgn0038082	CG5724		0.000431145	0.00455278
1635592_at	FBgn0040068	Vav	Vav ortholog (H. sapiens) [Source:FlyBase gene name;Acc:FBgn0040068]	0.000432547	0.00455681
1626645_at	FBgn0035767	CG8596		0.000432578	0.00455681
1634173_at	FBgn0026761	Trap1	Trap1 [Source:FlyBase gene name;Acc:FBgn0026761]	0.000433694	0.004563
1637410_s_at	FBgn0002121	l(2)gl	lethal (2) giant larvae [Source:FlyBase gene name;Acc:FBgn0002121]	0.000434468	0.0045656
1636176_at	FBgn0004926	eIF-2beta	Eukaryotic initiation factor 2beta [Source:FlyBase gene name;Acc:FBgn0004926]	0.000436146	0.00457286
1635245_at	FBgn0035056	spz6	spatzle 6 [Source:FlyBase gene name;Acc:FBgn0035056]	0.000436215	0.00457286
1634762_a_at	FBgn0034394	CG15096		0.000439891	0.00460109
1630372_s_at	FBgn0000286	Cf2	Chorion factor 2 [Source:FlyBase gene name;Acc:FBgn0000286]	0.00044051	0.00460109
1628402_a_at	FBgn0032135	GlcAT-S	GlcAT-S [Source:FlyBase gene name;Acc:FBgn0032135]	0.000440779	0.00460109
1624862_at	FBgn0262577	CG43117		0.000441033	0.00460109
1634017_at	FBgn0035429	CG12017		0.000442415	0.00460995
1623760_at	FBgn0040255	Ugt86De	Ugt86De [Source:FlyBase gene name;Acc:FBgn0040255]	0.000443541	0.00461613
1634558_s_at	FBgn0001404	egh	egghead [Source:FlyBase gene name;Acc:FBgn0001404]	0.000445538	0.00463135
1626523_a_at	FBgn0005674	Aats-glupro	Glutamyl-prolyl-tRNA synthetase [Source:FlyBase gene name;Acc:FBgn0005674]	0.000446404	0.00463479
1638192_a_at	FBgn0046685	Wsck	Wsck [Source:FlyBase gene name;Acc:FBgn0046685]	0.000449647	0.00466286
1633503_at	FBgn0037354	CG12171		0.000450513	0.00466626
1639718_at	FBgn0042205	CG18764		0.000452079	0.00466893
1639164_at	FBgn0031791	AANATL2	Arylalkylamine N-acyltransferase-like 2 [Source:FlyBase gene name;Acc:FBgn0031791]	0.00045237	0.00466893
1628417_at	FBgn0038527	CG14324		0.000452388	0.00466893
1633407_at	FBgn0037956	CG6959		0.0004561	0.00469983
1639190_at	FBgn0011653	mas	masquerade [Source:FlyBase gene name;Acc:FBgn0011653]	0.000456795	0.00469983
1637467_at	FBgn0038047	CG5245		0.000457011	0.00469983
1632659_at	FBgn0261675	Npc1b	Niemann-Pick type C-1b [Source:FlyBase gene name;Acc:FBgn0261675]	0.00045758	0.0047001
1626570_s_at	FBgn0264357	SNF4Agamma	SNF4/AMP-activated protein kinase gamma subunit [Source:FlyBase gene name;Acc:FBgn0264357]	0.00046007	0.00471234
1634773_at	FBgn0011016	SsRbeta	Signal sequence receptor beta [Source:FlyBase gene name;Acc:FBgn0011016]	0.000460285	0.00471234
1631695_at	FBgn0040797	CG13066		0.000460404	0.00471234
1623544_at	FBgn0259236	comm3	comm3 [Source:FlyBase gene name;Acc:FBgn0259236]	0.000462031	0.0047234
1633016_a_at	FBgn0003520	stau	staufen [Source:FlyBase gene name;Acc:FBgn0003520]	0.000463729	0.00473518
1634909_at	FBgn0037061	CG12975		0.000465537	0.00474804
1634588_at	FBgn0011259	Sema-1a	Sema-1a [Source:FlyBase gene name;Acc:FBgn0011259]	0.000466165	0.00474886
1627500_at	FBgn0050345	CG30345		0.000468366	0.00475765
1639171_at	FBgn0040389	mRpL14	mitochondrial ribosomal protein L14 [Source:FlyBase gene name;Acc:FBgn0040389]	0.000468479	0.00475765
1638196_at	FBgn0003863	alphaTry	alphaTrypsin [Source:FlyBase gene name;Acc:FBgn0003863]	0.000468677	0.00475765
1630005_at	FBgn0086558	Ubi-p5E	Ubiquitin-5E [Source:FlyBase gene name;Acc:FBgn0086558]	0.000469429	0.00475947
1637997_at	FBgn0263607	l(3)72Dp	lethal (3) 72Dp [Source:FlyBase gene name;Acc:FBgn0263607]	0.000470371	0.00475947
1635736_at	FBgn0036575	CG5157		0.000470505	0.00475947
1641118_at	FBgn0029155	Men-b	Malic enzyme b [Source:FlyBase gene name;Acc:FBgn0029155]	0.000472972	0.00477547
1630305_at	FBgn0000659	fkh	fork head [Source:FlyBase gene name;Acc:FBgn0000659]	0.00047319	0.00477547
1638899_s_at	FBgn0030174	CG15312		0.000474913	0.00478728
1635470_at	FBgn0040321	GNBP3	Gram-negative bacteria binding protein 3 [Source:FlyBase gene name;Acc:FBgn0040321]	0.000476463	0.00479732
1629863_at	FBgn0038439	Cad89D	Cadherin 89D [Source:FlyBase gene name;Acc:FBgn0038439]	0.000482057	0.004848
1630332_at	FBgn0031600	CG3652		0.000484978	0.00486796
1627461_at	FBgn0032679	bsf	bicoid stability factor [Source:FlyBase gene name;Acc:FBgn0032679]	0.000485165	0.00486796
1640257_at	FBgn0000326	clt	cricklet [Source:FlyBase gene name;Acc:FBgn0000326]	0.000486453	0.00487523
1637645_at	FBgn0029002	miple2	miple2 [Source:FlyBase gene name;Acc:FBgn0029002]	0.000487418	0.00487925
1638240_s_at	FBgn0033760	CG8785		0.000488132	0.00488075
1627314_s_at	FBgn0051864	Qtzl	Quetzalcoatl [Source:FlyBase gene name;Acc:FBgn0051864]	0.000488768	0.00488148
1635375_at	FBgn0038842	hdly	hadley [Source:FlyBase gene name;Acc:FBgn0038842]	0.000490139	0.00488953
1632362_at	FBgn0039200	CG13616		0.000491572	0.00489819
1639085_at	FBgn0031972	Wwox	WW domain containing oxidoreductase [Source:FlyBase gene name;Acc:FBgn0031972]	0.0004971	0.00494723
1633732_at	FBgn0259227	CG42327		0.000497703	0.00494723
1631536_at	FBgn0040465	Dip3	Dorsal interacting protein 3 [Source:FlyBase gene name;Acc:FBgn0040465]	0.000498209	0.00494723
1627284_at	FBgn0051015	PH4alphaPV	prolyl-4-hydroxylase-alpha PV [Source:FlyBase gene name;Acc:FBgn0051015]	0.000501214	0.00497138
1626507_at	FBgn0030990	CG7556		0.000502137	0.00497441
1638323_at	FBgn0037614	CG8116		0.000502668	0.00497441
1639479_a_at	FBgn0001319	kn	knot [Source:FlyBase gene name;Acc:FBgn0001319]	0.000504577	0.00498759
1639202_a_at	FBgn0039025	Usp12-46	Ubiquitin-specific protease 12/46 ortholog [Source:FlyBase gene name;Acc:FBgn0039025]	0.000505746	0.00499345
1632244_s_at	FBgn0261526	NT1	Neurotrophin 1 [Source:FlyBase gene name;Acc:FBgn0261526]	0.000506678	0.00499696
1641380_a_at	FBgn0040071	tara	taranis [Source:FlyBase gene name;Acc:FBgn0040071]	0.000509216	0.00501378
1628645_at	FBgn0034736	CG6018		0.000509542	0.00501378
1639730_at	FBgn0054054	CG34054		0.0005106	0.00501848
1629637_at	FBgn0031936	CG13794		0.000511947	0.00502601
1631635_at	FBgn0032284	CG7294		0.000513339	0.00503216
1635336_at	FBgn0041160	comm2	comm2 [Source:FlyBase gene name;Acc:FBgn0041160]	0.000514292	0.00503216
1640085_at	FBgn0039759	CG9733		0.000514657	0.00503216
1637145_at	FBgn0027793	CG14787		0.000515421	0.00503216
1639321_s_at	FBgn0262473	Tl	Toll [Source:FlyBase gene name;Acc:FBgn0262473]	0.000515478	0.00503216
1638447_s_at	FBgn0033177	CG11141		0.000521348	0.00508373
1625026_at	FBgn0040609	CG3348		0.000523522	0.00509919
1628509_at	FBgn0028541	TM9SF4		0.000527054	0.00512676
1626953_at	FBgn0034943	Fmo-1	Flavin-containing monooxygenase 1 [Source:FlyBase gene name;Acc:FBgn0034943]	0.000527537	0.00512676
1638021_at	FBgn0027584	CG4757		0.000528804	0.00513331
1632180_at	FBgn0033038	CG7791		0.000529955	0.00513534
1625778_at	FBgn0038740	CG4562		0.000530199	0.00513534
1628268_at	FBgn0037553	CG18249		0.000534479	0.00517101
1633274_at	FBgn0031871	Fgop2	Fibroblast growth factor receptor 1 oncogene partner 2 ortholog [Source:FlyBase gene name;Acc:FBgn0031871]	0.00053515	0.00517173
1641109_at	FBgn0027600	obst-B	obstructor-B [Source:FlyBase gene name;Acc:FBgn0027600]	0.000539516	0.00520606
1627376_at	FBgn0014018	Rel	Relish [Source:FlyBase gene name;Acc:FBgn0014018]	0.000539905	0.00520606
1636458_at	FBgn0037992	CG4702		0.000543165	0.00523166
1631542_a_at	FBgn0020307	dve	defective proventriculus [Source:FlyBase gene name;Acc:FBgn0020307]	0.000546594	0.00525884
1629352_at	FBgn0261445	sgl	sugarless [Source:FlyBase gene name;Acc:FBgn0261445]	0.000549363	0.00527765
1632114_at	FBgn0038681	Cyp12a4	Cyp12a4 [Source:FlyBase gene name;Acc:FBgn0038681]	0.000549768	0.00527765
1631668_at	FBgn0260393	CG17147		0.000550653	0.00528029
1623266_at	FBgn0266101	CG44838		0.000552743	0.00529447
1635817_at	FBgn0037204	CG11131		0.000554593	0.00530174
1632119_s_at	FBgn0002567	ltd	lightoid [Source:FlyBase gene name;Acc:FBgn0002567]	0.000554727	0.00530174
1636431_at	FBgn0033769	CG8768		0.000556752	0.00531499
1632109_s_at	FBgn0025725	alphaCOP	Coat Protein (coatomer) alpha [Source:FlyBase gene name;Acc:FBgn0025725]	0.000557341	0.00531499
1626384_at	FBgn0028504	CG12182		0.000558712	0.00531678
1622974_at	FBgn0038820	CG4000		0.000558847	0.00531678
1629093_at	FBgn0035428	CG14960		0.000560241	0.00531678
1633643_a_at	FBgn0039705	Atg16	Autophagy-related 16 [Source:FlyBase gene name;Acc:FBgn0039705]	0.000560283	0.00531678
1626208_at	FBgn0266572	ebo	ellipsoid body open [Source:FlyBase gene name;Acc:FBgn0266572]	0.000561151	0.00531678
1641535_at	FBgn0032085	CG9555		0.000561234	0.00531678
1637014_at	FBgn0010894	sinu	sinuous [Source:FlyBase gene name;Acc:FBgn0010894]	0.000561826	0.00531678
1632228_at	FBgn0039052	CG6733		0.000565098	0.00533613
1637041_a_at	FBgn0031514	CG3332		0.000565487	0.00533613
1631523_at	FBgn0038865	CG10824		0.000565996	0.00533613
1629310_at	FBgn0030049	Trf4-1		0.000566846	0.00533613
1631834_at	FBgn0051098	CG31098		0.000566952	0.00533613
1624760_at	FBgn0034142	CG8306		0.000567986	0.00534006
1634960_at	FBgn0038147	CCHa2	CCHamide-2 [Source:FlyBase gene name;Acc:FBgn0038147]	0.000570408	0.00535701
1638264_at	FBgn0031141	CG1304		0.000572139	0.00536444
1626600_at	FBgn0050016	CG30016		0.000572438	0.00536444
1637887_at	FBgn0030321	CG1703		0.000576842	0.00539987
1634562_s_at	FBgn0243516	Vrp1	Verprolin 1 [Source:FlyBase gene name;Acc:FBgn0243516]	0.000581743	0.0054383
1634839_at	FBgn0030522	CG11103		0.000582566	0.0054383
1632198_at	FBgn0035166	CG13902		0.000582832	0.0054383
1628194_at	FBgn0023529	CG2918		0.000586561	0.00546479
1634125_at	FBgn0050440	CG30440		0.000586933	0.00546479
1631785_at	FBgn0260399	gwl	greatwall [Source:FlyBase gene name;Acc:FBgn0260399]	0.000592793	0.00551342
1626886_at	FBgn0035044	CG3663		0.000599004	0.00556521
1634142_at	FBgn0039453	CG6403		0.000600472	0.00556745
1623411_at	FBgn0005630	lola	longitudinals lacking [Source:FlyBase gene name;Acc:FBgn0005630]	0.000601111	0.00556745
1625740_at	FBgn0031981	CG7466		0.000601174	0.00556745
1629493_at	FBgn0027780	U26	U26 [Source:FlyBase gene name;Acc:FBgn0027780]	0.000603174	0.00557917
1633581_at	FBgn0052571	TwdlX	TweedleX [Source:FlyBase gene name;Acc:FBgn0052571]	0.00060401	0.00557917
1637110_at	FBgn0037028	CG3618		0.000604373	0.00557917
1635843_at	FBgn0031773	Fbw5	F-box and WD repeat domain containing 5 [Source:FlyBase gene name;Acc:FBgn0031773]	0.000605389	0.0055826
1626337_at	FBgn0035063	Eap	Exu-associated protein [Source:FlyBase gene name;Acc:FBgn0035063]	0.000606295	0.00558501
1633733_a_at	FBgn0004648	svr	silver [Source:FlyBase gene name;Acc:FBgn0004648]	0.00060819	0.00559652
1629515_at	FBgn0017558	Pdk	Pyruvate dehydrogenase kinase [Source:FlyBase gene name;Acc:FBgn0017558]	0.000612304	0.00562839
1635413_at	FBgn0052266	CG32266		0.000620566	0.00569828
1639832_at	FBgn0039042	CG13837		0.000624072	0.00572073
1639520_at	FBgn0033032	kune	kune-kune [Source:FlyBase gene name;Acc:FBgn0033032]	0.000624669	0.00572073
1626729_at	FBgn0034938	CG3803		0.000625108	0.00572073
1631145_at	FBgn0052073	CG32073		0.000625653	0.00572073
1629638_at	FBgn0261269	conv	convoluted [Source:FlyBase gene name;Acc:FBgn0261269]	0.00063	0.0057544
1636501_at	FBgn0052656	Muc11A	Mucin 11A [Source:FlyBase gene name;Acc:FBgn0052656]	0.00063174	0.00576422
1629761_at	FBgn0039196	CG17781		0.000632768	0.00576752
1639762_at	FBgn0038700	CG3734		0.000635741	0.00577679
1625457_at	FBgn0031563	CG10031		0.00063795	0.00577679
1637012_at	FBgn0002592	E(spl)m2-BFM	Enhancer of split m2, Bearded family member [Source:FlyBase gene name;Acc:FBgn0002592]	0.000638124	0.00577679
1633505_at	FBgn0086346	ALiX	ALG-2 interacting protein X [Source:FlyBase gene name;Acc:FBgn0086346]	0.000638133	0.00577679
1628229_at	FBgn0028990	Spn27A	Serpin 27A [Source:FlyBase gene name;Acc:FBgn0028990]	0.000638367	0.00577679
1638154_at	FBgn0017448	CG2187		0.000638775	0.00577679
1633895_at	FBgn0001170	H2.0	Homeodomain protein 2.0 [Source:FlyBase gene name;Acc:FBgn0001170]	0.000639052	0.00577679
1633680_at	FBgn0037809	CG12818		0.00064037	0.00577679
1624409_a_at	FBgn0039801	Npc2h	Niemann-Pick type C-2h [Source:FlyBase gene name;Acc:FBgn0039801]	0.000640961	0.00577679
1633017_at	FBgn0034094	Tsf3	Transferrin 3 [Source:FlyBase gene name;Acc:FBgn0034094]	0.000641076	0.00577679
1625012_s_at	FBgn0043841	vir-1	virus-induced RNA 1 [Source:FlyBase gene name;Acc:FBgn0043841]	0.000641439	0.00577679
1627657_at	FBgn0037678	CG16749		0.000641792	0.00577679
1625198_at	FBgn0003513	ss	spineless [Source:FlyBase gene name;Acc:FBgn0003513]	0.000644408	0.00579432
1624907_at	FBgn0029506	Tsp42Ee	Tetraspanin 42Ee [Source:FlyBase gene name;Acc:FBgn0029506]	0.000646813	0.00580991
1630686_at	FBgn0030243	CG2186		0.00065029	0.00583413
1628474_at	FBgn0031561	CG16712		0.000650856	0.00583413
1637172_at	FBgn0044030	mRpS14	mitochondrial ribosomal protein S14 [Source:FlyBase gene name;Acc:FBgn0044030]	0.000654785	0.00585889
1627516_at	FBgn0037935	CG6834		0.000655273	0.00585889
1627382_at	FBgn0010638	Sec61beta	Sec61 beta subunit [Source:FlyBase gene name;Acc:FBgn0010638]	0.000655649	0.00585889
1623728_at	FBgn0031270	CG13689		0.000657222	0.00586689
1640932_s_at	FBgn0052626	AMPdeam	AMP deaminase [Source:FlyBase gene name;Acc:FBgn0052626]	0.000658503	0.00587227
1635065_at	FBgn0031930	CG7025		0.000660059	0.0058801
1636514_at	FBgn0026323	Tak1	TGF-beta activated kinase 1 [Source:FlyBase gene name;Acc:FBgn0026323]	0.000660945	0.00588193
1638618_a_at	FBgn0030625	CG5877		0.000661687	0.00588249
1631168_at	FBgn0035293	CG5687		0.000663951	0.00589368
1635675_at	FBgn0028993	scro	scarecrow [Source:FlyBase gene name;Acc:FBgn0028993]	0.000665154	0.00589368
1626765_at	FBgn0039436	TwdlB	TweedleB [Source:FlyBase gene name;Acc:FBgn0039436]	0.000665195	0.00589368
1640028_at	FBgn0085302	CG34273		0.000665668	0.00589368
1625794_at	FBgn0036556	CG5830		0.000667666	0.00590533
1632666_at	FBgn0267348	LanB2	Laminin B2 [Source:FlyBase gene name;Acc:FBgn0267348]	0.000668387	0.00590568
1640377_s_at	FBgn0015286	Rala	Ras-like protein A [Source:FlyBase gene name;Acc:FBgn0015286]	0.000670204	0.0059157
1638421_at	FBgn0053124	CG33124		0.000671731	0.00592112
1632654_at	FBgn0086447	l(2)37Cg	lethal (2) 37Cg [Source:FlyBase gene name;Acc:FBgn0086447]	0.000672186	0.00592112
1627638_s_at	FBgn0003676	T-cp1	Tcp1-like [Source:FlyBase gene name;Acc:FBgn0003676]	0.000675085	0.00593255
1626458_at	FBgn0038788	Sirt2	Sirt2 [Source:FlyBase gene name;Acc:FBgn0038788]	0.000675187	0.00593255
1637022_at	FBgn0037979	GCC185	GCC185 ortholog (H. sapiens) [Source:FlyBase gene name;Acc:FBgn0037979]	0.000675539	0.00593255
1641549_at	FBgn0037892	mRpL40	mitochondrial ribosomal protein L40 [Source:FlyBase gene name;Acc:FBgn0037892]	0.000678986	0.00595678
1640386_at	FBgn0004003	wbl	windbeutel [Source:FlyBase gene name;Acc:FBgn0004003]	0.000680013	0.00595924
1636390_at	FBgn0037124	CG14568		0.000680643	0.00595924
1630503_at	FBgn0038349	AOX3	Aldehyde oxidase 3 [Source:FlyBase gene name;Acc:FBgn0038349]	0.000682873	0.00597272
1637576_s_at	FBgn0033717	CG8839		0.000683774	0.00597457
1632793_at	FBgn0030459	CG12723		0.000684551	0.00597533
1635450_a_at	FBgn0038257	smp-30	Senescence marker protein-30 [Source:FlyBase gene name;Acc:FBgn0038257]	0.000691353	0.00602622
1627432_at	FBgn0029826	CG6041		0.000691773	0.00602622
1634191_at	FBgn0030870	CG6398		0.000693432	0.00602869
1633746_s_at	FBgn0000008	a	arc [Source:FlyBase gene name;Acc:FBgn0000008]	0.000693449	0.00602869
1623826_at	FBgn0027052	CHIP	CHIP ortholog [Source:FlyBase gene name;Acc:FBgn0027052]	0.000696252	0.00604699
1635512_at	FBgn0039316	CG11893		0.000698517	0.00606058
1637008_at	FBgn0037835	CG14687		0.000701079	0.00607004
1641578_at	FBgn0004569	aos	argos [Source:FlyBase gene name;Acc:FBgn0004569]	0.000701115	0.00607004
1636165_at	FBgn0051002	CG31002		0.000701711	0.00607004
1626591_at	FBgn0026179	siz	schizo [Source:FlyBase gene name;Acc:FBgn0026179]	0.000703812	0.00607652
1626224_s_at	FBgn0024689	fws	four way stop [Source:FlyBase gene name;Acc:FBgn0024689]	0.000703862	0.00607652
1624164_s_at	FBgn0036144	GlcAT-P	GlcAT-P [Source:FlyBase gene name;Acc:FBgn0036144]	0.000705169	0.00608173
1627823_at	FBgn0038923	mRpL35	mitochondrial ribosomal protein L35 [Source:FlyBase gene name;Acc:FBgn0038923]	0.000706442	0.00608665
1626456_at	FBgn0028327	l(1)G0320	lethal (1) G0320 [Source:FlyBase gene name;Acc:FBgn0028327]	0.000709505	0.00610696
1623327_at	FBgn0262563	CG43103		0.00071157	0.00611866
1632309_at	FBgn0061469	Ube3a	Ubiquitin protein ligase E3A [Source:FlyBase gene name;Acc:FBgn0061469]	0.000712434	0.00612001
1638511_at	FBgn0010803	Aats-trp	Tryptophanyl-tRNA synthetase [Source:FlyBase gene name;Acc:FBgn0010803]	0.000714214	0.00612324
1635531_at	FBgn0011705	rost	rolling stone [Source:FlyBase gene name;Acc:FBgn0011705]	0.000714225	0.00612324
1641146_at	FBgn0003515	st	scarlet [Source:FlyBase gene name;Acc:FBgn0003515]	0.000715513	0.00612822
1625681_at	FBgn0030141	Gga	Golgi-localized, gamma-adaptin ear containing, ARF binding protein [Source:FlyBase gene name;Acc:FBgn0030141]	0.000718584	0.00614844
1634281_at	FBgn0033556	CG12343		0.000719693	0.00615185
1641452_a_at	FBgn0041203	LIMK1	LIM-kinase1 [Source:FlyBase gene name;Acc:FBgn0041203]	0.000724661	0.00618821
1638807_s_at	FBgn0030796	CG4829		0.000726869	0.00620094
1623069_s_at	FBgn0032775	CG17544		0.000731632	0.00623544
1641378_at	FBgn0028579	phtf	phtf [Source:FlyBase gene name;Acc:FBgn0028579]	0.000736645	0.0062694
1638592_at	FBgn0038916	dnd	dead end [Source:FlyBase gene name;Acc:FBgn0038916]	0.000737065	0.0062694
1630608_at	FBgn0037487	CG14608		0.000739848	0.00628486
1624994_at	FBgn0000996	dup	double parked [Source:FlyBase gene name;Acc:FBgn0000996]	0.000740335	0.00628486
1640962_s_at	FBgn0034894	CG4091		0.000741241	0.00628639
1634834_at	FBgn0038482	CG4053		0.000743415	0.00629866
1635718_at	FBgn0000239	bur	burgundy [Source:FlyBase gene name;Acc:FBgn0000239]	0.000744586	0.00630049
1640824_at	FBgn0037108	CG11306		0.000745086	0.00630049
1627614_at	FBgn0015371	chn	charlatan [Source:FlyBase gene name;Acc:FBgn0015371]	0.000745824	0.00630058
1640644_at	FBgn0038746	Surf6	Surfeit 6 [Source:FlyBase gene name;Acc:FBgn0038746]	0.000748697	0.00631805
1634731_at	FBgn0033397	Cyp4p3	Cyp4p3 [Source:FlyBase gene name;Acc:FBgn0033397]	0.000749847	0.00631805
1635052_a_at	FBgn0030474	CG15747		0.000750081	0.00631805
1623191_at	FBgn0032782	Rab9	Rab9 [Source:FlyBase gene name;Acc:FBgn0032782]	0.000752512	0.0063293
1634346_at	FBgn0037197	CG13239		0.000753306	0.0063293
1630174_s_at	FBgn0032195	CG4908		0.000754001	0.0063293
1639391_at	FBgn0039051	CG17109		0.000754341	0.0063293
1629540_a_at	FBgn0000241	bw	brown [Source:FlyBase gene name;Acc:FBgn0000241]	0.000755336	0.00633151
1630815_at	FBgn0032008	CG14277		0.00075953	0.00636051
1641117_a_at	FBgn0031195	CG17600		0.000762099	0.00637586
1624859_at	FBgn0011706	rpr	reaper [Source:FlyBase gene name;Acc:FBgn0011706]	0.000762968	0.00637697
1628564_at	FBgn0044011	Spn43Ad	Serpin 43Ad [Source:FlyBase gene name;Acc:FBgn0044011]	0.000765119	0.00638878
1623144_at	FBgn0004859	ci	cubitus interruptus [Source:FlyBase gene name;Acc:FBgn0004859]	0.000770285	0.00642572
1641294_a_at	FBgn0031245	CG3625		0.000771457	0.00642775
1633003_at	FBgn0050349	CG30349		0.000772013	0.00642775
1639950_at	FBgn0036897	CG8786		0.000774613	0.0064432
1630539_at	FBgn0267351	Topors	Topoisomerase I-interacting protein [Source:FlyBase gene name;Acc:FBgn0267351]	0.000775574	0.00644501
1640593_at	FBgn0037122	CG14570		0.00077919	0.00646884
1635462_at	FBgn0004635	rho	rhomboid [Source:FlyBase gene name;Acc:FBgn0004635]	0.000781094	0.00647603
1634551_at	FBgn0038074	Gnmt	Glycine N-methyltransferase [Source:FlyBase gene name;Acc:FBgn0038074]	0.000781551	0.00647603
1638565_at	FBgn0004862	bap	bagpipe [Source:FlyBase gene name;Acc:FBgn0004862]	0.000784311	0.00649268
1625633_a_at	FBgn0000116	Argk	Arginine kinase [Source:FlyBase gene name;Acc:FBgn0000116]	0.000785378	0.00649531
1626978_at	FBgn0260750	Mulk	Multi-substrate lipid kinase [Source:FlyBase gene name;Acc:FBgn0260750]	0.000786302	0.00649674
1639983_at	FBgn0085319	CG34290		0.000787436	0.00649991
1627327_at	FBgn0035434	Drsl5	Drosomycin-like 5 [Source:FlyBase gene name;Acc:FBgn0035434]	0.000788213	0.00650013
1641279_at	FBgn0000173	ben	bendless [Source:FlyBase gene name;Acc:FBgn0000173]	0.000793331	0.0065326
1641692_at	FBgn0039379	CG5886		0.000793659	0.0065326
1625572_s_at	FBgn0010387	Dbi	Diazepam-binding inhibitor [Source:FlyBase gene name;Acc:FBgn0010387]	0.000795986	0.00654553
1635688_at	FBgn0040850	CG15210		0.000797945	0.00655038
1637111_a_at	FBgn0263998	Ack-like	Activated Cdc42 kinase-like [Source:FlyBase gene name;Acc:FBgn0263998]	0.000798089	0.00655038
1638221_at	FBgn0046878	Obp83cd	Odorant-binding protein 83cd [Source:FlyBase gene name;Acc:FBgn0046878]	0.000799952	0.00655945
1633110_at	FBgn0038869	CG3353		0.000802002	0.00657004
1635757_at	FBgn0037163	laza	lazaro [Source:FlyBase gene name;Acc:FBgn0037163]	0.000810561	0.00662871
1626411_at	FBgn0027280	l(1)G0193	lethal (1) G0193 [Source:FlyBase gene name;Acc:FBgn0027280]	0.000810695	0.00662871
1630112_at	FBgn0042213	CG18731		0.000814011	0.00664955
1638321_s_at	FBgn0034229	CG4847		0.000815573	0.00665327
1625149_at	FBgn0036749	CG7460		0.000816003	0.00665327
1637936_at	FBgn0052512	CG32512		0.000821742	0.00669376
1637378_s_at	FBgn0031294	IA-2	IA-2 ortholog [Source:FlyBase gene name;Acc:FBgn0031294]	0.000823568	0.00670082
1640341_s_at	FBgn0027836	Dgp-1	Dgp-1 [Source:FlyBase gene name;Acc:FBgn0027836]	0.000824156	0.00670082
1630639_at	FBgn0039528	dsd	distracted [Source:FlyBase gene name;Acc:FBgn0039528]	0.000825665	0.00670152
1636122_at	FBgn0030869	Socs16D	Suppressor of Cytokine Signaling at 16D [Source:FlyBase gene name;Acc:FBgn0030869]	0.000825791	0.00670152
1625266_at	FBgn0015010	Ag5r	Antigen 5-related [Source:FlyBase gene name;Acc:FBgn0015010]	0.000827971	0.00671292
1637240_a_at	FBgn0034366	Atg7	Autophagy-related 7 [Source:FlyBase gene name;Acc:FBgn0034366]	0.000829095	0.00671447
1631122_at	FBgn0039055	Rassf	Ras association family member [Source:FlyBase gene name;Acc:FBgn0039055]	0.000830778	0.00671447
1633486_at	FBgn0030686	mRpL3	mitochondrial ribosomal protein L3 [Source:FlyBase gene name;Acc:FBgn0030686]	0.000832311	0.00671447
1633129_at	FBgn0038583	CG7183		0.000832404	0.00671447
1639474_at	FBgn0033721	CG13159		0.000832454	0.00671447
1624755_a_at	FBgn0000711	flw	flapwing [Source:FlyBase gene name;Acc:FBgn0000711]	0.000833541	0.00671447
1632621_at	FBgn0037750	Whamy		0.000833726	0.00671447
1630771_s_at	FBgn0002031	l(2)37Cc	lethal (2) 37Cc [Source:FlyBase gene name;Acc:FBgn0002031]	0.000834365	0.00671447
1636762_a_at	FBgn0025682	scf	supercoiling factor [Source:FlyBase gene name;Acc:FBgn0025682]	0.000836169	0.00671484
1636423_at	FBgn0040832	CG8012		0.000836582	0.00671484
1636161_at	FBgn0035153	ebd1	earthbound 1 [Source:FlyBase gene name;Acc:FBgn0035153]	0.000836737	0.00671484
1641647_at	FBgn0263200	Galt	Galactose-1-phosphate uridylyltransferase [Source:FlyBase gene name;Acc:FBgn0263200]	0.000845337	0.00677497
1624982_s_at	FBgn0031313	CG5080		0.000845926	0.00677497
1624569_at	FBgn0051087	CG31087		0.000846578	0.00677497
1624932_at	FBgn0050052	Obp49a	Odorant-binding protein 49a [Source:FlyBase gene name;Acc:FBgn0050052]	0.000851524	0.00680826
1637923_at	FBgn0260648	Rrp40		0.000853539	0.00681807
1640907_at	FBgn0001091	Gapdh1	Glyceraldehyde 3 phosphate dehydrogenase 1 [Source:FlyBase gene name;Acc:FBgn0001091]	0.00085703	0.00683965
1630248_at	FBgn0038981	CG5346		0.000858071	0.00684166
1629961_s_at	FBgn0263120	Acsl	Acyl-CoA synthetase long-chain [Source:FlyBase gene name;Acc:FBgn0263120]	0.000860699	0.0068563
1632911_at	FBgn0053493	CG33493		0.000863906	0.00687552
1636976_at	FBgn0032253	CG5322		0.000865789	0.00688
1624130_at	FBgn0034475	Obp56h	Odorant-binding protein 56h [Source:FlyBase gene name;Acc:FBgn0034475]	0.000867286	0.00688
1629629_at	FBgn0029958	Pdp	Pyruvate dehydrogenase phosphatase [Source:FlyBase gene name;Acc:FBgn0029958]	0.000867368	0.00688
1639640_at	FBgn0052485	CG32485		0.000867648	0.00688
1623108_at	FBgn0033081	geminin	geminin [Source:FlyBase gene name;Acc:FBgn0033081]	0.000871999	0.00690818
1627525_a_at	FBgn0261274	Ero1L	Endoplasmic reticulum oxidoreductin-1-like [Source:FlyBase gene name;Acc:FBgn0261274]	0.000873102	0.00691059
1624177_at	FBgn0036108	Cpr67Fa1	Cuticular protein 67Fa1 [Source:FlyBase gene name;Acc:FBgn0036108]	0.000874005	0.00691143
1631225_at	FBgn0034140	CG8317		0.000879207	0.00693161
1631531_at	FBgn0038810	Srp72	Signal recognition particle protein 72 [Source:FlyBase gene name;Acc:FBgn0038810]	0.000880169	0.00693161
1636168_s_at	FBgn0032084	CG13101		0.000880428	0.00693161
1633783_a_at	FBgn0029835	CG5921		0.000880526	0.00693161
1638636_at	FBgn0031703	CG12512		0.000880911	0.00693161
1624474_at	FBgn0038388	CG4287		0.00088136	0.00693161
1639259_at	FBgn0086712	Egm	Enigma [Source:FlyBase gene name;Acc:FBgn0086712]	0.000885001	0.00695353
1636464_at	FBgn0038269	Rrp6	Rrp6 [Source:FlyBase gene name;Acc:FBgn0038269]	0.000885754	0.00695353
1625764_at	FBgn0032753	CG17572		0.000887209	0.00695865
1634124_at	FBgn0050428	CG30428		0.000888155	0.00695976
1632451_at	FBgn0038095	Cyp304a1	Cyp304a1 [Source:FlyBase gene name;Acc:FBgn0038095]	0.000892761	0.00698953
1639454_at	FBgn0034296	CG10912		0.000896336	0.00701117
1630929_at	FBgn0025700	CG5885		0.000898536	0.00701583
1631452_at	FBgn0032945	CG8665		0.000898551	0.00701583
1635356_at	FBgn0033754	Ak6	Adenylate kinase 6 [Source:FlyBase gene name;Acc:FBgn0033754]	0.000900355	0.00702259
1632399_at	FBgn0054007	CG34007		0.000901039	0.00702259
1635257_at	FBgn0031573	CG3407		0.000902062	0.00702424
1637747_s_at	FBgn0033713	CG8841		0.000903061	0.0070257
1630088_at	FBgn0032322	CG16743		0.000904077	0.00702729
1635280_at	FBgn0039349	Ssadh	Succinic semialdehyde dehydrogenase [Source:FlyBase gene name;Acc:FBgn0039349]	0.000909315	0.00706167
1628828_s_at	FBgn0031717	Oscillin	Oscillin [Source:FlyBase gene name;Acc:FBgn0031717]	0.000916078	0.00710782
1633269_at	FBgn0031771	CG9140		0.00091983	0.00711227
1627141_at	FBgn0039710	dgt1	dim gamma-tubulin 1 [Source:FlyBase gene name;Acc:FBgn0039710]	0.000920298	0.00711227
1633334_at	FBgn0035308	CG15822		0.000920752	0.00711227
1623821_at	FBgn0035257	CG12011		0.000920821	0.00711227
1629194_s_at	FBgn0000052	ade2	adenosine 2 [Source:FlyBase gene name;Acc:FBgn0000052]	0.000921413	0.00711227
1633849_at	FBgn0051559	CG31559		0.000921581	0.00711227
1626366_at	FBgn0027945	ppl	pumpless [Source:FlyBase gene name;Acc:FBgn0027945]	0.000924496	0.00712781
1637135_at	FBgn0261617	nej	nejire [Source:FlyBase gene name;Acc:FBgn0261617]	0.000925241	0.00712781
1634956_at	FBgn0035547	CG15022		0.000929748	0.00715617
1628488_at	FBgn0039492	CG6051		0.000934344	0.00718206
1629779_at	FBgn0267488	Mcr	Macroglobulin complement-related [Source:FlyBase gene name;Acc:FBgn0267488]	0.000935698	0.00718206
1630531_at	FBgn0038853	RhoGAP93B	Rho GTPase activating protein at 93B [Source:FlyBase gene name;Acc:FBgn0038853]	0.000936136	0.00718206
1628709_at	FBgn0085294	CG34265		0.000936736	0.00718206
1634129_at	FBgn0031516	CG9663		0.000937259	0.00718206
1632348_at	FBgn0036877	CG9452		0.000946262	0.00724463
1640822_s_at	FBgn0022987	qkr54B	quaking related 54B [Source:FlyBase gene name;Acc:FBgn0022987]	0.000948123	0.00725247
1631236_at	FBgn0035626	lin-28	lin-28 [Source:FlyBase gene name;Acc:FBgn0035626]	0.000950662	0.00726547
1635007_at	FBgn0040271	Sulf1	Sulfated [Source:FlyBase gene name;Acc:FBgn0040271]	0.00095631	0.00730219
1635380_at	FBgn0050413	CG30413		0.000958661	0.00731369
1627709_at	FBgn0050371	CG30371		0.000961257	0.00732705
1627492_at	FBgn0263605	l(3)72Dn	lethal (3) 72Dn [Source:FlyBase gene name;Acc:FBgn0263605]	0.00096297	0.00733365
1630437_s_at	FBgn0034418	CG15118		0.000964469	0.00733565
1635903_at	FBgn0014006	Pk92B	Protein kinase at 92B [Source:FlyBase gene name;Acc:FBgn0014006]	0.000964927	0.00733565
1628751_at	FBgn0033235	CG8728		0.00096716	0.00734617
1637473_s_at	FBgn0042125	CG18787		0.000969682	0.00735887
1636673_s_at	FBgn0003870	ttk	tramtrack [Source:FlyBase gene name;Acc:FBgn0003870]	0.000971951	0.00736964
1638724_at	FBgn0028527	CG18507		0.00097573	0.00739181
1633846_at	FBgn0039727	CG15523		0.000977628	0.00739972
1626086_at	FBgn0032726	CG10621		0.000979051	0.00740402
1623364_at	FBgn0034761	CG4250		0.000983724	0.00742496
1629286_s_at	FBgn0040918	schlank	schlank [Source:FlyBase gene name;Acc:FBgn0040918]	0.000983918	0.00742496
1628121_at	FBgn0040279	Osi14	Osiris 14 [Source:FlyBase gene name;Acc:FBgn0040279]	0.000984392	0.00742496
1625894_at	FBgn0037181	CG11370		0.000986368	0.00743339
1625276_a_at	FBgn0000565	Eip71CD	Ecdysone-induced protein 28/29kD [Source:FlyBase gene name;Acc:FBgn0000565]	0.000988473	0.00744277
1640127_at	FBgn0036402	CG6650		0.000991632	0.00744516
1635237_at	FBgn0030945	Ing3	Ing3 [Source:FlyBase gene name;Acc:FBgn0030945]	0.000991856	0.00744516
1639923_at	FBgn0050502	fa2h	fatty acid 2-hydroylase [Source:FlyBase gene name;Acc:FBgn0050502]	0.000992179	0.00744516
1638997_at	FBgn0050342	Prp38	pre-mRNA processing factor 38 [Source:FlyBase gene name;Acc:FBgn0050342]	0.000992706	0.00744516
1632742_at	FBgn0000625	eyg	eyegone [Source:FlyBase gene name;Acc:FBgn0000625]	0.000993388	0.00744516
1636735_s_at	FBgn0034946	CG3065		0.000993949	0.00744516
1633477_at	FBgn0034631	TAF1C-like	TATA box-binding protein-associated factor RNA polymerase I subunit C-like [Source:FlyBase gene name;Acc:FBgn0034631]	0.000999614	0.00748008
1624957_a_at	FBgn0023479	Tequila	Tequila [Source:FlyBase gene name;Acc:FBgn0023479]	0.00100105	0.00748008
1629905_s_at	FBgn0262735	Imp	IGF-II mRNA-binding protein [Source:FlyBase gene name;Acc:FBgn0262735]	0.0010012	0.00748008
1630258_at	FBgn0010038	GstD2	Glutathione S transferase D2 [Source:FlyBase gene name;Acc:FBgn0010038]	0.00100236	0.00748226
1634838_at	FBgn0036290	CG10638		0.00100483	0.00749427
1631555_at	FBgn0034439	CG10062		0.00100737	0.00749488
1640221_at	FBgn0035656	CG10479		0.00100876	0.00749488
1637165_at	FBgn0038925	Cchl	Cytochrome c heme lyase [Source:FlyBase gene name;Acc:FBgn0038925]	0.00100921	0.00749488
1625185_at	FBgn0027843	CAH2	Carbonic anhydrase 2 [Source:FlyBase gene name;Acc:FBgn0027843]	0.00100955	0.00749488
1627634_at	FBgn0034398	CG15098		0.00100956	0.00749488
1629983_at	FBgn0030336	CG1578		0.00101011	0.00749488
1637483_at	FBgn0033308	CG8736		0.00101309	0.0075064
1627738_a_at	FBgn0002775	msl-3	male-specific lethal 3 [Source:FlyBase gene name;Acc:FBgn0002775]	0.00101339	0.0075064
1639223_a_at	FBgn0003499	sr	stripe [Source:FlyBase gene name;Acc:FBgn0003499]	0.0010233	0.0075733
1629709_at	FBgn0025874	Meics	Meiotic central spindle [Source:FlyBase gene name;Acc:FBgn0025874]	0.00102474	0.00757744
1635805_at	FBgn0034703	CG3045		0.00103058	0.00761414
1628689_at	FBgn0032414	CG17211		0.00103508	0.00764087
1641356_at	FBgn0053300	Muc30E	Mucin 30E [Source:FlyBase gene name;Acc:FBgn0053300]	0.00103619	0.00764258
1626117_at	FBgn0028471	Nab2		0.0010394	0.00765537
1625317_at	FBgn0034933	CG3735		0.00103969	0.00765537
1634404_at	FBgn0036629	CG4573		0.00104264	0.00766491
1637752_a_at	FBgn0037697	GstZ2	Glutathione S transferase Z2 [Source:FlyBase gene name;Acc:FBgn0037697]	0.00104276	0.00766491
1635156_s_at	FBgn0259243	Pka-R1	cAMP-dependent protein kinase R1 [Source:FlyBase gene name;Acc:FBgn0259243]	0.0010467	0.00768734
1633562_at	FBgn0037123	CG14569		0.00105221	0.00771645
1638748_at	FBgn0000575	emc	extra macrochaetae [Source:FlyBase gene name;Acc:FBgn0000575]	0.00105245	0.00771645
1632813_at	FBgn0037648	CG11975		0.00105552	0.00773245
1637155_at	FBgn0052407	CG32407		0.00105682	0.00773543
1635631_a_at	FBgn0027505	Rab3-GAP	Rab3 GTPase activating protein [Source:FlyBase gene name;Acc:FBgn0027505]	0.00106678	0.00780171
1622983_a_at	FBgn0021761	Nup154	Nucleoporin 154kD [Source:FlyBase gene name;Acc:FBgn0021761]	0.00106831	0.00780632
1634094_a_at	FBgn0034878	pita	pita [Source:FlyBase gene name;Acc:FBgn0034878]	0.00106965	0.00780954
1629518_at	FBgn0032864	CG2493		0.00107233	0.00782058
1626806_at	FBgn0003741	tra	transformer [Source:FlyBase gene name;Acc:FBgn0003741]	0.00107297	0.00782058
1636888_a_at	FBgn0016123	Aph-4	Alkaline phosphatase 4 [Source:FlyBase gene name;Acc:FBgn0016123]	0.00107696	0.00784307
1625837_at	FBgn0039031	CG17244		0.001078	0.00784401
1625614_at	FBgn0031726	Cyp6a16	Cyp6a16 [Source:FlyBase gene name;Acc:FBgn0031726]	0.0010797	0.0078498
1639015_s_at	FBgn0001123	Galphas	G protein alpha s subunit [Source:FlyBase gene name;Acc:FBgn0001123]	0.00108084	0.00785148
1624395_at	FBgn0051102	CG31102		0.00108418	0.00786915
1625505_at	FBgn0035159	CG13896		0.00108535	0.00787107
1631046_s_at	FBgn0261802	CG42748		0.00108685	0.00787533
1631408_at	FBgn0029123	SoxN	SoxNeuro [Source:FlyBase gene name;Acc:FBgn0029123]	0.00108913	0.00788526
1637065_a_at	FBgn0261562	CG42676		0.00109221	0.00790067
1640983_at	FBgn0039495	CG5909		0.00109308	0.00790067
1632541_at	FBgn0035625	Blimp-1	Blimp-1 [Source:FlyBase gene name;Acc:FBgn0035625]	0.00109956	0.00794088
1633648_at	FBgn0024189	sns	sticks and stones [Source:FlyBase gene name;Acc:FBgn0024189]	0.00110721	0.00798868
1631566_at	FBgn0039244	CG11069		0.00110839	0.00798868
1631066_at	FBgn0003254	rib	ribbon [Source:FlyBase gene name;Acc:FBgn0003254]	0.00110895	0.00798868
1625313_at	FBgn0033207	CG12826		0.00111063	0.00799411
1633048_at	FBgn0033367	PPO2	Prophenoloxidase 2 [Source:FlyBase gene name;Acc:FBgn0033367]	0.00111535	0.00802144
1641005_at	FBgn0033658	TwdlBeta	TwdlBeta [Source:FlyBase gene name;Acc:FBgn0033658]	0.00112089	0.00805463
1636295_at	FBgn0034177	CG6796		0.00112918	0.00810393
1637092_a_at	FBgn0034923	Upf3	Upf3 [Source:FlyBase gene name;Acc:FBgn0034923]	0.00113036	0.00810393
1623572_at	FBgn0028974	xmas-2	xmas-2 [Source:FlyBase gene name;Acc:FBgn0028974]	0.00113056	0.00810393
1641234_at	FBgn0263235	Phae2	Phaedra 2 [Source:FlyBase gene name;Acc:FBgn0263235]	0.00113163	0.00810488
1628087_s_at	FBgn0033968	hui	hase und igel [Source:FlyBase gene name;Acc:FBgn0033968]	0.0011328	0.00810656
1623873_at	FBgn0045073	Stim	Stromal interaction molecule [Source:FlyBase gene name;Acc:FBgn0045073]	0.00113678	0.00812834
1633200_at	FBgn0036875	CG9449		0.00113845	0.00813356
1637485_at	FBgn0038845	CG10827		0.00114278	0.00815771
1630696_at	FBgn0037076	ebd2	earthbound 2 [Source:FlyBase gene name;Acc:FBgn0037076]	0.00114828	0.00818995
1630034_at	FBgn0030102	CG12119		0.00114918	0.00818995
1624839_at	FBgn0001168	h	hairy [Source:FlyBase gene name;Acc:FBgn0001168]	0.00115498	0.00821759
1627677_s_at	FBgn0036376	Liprin-beta	Liprin-beta [Source:FlyBase gene name;Acc:FBgn0036376]	0.00115531	0.00821759
1631704_at	FBgn0039223	CG5805		0.00115591	0.00821759
1639581_at	FBgn0035462	IntS10	Integrator 10 [Source:FlyBase gene name;Acc:FBgn0035462]	0.00116562	0.00827982
1632089_at	FBgn0025629	CG4045		0.00116935	0.00829954
1635427_a_at	FBgn0026239	gukh	GUK-holder [Source:FlyBase gene name;Acc:FBgn0026239]	0.00117147	0.00830247
1637046_at	FBgn0010549	l(2)03659	lethal (2) 03659 [Source:FlyBase gene name;Acc:FBgn0010549]	0.00117168	0.00830247
1625324_at	FBgn0038053	CG18549		0.00117355	0.00830891
1627246_at	FBgn0020388	Gcn5	Gcn5 ortholog [Source:FlyBase gene name;Acc:FBgn0020388]	0.00117764	0.00832002
1641136_at	FBgn0037069	Cpr78Cc	Cuticular protein 78Cc [Source:FlyBase gene name;Acc:FBgn0037069]	0.00117787	0.00832002
1634174_at	FBgn0039787	CG9702		0.001178	0.00832002
1640131_a_at	FBgn0037897	CG5270		0.00118151	0.00833181
1628721_at	FBgn0034490	CG9864		0.00118205	0.00833181
1640825_a_at	FBgn0020912	Ptx1	Ptx1 [Source:FlyBase gene name;Acc:FBgn0020912]	0.00118422	0.00833181
1631688_at	FBgn0002641	mal	maroon-like [Source:FlyBase gene name;Acc:FBgn0002641]	0.00118438	0.00833181
1624587_at	FBgn0033788	CG13323		0.00118449	0.00833181
1627607_at	FBgn0036639	CG4229		0.00119039	0.00835396
1639440_at	FBgn0035611	CG13285		0.00119095	0.00835396
1625511_at	FBgn0085412	CG34383		0.00119148	0.00835396
1623915_at	FBgn0039641	CG14511		0.0011919	0.00835396
1629062_at	FBgn0037016	CG13252		0.00119246	0.00835396
1636089_at	FBgn0010105	comm	commissureless [Source:FlyBase gene name;Acc:FBgn0010105]	0.0011938	0.00835659
1625126_at	FBgn0086129	snama	something that sticks like glue [Source:FlyBase gene name;Acc:FBgn0086129]	0.00119578	0.0083637
1635276_at	FBgn0037165	CG11437		0.00120036	0.00838801
1641575_at	FBgn0037963	Cad87A	Cadherin 87A [Source:FlyBase gene name;Acc:FBgn0037963]	0.00120119	0.00838801
1622973_at	FBgn0038110	CG8031		0.00120294	0.00839341
1634823_at	FBgn0030572	mRpS25	mitochondrial ribosomal protein S25 [Source:FlyBase gene name;Acc:FBgn0030572]	0.00120613	0.00840892
1623903_at	FBgn0037683	CG18473		0.00121342	0.00845297
1625583_at	FBgn0040732	CG16926		0.00122064	0.0084964
1629394_at	FBgn0035511	Cpr64Ab	Cuticular protein 64Ab [Source:FlyBase gene name;Acc:FBgn0035511]	0.00122318	0.00850079
1633345_at	FBgn0003339	Scr	Sex combs reduced [Source:FlyBase gene name;Acc:FBgn0003339]	0.00122371	0.00850079
1641650_at	FBgn0261393	alpha-Est5	alpha-Esterase-5 [Source:FlyBase gene name;Acc:FBgn0261393]	0.00122422	0.00850079
1627100_s_at	FBgn0024244	drm	drumstick [Source:FlyBase gene name;Acc:FBgn0024244]	0.00123676	0.00857114
1629919_at	FBgn0039805	Cpr100A	Cuticular protein 100A [Source:FlyBase gene name;Acc:FBgn0039805]	0.0012372	0.00857114
1628621_at	FBgn0039765	mRpS18C	mitochondrial ribosomal protein S18C [Source:FlyBase gene name;Acc:FBgn0039765]	0.00123732	0.00857114
1634892_at	FBgn0015336	CG15865		0.00124276	0.00860194
1632901_s_at	FBgn0000246	c(3)G	crossover suppressor on 3 of Gowen [Source:FlyBase gene name;Acc:FBgn0000246]	0.00124477	0.00860641
1635761_at	FBgn0005642	wdn	wings down [Source:FlyBase gene name;Acc:FBgn0005642]	0.00124539	0.00860641
1635709_at	FBgn0260855	Sec22	Sec22 ortholog (S. cerevisiae) [Source:FlyBase gene name;Acc:FBgn0260855]	0.0012485	0.0086176
1636309_at	FBgn0037838	CG4089		0.00124901	0.0086176
1637958_at	FBgn0053510	CG33510		0.00124999	0.0086176
1629104_at	FBgn0029997	CG2258		0.00125183	0.00862337
1635030_at	FBgn0033945	CG12868		0.00125339	0.00862729
1629510_at	FBgn0034742	CG4294		0.00125983	0.00866474
1635253_a_at	FBgn0028325	l(1)G0334	lethal (1) G0334 [Source:FlyBase gene name;Acc:FBgn0028325]	0.00127112	0.00873544
1625556_at	FBgn0025186	ari-2	ariadne 2 [Source:FlyBase gene name;Acc:FBgn0025186]	0.00127666	0.00876657
1638226_at	FBgn0039326	CG10562		0.00128011	0.00878328
1635021_at	FBgn0029088	disp	dispatched [Source:FlyBase gene name;Acc:FBgn0029088]	0.00128802	0.00883056
1638171_s_at	FBgn0031148	Cbs	Cystathionine beta-synthase [Source:FlyBase gene name;Acc:FBgn0031148]	0.00129029	0.00883264
1639438_at	FBgn0005617	msl-1	male-specific lethal 1 [Source:FlyBase gene name;Acc:FBgn0005617]	0.00129037	0.00883264
1634862_at	FBgn0032746	CG10470		0.00129271	0.00884168
1634213_at	FBgn0032230	lft	lowfat [Source:FlyBase gene name;Acc:FBgn0032230]	0.0012987	0.00887564
1637127_at	FBgn0030004	CG10958		0.0013084	0.00893486
1623426_at	FBgn0051633	CG31633		0.00131479	0.00896795
1634150_s_at	FBgn0015239	Hr78	Hormone-receptor-like in 78 [Source:FlyBase gene name;Acc:FBgn0015239]	0.00131551	0.00896795
1633086_s_at	FBgn0037387	CG1213		0.00131635	0.00896795
1625387_s_at	FBgn0011766	E2f1	E2F transcription factor 1 [Source:FlyBase gene name;Acc:FBgn0011766]	0.00132416	0.00901405
1628249_at	FBgn0036118	Blos2	Biogenesis of lysosome-related organelles complex 1, subunit 2 [Source:FlyBase gene name;Acc:FBgn0036118]	0.00132657	0.00902338
1640492_at	FBgn0035588	CG10672		0.0013318	0.00905184
1639062_at	FBgn0051464	CG31464		0.00134271	0.00911267
1633682_a_at	FBgn0028341	l(1)G0232	lethal (1) G0232 [Source:FlyBase gene name;Acc:FBgn0028341]	0.00134285	0.00911267
1624885_at	FBgn0052645	CG32645		0.00134601	0.00911901
1629053_at	FBgn0034060	CG8370		0.00134693	0.00911901
1632261_at	FBgn0052732	CG32732		0.00134695	0.00911901
1630986_s_at	FBgn0042094	Adk3	Adenylate kinase-3 [Source:FlyBase gene name;Acc:FBgn0042094]	0.0013487	0.00912373
1626081_at	FBgn0031520	CG8837		0.00135378	0.00915096
1632417_a_at	FBgn0035944	CG5021		0.00135901	0.00917219
1634771_a_at	FBgn0030674	CG8184		0.00135938	0.00917219
1637411_s_at	FBgn0022361	Pur-alpha	Purine-rich binding protein-alpha [Source:FlyBase gene name;Acc:FBgn0022361]	0.0013601	0.00917219
1627565_at	FBgn0029911	CG14435		0.00136747	0.00920964
1628673_at	FBgn0001202	hk	hook [Source:FlyBase gene name;Acc:FBgn0001202]	0.00136836	0.00920964
1634952_s_at	FBgn0034392	MFS15	Major Facilitator Superfamily Transporter 15 [Source:FlyBase gene name;Acc:FBgn0034392]	0.00136884	0.00920964
1632566_at	FBgn0039818	CG11318		0.00137895	0.00927041
1635416_at	FBgn0051100	CG31100		0.00138105	0.00927738
1636615_at	FBgn0260400	elav	embryonic lethal abnormal vision [Source:FlyBase gene name;Acc:FBgn0260400]	0.00138398	0.00928491
1628271_at	FBgn0031418	CG3609		0.00138432	0.00928491
1634522_s_at	FBgn0020389	Papss	PAPS synthetase [Source:FlyBase gene name;Acc:FBgn0020389]	0.00138597	0.00928877
1630067_a_at	FBgn0041182	Tep2	Thioester-containing protein 2 [Source:FlyBase gene name;Acc:FBgn0041182]	0.00138837	0.0092977
1624550_at	FBgn0010287	Trf	TBP-related factor [Source:FlyBase gene name;Acc:FBgn0010287]	0.00139136	0.00930761
1639863_at	FBgn0039784	CG9698		0.001392	0.00930761
1633232_at	FBgn0085354	CG34325		0.00139508	0.00932097
1637539_a_at	FBgn0029082	hbs	hibris [Source:FlyBase gene name;Acc:FBgn0029082]	0.00140189	0.00935928
1640097_at	FBgn0011828	Pxn	Peroxidasin [Source:FlyBase gene name;Acc:FBgn0011828]	0.00140352	0.00936295
1633973_at	FBgn0011227	ox	oxen [Source:FlyBase gene name;Acc:FBgn0011227]	0.00140599	0.00937217
1623510_at	FBgn0035252	CG7970		0.00140937	0.0093875
1639364_at	FBgn0001285	Jon44E	Jonah 44E [Source:FlyBase gene name;Acc:FBgn0001285]	0.00141306	0.00940486
1638994_at	FBgn0036298	nst	nesthocker [Source:FlyBase gene name;Acc:FBgn0036298]	0.00141461	0.00940793
1629222_at	FBgn0014455	Ahcy13	Adenosylhomocysteinase at 13 [Source:FlyBase gene name;Acc:FBgn0014455]	0.001419	0.00942984
1634690_at	FBgn0086356	tum	tumbleweed [Source:FlyBase gene name;Acc:FBgn0086356]	0.00142689	0.00947504
1640054_at	FBgn0022935	D19A	D19A [Source:FlyBase gene name;Acc:FBgn0022935]	0.00142934	0.00948406
1633629_at	FBgn0031736	CG11030		0.00143069	0.00948569
1632428_at	FBgn0035546	CG11345		0.00143455	0.00950403
1624838_a_at	FBgn0032840	sNPF	short neuropeptide F precursor [Source:FlyBase gene name;Acc:FBgn0032840]	0.00144003	0.00953302
1624637_at	FBgn0000057	adp	adipose [Source:FlyBase gene name;Acc:FBgn0000057]	0.00144343	0.00954822
1634738_s_at	FBgn0086909	CG31751		0.00144577	0.00955641
1623497_at	FBgn0002609	E(spl)m3-HLH	Enhancer of split m3, helix-loop-helix [Source:FlyBase gene name;Acc:FBgn0002609]	0.00144713	0.00955814
1641324_at	FBgn0002526	LanA	Laminin A [Source:FlyBase gene name;Acc:FBgn0002526]	0.00144828	0.0095584
1634232_at	FBgn0032720	mRpL13	mitochondrial ribosomal protein L13 [Source:FlyBase gene name;Acc:FBgn0032720]	0.00145413	0.0095897
1627248_at	FBgn0260722	CR42549		0.00145706	0.0095967
1638462_at	FBgn0032082	CG18088		0.00145917	0.0095967
1640031_at	FBgn0016122	Acer	Angiotensin-converting enzyme-related [Source:FlyBase gene name;Acc:FBgn0016122]	0.0014596	0.0095967
1632765_at	FBgn0038303	SIDL	Shal Interactor of Di-Leucine Motif [Source:FlyBase gene name;Acc:FBgn0038303]	0.00145962	0.0095967
1637255_a_at	FBgn0015575	alpha-Est7	alpha-Esterase-7 [Source:FlyBase gene name;Acc:FBgn0015575]	0.00146601	0.00961168
1640834_at	FBgn0053002	mRpL27	mitochondrial ribosomal protein L27 [Source:FlyBase gene name;Acc:FBgn0053002]	0.00146664	0.00961168
1630880_at	FBgn0264449	CG43867		0.00146706	0.00961168
1634156_at	FBgn0032208	CG5604		0.00146765	0.00961168
1627808_at	FBgn0261245	sing	singles bar [Source:FlyBase gene name;Acc:FBgn0261245]	0.00146837	0.00961168
1636664_at	FBgn0037405	CG1077		0.00146856	0.00961168
1627352_at	FBgn0022774	Oat	Ornithine aminotransferase precursor [Source:FlyBase gene name;Acc:FBgn0022774]	0.00147784	0.00966076
1631377_a_at	FBgn0022709	Adk1	Adenylate kinase-1 [Source:FlyBase gene name;Acc:FBgn0022709]	0.00147829	0.00966076
1627919_at	FBgn0250874	ttm50	tiny tim 50 [Source:FlyBase gene name;Acc:FBgn0250874]	0.00148054	0.00966315
1629731_at	FBgn0037129	CG14565		0.00148089	0.00966315
1627954_a_at	FBgn0035208	CG9184		0.00148517	0.00968222
1636418_s_at	FBgn0039904	Hcf	Host cell factor [Source:FlyBase gene name;Acc:FBgn0039904]	0.00148605	0.00968222
1628328_at	FBgn0063499	GstE10	Glutathione S transferase E10 [Source:FlyBase gene name;Acc:FBgn0063499]	0.00149216	0.00971477
1625233_at	FBgn0015278	Pi3K68D	Phosphotidylinositol 3 kinase 68D [Source:FlyBase gene name;Acc:FBgn0015278]	0.00149339	0.00971544
1641027_at	FBgn0043458	CG12084		0.00149461	0.00971607
1631279_at	FBgn0031895	CG4497		0.00149591	0.00971694
1627851_at	FBgn0034307	CG10914		0.00149841	0.00971694
1630361_at	FBgn0002945	nkd	naked cuticle [Source:FlyBase gene name;Acc:FBgn0002945]	0.00149926	0.00971694
1630725_at	FBgn0037128	CG14572		0.00149944	0.00971694
1624790_at	FBgn0036494	Toll-6	Toll-6 [Source:FlyBase gene name;Acc:FBgn0036494]	0.00150035	0.00971694
1627509_s_at	FBgn0041150	hoe1	hoepel1 [Source:FlyBase gene name;Acc:FBgn0041150]	0.00150258	0.00972409
1632418_s_at	FBgn0003165	pum	pumilio [Source:FlyBase gene name;Acc:FBgn0003165]	0.00150681	0.00974416
1637225_at	FBgn0014135	bnl	branchless [Source:FlyBase gene name;Acc:FBgn0014135]	0.00151493	0.00978938
1638378_at	FBgn0032139	CG13116		0.00151856	0.00980553
1636639_at	FBgn0031260	Spp	Signal peptide peptidase [Source:FlyBase gene name;Acc:FBgn0031260]	0.00152035	0.00980907
1628075_at	FBgn0015522	olf186-M	olf186-M [Source:FlyBase gene name;Acc:FBgn0015522]	0.00152137	0.00980907
1633066_at	FBgn0033592	CG13215		0.00152332	0.00981429
1634388_at	FBgn0050197	CG30197		0.00152725	0.00982809
1637228_at	FBgn0036287	CG10663		0.00152773	0.00982809
1627448_at	FBgn0033428	Updo	Updo [Source:FlyBase gene name;Acc:FBgn0033428]	0.00153072	0.00983163
1637253_s_at	FBgn0260000	CG17570		0.00153169	0.00983163
1623208_at	FBgn0024288	Sox100B	Sox100B [Source:FlyBase gene name;Acc:FBgn0024288]	0.0015322	0.00983163
1638737_at	FBgn0030687	CG17209		0.00153282	0.00983163
1634524_s_at	FBgn0260397	Su(var)3-3	Suppressor of variegation 3-3 [Source:FlyBase gene name;Acc:FBgn0260397]	0.00153528	0.00984011
1636780_at	FBgn0040089	meso18E	meso18E [Source:FlyBase gene name;Acc:FBgn0040089]	0.0015377	0.00984229
1632589_at	FBgn0031947	CG7154		0.00153881	0.00984229
1640956_at	FBgn0039022	CG4725		0.00153903	0.00984229
1630118_s_at	FBgn0033739	Dyb	Dystrobrevin-like [Source:FlyBase gene name;Acc:FBgn0033739]	0.00154179	0.00985267
1638816_at	FBgn0265186	CG44251		0.00154478	0.00986447
1629321_at	FBgn0005386	ash1	absent, small, or homeotic discs 1 [Source:FlyBase gene name;Acc:FBgn0005386]	0.00154728	0.0098732
1640889_at	FBgn0030786	mRpL22	mitochondrial ribosomal protein L22 [Source:FlyBase gene name;Acc:FBgn0030786]	0.00155496	0.0099149
1623595_at	FBgn0032476	CG5439		0.00156659	0.00997583
1632272_a_at	FBgn0039581	Moca-cyp	Moca-cyp [Source:FlyBase gene name;Acc:FBgn0039581]	0.00156682	0.00997583
1626701_at	FBgn0039357	CG4743		0.00157736	0.0100355
1636206_at	FBgn0035423	CG17737		0.00158024	0.0100407
1633163_at	FBgn0266284	Ns3	Nucleostemin ortholog (H. sapiens) 3 [Source:FlyBase gene name;Acc:FBgn0266284]	0.00158087	0.0100407
1625836_at	FBgn0032149	CG4036		0.00158165	0.0100407
1632595_at	FBgn0052237	CG32237		0.00158404	0.0100423
1625657_at	FBgn0063667	CG32335		0.00158422	0.0100423
1628850_at	FBgn0038852	HHEX	HHEX ortholog (H. sapiens) [Source:FlyBase gene name;Acc:FBgn0038852]	0.00158718	0.0100537
1626742_at	FBgn0267728	otk2	off-track2 [Source:FlyBase gene name;Acc:FBgn0267728]	0.00158896	0.0100576
1623182_at	FBgn0032053	mRpL51	mitochondrial ribosomal protein L51 [Source:FlyBase gene name;Acc:FBgn0032053]	0.00159346	0.0100788
1626660_at	FBgn0040699	CG15024		0.00160113	0.0101198
1624290_at	FBgn0034733	CG4752		0.00160746	0.0101495
1627202_at	FBgn0043012	AP-2sigma	Adaptor Protein complex 2, sigma subunit [Source:FlyBase gene name;Acc:FBgn0043012]	0.00160816	0.0101495
1636569_a_at	FBgn0033538	CG11883		0.00160955	0.0101508
1629387_s_at	FBgn0029095	aru	arouser [Source:FlyBase gene name;Acc:FBgn0029095]	0.00161231	0.0101563
1636144_s_at	FBgn0039113	CG10217		0.00161276	0.0101563
1631867_at	FBgn0064237	Idgf5	Imaginal disc growth factor 5 [Source:FlyBase gene name;Acc:FBgn0064237]	0.00162142	0.0102034
1629015_a_at	FBgn0025641	DAAM	Dishevelled Associated Activator of Morphogenesis [Source:FlyBase gene name;Acc:FBgn0025641]	0.00162773	0.0102322
1640473_at	FBgn0083956	CG34120		0.00162836	0.0102322
1637384_a_at	FBgn0261444	CG3638		0.00163349	0.010257
1628429_at	FBgn0031049	Sec61gamma	Sec61 gamma subunit [Source:FlyBase gene name;Acc:FBgn0031049]	0.00164221	0.0102987
1640744_a_at	FBgn0034172	CG6665		0.00164251	0.0102987
1638528_at	FBgn0039755	CG15531		0.00164849	0.0103019
1641576_a_at	FBgn0038344	CG5205		0.00164925	0.0103019
1638697_at	FBgn0034920	CG5597		0.00164954	0.0103019
1641289_at	FBgn0263396	sqd	squid [Source:FlyBase gene name;Acc:FBgn0263396]	0.00165003	0.0103019
1628272_a_at	FBgn0263830	CG40486		0.0016503	0.0103019
1631173_at	FBgn0030607	dob	doppelganger von brummer [Source:FlyBase gene name;Acc:FBgn0030607]	0.00165075	0.0103019
1636818_at	FBgn0032181	CG13133		0.00165203	0.0103019
1626183_at	FBgn0263392	Tet	Ten-Eleven Translocation (TET) family protein [Source:FlyBase gene name;Acc:FBgn0263392]	0.00165254	0.0103019
1639280_at	FBgn0036733	U4-U6-60K	U4-U6 small nuclear riboprotein factor 60K [Source:FlyBase gene name;Acc:FBgn0036733]	0.00166046	0.0103438
1637534_at	FBgn0041585	olf186-F	olf186-F [Source:FlyBase gene name;Acc:FBgn0041585]	0.00166291	0.0103516
1635037_at	FBgn0035986	CG4022		0.00166453	0.0103531
1627044_s_at	FBgn0263006	Ca-P60A	Calcium ATPase at 60A [Source:FlyBase gene name;Acc:FBgn0263006]	0.00166554	0.0103531
1631766_at	FBgn0033751	CG8818		0.00166972	0.0103705
1636564_at	FBgn0033274	CG14757		0.00167163	0.0103705
1623869_at	FBgn0020496	CtBP	C-terminal Binding Protein [Source:FlyBase gene name;Acc:FBgn0020496]	0.00167193	0.0103705
1631167_at	FBgn0038774	CG5023		0.00167313	0.0103706
1627768_at	FBgn0033624	CG12384		0.00167663	0.0103848
1640925_at	FBgn0034360	CG10927		0.00168386	0.0104221
1640017_at	FBgn0261934	dikar	dikar [Source:FlyBase gene name;Acc:FBgn0261934]	0.00168572	0.0104262
1630467_a_at	FBgn0032048	Dh31	Diuretic hormone 31 [Source:FlyBase gene name;Acc:FBgn0032048]	0.00170048	0.01051
1626818_at	FBgn0032051	CG13097		0.00170786	0.0105476
1626326_at	FBgn0051436	CG31436		0.00170901	0.0105476
1625745_at	FBgn0051643	CG31643		0.00171331	0.0105666
1638012_at	FBgn0003292	rt	rotated abdomen [Source:FlyBase gene name;Acc:FBgn0003292]	0.00171785	0.0105813
1632814_at	FBgn0003114	plu	plutonium [Source:FlyBase gene name;Acc:FBgn0003114]	0.00171813	0.0105813
1631403_at	FBgn0029851	CG14445		0.00172243	0.0105884
1635692_s_at	FBgn0003748	Treh	Trehalase [Source:FlyBase gene name;Acc:FBgn0003748]	0.00172251	0.0105884
1626534_at	FBgn0003714	tko	technical knockout [Source:FlyBase gene name;Acc:FBgn0003714]	0.00172295	0.0105884
1637220_s_at	FBgn0037655	CG11984		0.001737	0.0106671
1637269_at	FBgn0036121	CG6310		0.00174666	0.0107186
1634606_a_at	FBgn0259749	mmy	mummy [Source:FlyBase gene name;Acc:FBgn0259749]	0.00174785	0.0107186
1630448_at	FBgn0027514	CG1024		0.00175213	0.0107372
1637682_at	FBgn0265464	Traf6	TNF-receptor-associated factor 6 [Source:FlyBase gene name;Acc:FBgn0265464]	0.00175929	0.0107721
1639403_s_at	FBgn0029891	Pink1	PTEN-induced putative kinase 1 [Source:FlyBase gene name;Acc:FBgn0029891]	0.00176086	0.0107721
1633287_at	FBgn0027619	Adam	Adam [Source:FlyBase gene name;Acc:FBgn0027619]	0.00176156	0.0107721
1639396_s_at	FBgn0039774	CDase	Ceramidase [Source:FlyBase gene name;Acc:FBgn0039774]	0.00176967	0.0107983
1636801_at	FBgn0033352	PAN2	PAN2 ortholog (S. cerevisiae) [Source:FlyBase gene name;Acc:FBgn0033352]	0.00176974	0.0107983
1627498_at	FBgn0053094	Synd	Syndapin [Source:FlyBase gene name;Acc:FBgn0053094]	0.00177047	0.0107983
1629546_at	FBgn0038972	CG7054		0.00177083	0.0107983
1636092_a_at	FBgn0004655	wapl	wings apart-like [Source:FlyBase gene name;Acc:FBgn0004655]	0.0017796	0.0108442
1630893_at	FBgn0033989	CG7639		0.00178235	0.0108533
1639037_at	FBgn0259742	CG42360		0.00178586	0.0108601
1624826_at	FBgn0031990	CG8552		0.00178597	0.0108601
1633634_at	FBgn0001133	grau	grauzone [Source:FlyBase gene name;Acc:FBgn0001133]	0.00179251	0.0108916
1631004_s_at	FBgn0003567	su(Hw)	suppressor of Hairy wing [Source:FlyBase gene name;Acc:FBgn0003567]	0.00179367	0.0108916
1630010_a_at	FBgn0003118	pnt	pointed [Source:FlyBase gene name;Acc:FBgn0003118]	0.00179523	0.0108934
1625104_at	FBgn0039069	CG6763		0.00179715	0.0108974
1637503_at	FBgn0026441	ear	ENL/AF9-related [Source:FlyBase gene name;Acc:FBgn0026441]	0.0018026	0.0109228
1623378_at	FBgn0032651	Oli	Olig family [Source:FlyBase gene name;Acc:FBgn0032651]	0.00180435	0.0109258
1623977_at	FBgn0005636	nvy	nervy [Source:FlyBase gene name;Acc:FBgn0005636]	0.00180659	0.0109317
1634782_s_at	FBgn0015019	Cctgamma	Cctgamma [Source:FlyBase gene name;Acc:FBgn0015019]	0.00180895	0.0109381
1630457_s_at	FBgn0000244	by	blistery [Source:FlyBase gene name;Acc:FBgn0000244]	0.00181018	0.0109381
1634945_at	FBgn0032015	Ostgamma	Oligosaccharide transferase gamma subunit [Source:FlyBase gene name;Acc:FBgn0032015]	0.00181153	0.0109387
1631366_at	FBgn0033307	CG14752		0.00181419	0.0109406
1629474_at	FBgn0040923	CG11368		0.00181575	0.0109406
1633755_at	FBgn0038640	CG7706		0.00181844	0.0109406
1639110_at	FBgn0035968	Slc45-1	Slc45 ortholog 1 [Source:FlyBase gene name;Acc:FBgn0035968]	0.00181864	0.0109406
1626798_a_at	FBgn0000228	Bsg25D	Blastoderm-specific gene 25D [Source:FlyBase gene name;Acc:FBgn0000228]	0.00182035	0.0109406
1626841_s_at	FBgn0000317	ck	crinkled [Source:FlyBase gene name;Acc:FBgn0000317]	0.00182058	0.0109406
1639133_at	FBgn0037469	Dpck	Dephospho-CoA kinase [Source:FlyBase gene name;Acc:FBgn0037469]	0.00182086	0.0109406
1632618_a_at	FBgn0259212	cno	canoe [Source:FlyBase gene name;Acc:FBgn0259212]	0.00182196	0.0109406
1625382_at	FBgn0027527	Osi6	Osiris 6 [Source:FlyBase gene name;Acc:FBgn0027527]	0.00182826	0.0109708
1635686_at	FBgn0036352	CG14110		0.00183251	0.0109767
1633480_at	FBgn0036463	Reck	Reversion-inducing-cysteine-rich protein with kazal motifs [Source:FlyBase gene name;Acc:FBgn0036463]	0.00183322	0.0109767
1640001_at	FBgn0015477	Rme-8	Receptor mediated endocytosis 8 [Source:FlyBase gene name;Acc:FBgn0015477]	0.00183457	0.0109767
1635618_at	FBgn0029944	Dok	Downstream of kinase [Source:FlyBase gene name;Acc:FBgn0029944]	0.00183506	0.0109767
1628393_at	FBgn0264296	CG43774		0.0018358	0.0109767
1635008_at	FBgn0015039	Cyp9b2	Cytochrome P450-9b2 [Source:FlyBase gene name;Acc:FBgn0015039]	0.00183684	0.0109767
1626473_a_at	FBgn0032773	fon	fondue [Source:FlyBase gene name;Acc:FBgn0032773]	0.00184482	0.0110141
1637771_s_at	FBgn0033544	CG7220		0.00184678	0.0110141
1635744_at	FBgn0266369	Mtp	Microsomal triacylglycerol transfer protein [Source:FlyBase gene name;Acc:FBgn0266369]	0.00184693	0.0110141
1630677_at	FBgn0034401	CG15100		0.00185164	0.0110347
1636202_s_at	FBgn0001257	ImpL2	Ecdysone-inducible gene L2 [Source:FlyBase gene name;Acc:FBgn0001257]	0.00186011	0.0110688
1626615_at	FBgn0051156	CG31156		0.00186061	0.0110688
1631831_at	FBgn0051040	Cog7	Cog7 [Source:FlyBase gene name;Acc:FBgn0051040]	0.0018612	0.0110688
1624119_at	FBgn0266918	CG32486		0.00186738	0.0110979
1635999_at	FBgn0046880	Obp56b	Odorant-binding protein 56b [Source:FlyBase gene name;Acc:FBgn0046880]	0.00187228	0.0111194
1627598_at	FBgn0031233	Tbc1d15-17	TBC1 domain family, member 15/17 ortholog (H. sapiens) [Source:FlyBase gene name;Acc:FBgn0031233]	0.00188402	0.0111815
1630512_at	FBgn0030852	CG8316		0.00188688	0.0111907
1626768_at	FBgn0038854	CG7044		0.00189197	0.0112132
1627884_at	FBgn0037902	CG5281		0.00189426	0.0112192
1635548_s_at	FBgn0085195	CG34166		0.0019062	0.0112822
1632989_a_at	FBgn0023000	mth	methuselah [Source:FlyBase gene name;Acc:FBgn0023000]	0.0019116	0.0113064
1630100_at	FBgn0263256	CG43394		0.00192294	0.0113657
1625108_a_at	FBgn0002023	Lim3	Lim3 [Source:FlyBase gene name;Acc:FBgn0002023]	0.00192579	0.0113747
1629550_at	FBgn0037252	CG14650		0.00193059	0.0113954
1634939_at	FBgn0032810	CG13077		0.00193346	0.0113988
1623695_a_at	FBgn0036337	AdenoK	Adenosine Kinase [Source:FlyBase gene name;Acc:FBgn0036337]	0.00193566	0.0113988
1623370_at	FBgn0001990	wek	weckle [Source:FlyBase gene name;Acc:FBgn0001990]	0.00193652	0.0113988
1637570_at	FBgn0033816	CG4679		0.00193656	0.0113988
1634675_s_at	FBgn0029849	Efr	ER GDP-fucose transporter [Source:FlyBase gene name;Acc:FBgn0029849]	0.00193776	0.0113988
1629305_at	FBgn0010660	Nup214	Nucleoporin 214kD [Source:FlyBase gene name;Acc:FBgn0010660]	0.00194154	0.0114133
1628363_at	FBgn0265274	Inx3	Innexin 3 [Source:FlyBase gene name;Acc:FBgn0265274]	0.00194399	0.01142
1629756_at	FBgn0027537	Nup93-1	Nucleoporin 93kD-1 [Source:FlyBase gene name;Acc:FBgn0027537]	0.00194794	0.0114354
1624480_at	FBgn0034893	mRpL43	mitochondrial ribosomal protein L43 [Source:FlyBase gene name;Acc:FBgn0034893]	0.00195333	0.0114593
1637866_at	FBgn0032925	CG9246		0.00195627	0.0114688
1639553_at	FBgn0032781	CG9987		0.00196087	0.0114854
1623375_at	FBgn0036480	Cep135		0.00196185	0.0114854
1640419_at	FBgn0000017	Abl	Abl tyrosine kinase [Source:FlyBase gene name;Acc:FBgn0000017]	0.00196397	0.0114854
1636872_at	FBgn0020766	Aats-phe	Phenylalanyl-tRNA synthetase [Source:FlyBase gene name;Acc:FBgn0020766]	0.00196441	0.0114854
1624372_at	FBgn0031376	Der-1	Derlin-1 [Source:FlyBase gene name;Acc:FBgn0031376]	0.00198385	0.0115912
1640590_at	FBgn0052195	CG32195		0.00199413	0.0116388
1641677_at	FBgn0005638	slbo	slow border cells [Source:FlyBase gene name;Acc:FBgn0005638]	0.00199531	0.0116388
1638005_s_at	FBgn0016070	smg	smaug [Source:FlyBase gene name;Acc:FBgn0016070]	0.00199603	0.0116388
1627053_at	FBgn0004567	slp2	sloppy paired 2 [Source:FlyBase gene name;Acc:FBgn0004567]	0.00200076	0.0116585
1626272_s_at	FBgn0037515	Sp7	Serine protease 7 [Source:FlyBase gene name;Acc:FBgn0037515]	0.00201124	0.0117063
1640774_a_at	FBgn0259481	Mob2	Mob2 [Source:FlyBase gene name;Acc:FBgn0259481]	0.00201221	0.0117063
1633556_s_at	FBgn0020493	Dad	Daughters against dpp [Source:FlyBase gene name;Acc:FBgn0020493]	0.00201472	0.0117063
1637994_at	FBgn0033845	mars	mars [Source:FlyBase gene name;Acc:FBgn0033845]	0.00201477	0.0117063
1629907_at	FBgn0035495	CG14989		0.00201676	0.0117063
1629008_at	FBgn0038275	CG3817		0.00201716	0.0117063
1628987_at	FBgn0028894	CG5869		0.0020201	0.0117063
1631430_at	FBgn0012058	Cdc27	Cell division cycle 27 ortholog [Source:FlyBase gene name;Acc:FBgn0012058]	0.00202012	0.0117063
1636852_at	FBgn0030720	CG8939		0.00202226	0.0117063
1625806_at	FBgn0003134	Pp1alpha-96A	Protein phosphatase 1alpha at 96A [Source:FlyBase gene name;Acc:FBgn0003134]	0.00202248	0.0117063
1627888_at	FBgn0037875	ZnT86D	Zinc transporter 86D [Source:FlyBase gene name;Acc:FBgn0037875]	0.00202525	0.0117145
1639731_at	FBgn0038564	CG7785		0.00202724	0.0117182
1632118_s_at	FBgn0051121	CG31121		0.00204206	0.011796
1639600_at	FBgn0035248	CG13919		0.00205197	0.0118454
1639251_at	FBgn0039251	Trf4-2		0.00205597	0.0118605
1632540_at	FBgn0015001	iotaTry	iotaTrypsin [Source:FlyBase gene name;Acc:FBgn0015001]	0.00205737	0.0118607
1635205_at	FBgn0037446	Zif	Zinc-finger protein [Source:FlyBase gene name;Acc:FBgn0037446]	0.0020692	0.0119169
1634928_at	FBgn0001254	ImpE2	Ecdysone-inducible gene E2 [Source:FlyBase gene name;Acc:FBgn0001254]	0.00207158	0.0119169
1632846_at	FBgn0031491	alpha4GT1	alpha4GT1 [Source:FlyBase gene name;Acc:FBgn0031491]	0.00207254	0.0119169
1635936_at	FBgn0039098	GILT3	Gamma-interferon-inducible lysosomal thiol reductase 3 [Source:FlyBase gene name;Acc:FBgn0039098]	0.00207263	0.0119169
1623464_at	FBgn0033590	CG13217		0.00207709	0.0119347
1624537_s_at	FBgn0031420	Atxn7	Ataxin 7 [Source:FlyBase gene name;Acc:FBgn0031420]	0.00208304	0.0119609
1636347_at	FBgn0038755	Hs6st	Heparan sulfate 6-O-sulfotransferase [Source:FlyBase gene name;Acc:FBgn0038755]	0.00208674	0.0119742
1635270_at	FBgn0034317	CG14499		0.00208933	0.0119811
1629542_at	FBgn0051821	CG31821		0.00209147	0.0119824
1639421_at	FBgn0039726	eIF2B-alpha	eIF2B-alpha [Source:FlyBase gene name;Acc:FBgn0039726]	0.00209233	0.0119824
1630393_a_at	FBgn0031450	Hrs	Hepatocyte growth factor regulated tyrosine kinase substrate [Source:FlyBase gene name;Acc:FBgn0031450]	0.00209688	0.0119971
1626341_at	FBgn0036282	Smyd4	SET and MYND domain protein 4 [Source:FlyBase gene name;Acc:FBgn0036282]	0.00209766	0.0119971
1632377_at	FBgn0034067	CG8399		0.00210938	0.0120562
1623612_at	FBgn0033574	Spn47C	Serpin 47C [Source:FlyBase gene name;Acc:FBgn0033574]	0.00211192	0.0120627
1624527_at	FBgn0027788	Hey	Hairy/E(spl)-related with YRPW motif [Source:FlyBase gene name;Acc:FBgn0027788]	0.00212662	0.0121338
1633285_at	FBgn0004034	y	yellow [Source:FlyBase gene name;Acc:FBgn0004034]	0.00212716	0.0121338
1626749_a_at	FBgn0036837	CG18135		0.00213185	0.0121525
1623092_at	FBgn0003046	Pcp	Pupal cuticle protein [Source:FlyBase gene name;Acc:FBgn0003046]	0.00213678	0.0121726
1625096_at	FBgn0036886	CG9300		0.00214092	0.0121882
1625427_at	FBgn0038304	CG12241		0.00214238	0.0121885
1632381_at	FBgn0043903	dome	domeless [Source:FlyBase gene name;Acc:FBgn0043903]	0.00214512	0.0121961
1629272_at	FBgn0031062	CG14230		0.00214858	0.0122077
1624851_at	FBgn0086674	Tango13	Transport and Golgi organization 13 [Source:FlyBase gene name;Acc:FBgn0086674]	0.00215297	0.0122192
1630288_a_at	FBgn0025643	CG3588		0.00215572	0.0122192
1636631_at	FBgn0035300	CG1139		0.00215638	0.0122192
1624499_s_at	FBgn0030734	CG9911		0.00215664	0.0122192
1629920_at	FBgn0024889	Kap-alpha1	karyopherin alpha1 [Source:FlyBase gene name;Acc:FBgn0024889]	0.00215766	0.0122192
1636119_at	FBgn0030157	CG1468		0.00216205	0.0122277
1624190_at	FBgn0051637	CG31637		0.00216354	0.0122277
1635842_at	FBgn0036448	mop	myopic [Source:FlyBase gene name;Acc:FBgn0036448]	0.0021656	0.0122277
1623016_at	FBgn0035501	CG1299		0.00216814	0.0122277
1626568_at	FBgn0038551	CG7357		0.00216819	0.0122277
1637905_s_at	FBgn0023528	CG2924		0.00216888	0.0122277
1630026_s_at	FBgn0000490	dpp	decapentaplegic [Source:FlyBase gene name;Acc:FBgn0000490]	0.00216904	0.0122277
1641031_s_at	FBgn0039350	jigr1	jing interacting gene regulatory 1 [Source:FlyBase gene name;Acc:FBgn0039350]	0.00217096	0.0122305
1640228_at	FBgn0036196	CG11658		0.00217257	0.0122317
1631362_at	FBgn0036342	CG11279		0.00217724	0.0122387
1624340_at	FBgn0019982	Gs1l	GS1-like [Source:FlyBase gene name;Acc:FBgn0019982]	0.00217735	0.0122387
1626199_at	FBgn0035238	CG12104		0.00218	0.0122387
1632135_a_at	FBgn0000662	fl(2)d	female lethal d [Source:FlyBase gene name;Acc:FBgn0000662]	0.00218032	0.0122387
1640695_at	FBgn0039304	CG10425		0.00218183	0.0122387
1635222_at	FBgn0033463	CG1513		0.00218231	0.0122387
1625075_at	FBgn0027570	Nep2	Neprilysin 2 [Source:FlyBase gene name;Acc:FBgn0027570]	0.00218732	0.0122589
1636941_at	FBgn0036398	upSET	upSET [Source:FlyBase gene name;Acc:FBgn0036398]	0.00218975	0.0122646
1639151_a_at	FBgn0261647	Axud1		0.00219834	0.0123047
1631330_at	FBgn0036008	CG3408		0.00220088	0.012311
1639623_at	FBgn0085376	CG34347		0.00220396	0.0123202
1635968_at	FBgn0031562	CG3604		0.00220586	0.0123229
1625616_at	FBgn0037127	CG14566		0.00220839	0.0123291
1636915_at	FBgn0040359	CG11380		0.00221181	0.0123397
1637900_at	FBgn0039297	CG11852		0.00221558	0.0123397
1639928_a_at	FBgn0265991	Zasp52	Z band alternatively spliced PDZ-motif protein 52 [Source:FlyBase gene name;Acc:FBgn0265991]	0.00221699	0.0123397
1630272_at	FBgn0034795	MED23	Mediator complex subunit 23 [Source:FlyBase gene name;Acc:FBgn0034795]	0.00221731	0.0123397
1628375_at	FBgn0039264	CG11786		0.00221959	0.0123397
1634525_at	FBgn0085256	CG34227		0.00221963	0.0123397
1637628_at	FBgn0034214	CG6550		0.00222223	0.0123397
1631027_at	FBgn0015904	ara	araucan [Source:FlyBase gene name;Acc:FBgn0015904]	0.00222277	0.0123397
1640736_at	FBgn0000153	b	black [Source:FlyBase gene name;Acc:FBgn0000153]	0.00222463	0.0123397
1632545_s_at	FBgn0034158	CG5522		0.00222564	0.0123397
1635987_at	FBgn0030041	CG12116		0.00222596	0.0123397
1638583_at	FBgn0051103	CG31103		0.00222867	0.0123468
1623229_at	FBgn0033048	CG7881		0.00223019	0.0123473
1637306_at	FBgn0051720	mthl15	methuselah-like 15 [Source:FlyBase gene name;Acc:FBgn0051720]	0.00223264	0.012353
1627637_at	FBgn0262029	d	dachs [Source:FlyBase gene name;Acc:FBgn0262029]	0.0022356	0.0123615
1628777_at	FBgn0033465	Etf-QO	Electron transfer flavoprotein-ubiquinone oxidoreductase [Source:FlyBase gene name;Acc:FBgn0033465]	0.00224208	0.0123828
1635123_at	FBgn0015391	glu	gluon [Source:FlyBase gene name;Acc:FBgn0015391]	0.00224263	0.0123828
1630247_at	FBgn0034734	CG4554		0.00224374	0.0123828
1625738_at	FBgn0037664	CG8420		0.00224643	0.0123897
1639619_a_at	FBgn0028516	ZnT35C	Zinc transporter 35C [Source:FlyBase gene name;Acc:FBgn0028516]	0.00225075	0.0124056
1639323_at	FBgn0044812	TotC	Turandot C [Source:FlyBase gene name;Acc:FBgn0044812]	0.00225308	0.0124106
1641639_at	FBgn0001981	esg	escargot [Source:FlyBase gene name;Acc:FBgn0001981]	0.00225991	0.0124403
1632590_at	FBgn0051320	CG31320		0.00226377	0.0124463
1623724_at	FBgn0030611	CG15027		0.00226388	0.0124463
1635346_at	FBgn0032688	CG15160		0.00226599	0.01245
1636002_at	FBgn0025626	CG4281		0.00227015	0.0124614
1631053_at	FBgn0003377	Sgs7	Salivary gland secretion 7 [Source:FlyBase gene name;Acc:FBgn0003377]	0.00227095	0.0124614
1631191_at	FBgn0039554	CG5003		0.00227538	0.0124772
1627656_at	FBgn0001137	grk	gurken [Source:FlyBase gene name;Acc:FBgn0001137]	0.0022767	0.0124772
1639982_at	FBgn0030105	CG15369		0.00228283	0.0125029
1627117_a_at	FBgn0038878	CG3301		0.00228752	0.0125206
1640078_at	FBgn0037121	Rpb8	Rpb8 [Source:FlyBase gene name;Acc:FBgn0037121]	0.00229181	0.0125362
1625280_at	FBgn0023179	amon	amontillado [Source:FlyBase gene name;Acc:FBgn0023179]	0.00229612	0.0125519
1641297_at	FBgn0002431	hyd	hyperplastic discs [Source:FlyBase gene name;Acc:FBgn0002431]	0.00229761	0.0125521
1632747_at	FBgn0030507	CG11164		0.0023069	0.0125949
1640405_at	FBgn0010497	dmGlut	Dietary and metabolic glutamate transporter [Source:FlyBase gene name;Acc:FBgn0010497]	0.00231704	0.0126423
1631350_at	FBgn0036469	CG18649		0.00232393	0.0126719
1630329_at	FBgn0030486	Set2	Set2 [Source:FlyBase gene name;Acc:FBgn0030486]	0.0023355	0.0127269
1627555_s_at	FBgn0262731	pncr013:4	putative noncoding RNA 013:4 [Source:FlyBase gene name;Acc:FBgn0262731]	0.00234163	0.0127522
1625414_at	FBgn0001941	ifc	infertile crescent [Source:FlyBase gene name;Acc:FBgn0001941]	0.00234309	0.0127522
1629797_at	FBgn0015797	Rab6	Rab6 [Source:FlyBase gene name;Acc:FBgn0015797]	0.00234977	0.0127728
1624301_at	FBgn0086694	Bre1	Bre1 [Source:FlyBase gene name;Acc:FBgn0086694]	0.00234981	0.0127728
1641554_at	FBgn0033539	Git	G protein-coupled receptor kinase interacting ArfGAP [Source:FlyBase gene name;Acc:FBgn0033539]	0.00235249	0.0127793
1641364_at	FBgn0030812	CG8949		0.00236004	0.0128123
1633100_a_at	FBgn0011584	Trp1	Translocation protein 1 [Source:FlyBase gene name;Acc:FBgn0011584]	0.00236321	0.0128215
1635486_at	FBgn0053468	CG33468		0.00236501	0.0128232
1637130_at	FBgn0050159	CG30159		0.0023757	0.0128731
1632582_at	FBgn0032908	CG9270		0.00238986	0.0129414
1637828_a_at	FBgn0085447	sif	still life [Source:FlyBase gene name;Acc:FBgn0085447]	0.00239129	0.0129414
1627295_s_at	FBgn0010315	CycD	Cyclin D [Source:FlyBase gene name;Acc:FBgn0010315]	0.00240279	0.0129834
1635887_at	FBgn0050094	CG30094		0.00240284	0.0129834
1630895_at	FBgn0053202	dpr11	dpr11 [Source:FlyBase gene name;Acc:FBgn0053202]	0.00240356	0.0129834
1633566_at	FBgn0038627	CG7694		0.00240544	0.0129855
1632094_at	FBgn0033690	EndoG	Endonuclease G [Source:FlyBase gene name;Acc:FBgn0033690]	0.00240938	0.0129987
1632693_at	FBgn0020642	Lcp65Ac	Lcp65Ac [Source:FlyBase gene name;Acc:FBgn0020642]	0.00241363	0.0130116
1623088_at	FBgn0035461	ntc	nutcracker [Source:FlyBase gene name;Acc:FBgn0035461]	0.00241479	0.0130116
1640567_at	FBgn0031374	CG7337		0.00242364	0.0130512
1636163_at	FBgn0000120	Arr1	Arrestin 1 [Source:FlyBase gene name;Acc:FBgn0000120]	0.00242609	0.0130562
1637456_at	FBgn0027504	CG8878		0.00243611	0.0131021
1637466_at	FBgn0265605	Ric	Ras-related protein interacting with calmodulin [Source:FlyBase gene name;Acc:FBgn0265605]	0.00244063	0.0131179
1629473_at	FBgn0004876	cdi	center divider [Source:FlyBase gene name;Acc:FBgn0004876]	0.00244209	0.0131179
1624464_s_at	FBgn0262081	Csk	C-terminal Src kinase [Source:FlyBase gene name;Acc:FBgn0262081]	0.00244589	0.0131194
1640324_at	FBgn0000083	AnxB9	Annexin B9 [Source:FlyBase gene name;Acc:FBgn0000083]	0.0024459	0.0131194
1627293_at	FBgn0029898	CG14439		0.00244692	0.0131194
1637057_at	FBgn0262509	nrm	neuromusculin [Source:FlyBase gene name;Acc:FBgn0262509]	0.00245059	0.0131309
1633268_s_at	FBgn0031865	Nha1	Na[+]/H[+] hydrogen antiporter 1 [Source:FlyBase gene name;Acc:FBgn0031865]	0.0024541	0.0131309
1628450_at	FBgn0035092	Nplp1	Neuropeptide-like precursor 1 [Source:FlyBase gene name;Acc:FBgn0035092]	0.0024563	0.0131309
1627445_s_at	FBgn0000577	en	engrailed [Source:FlyBase gene name;Acc:FBgn0000577]	0.0024573	0.0131309
1623624_at	FBgn0038341	AdamTS-A	ADAM metallopeptidase with thrombospondin type 1 motif A [Source:FlyBase gene name;Acc:FBgn0038341]	0.0024581	0.0131309
1639749_a_at	FBgn0003892	ptc	patched [Source:FlyBase gene name;Acc:FBgn0003892]	0.00245931	0.0131309
1635494_at	FBgn0261362	PPO1	Prophenoloxidase 1 [Source:FlyBase gene name;Acc:FBgn0261362]	0.00245968	0.0131309
1641675_at	FBgn0003460	so	sine oculis [Source:FlyBase gene name;Acc:FBgn0003460]	0.0024624	0.0131373
1632141_at	FBgn0036725	CG18265		0.00246538	0.0131451
1634209_at	FBgn0003087	pim	pimples [Source:FlyBase gene name;Acc:FBgn0003087]	0.00247006	0.013162
1640488_a_at	FBgn0032076	CG9510		0.00247439	0.0131691
1632979_at	FBgn0033381	GstE13	Glutathione S transferase E13 [Source:FlyBase gene name;Acc:FBgn0033381]	0.00247443	0.0131691
1634162_at	FBgn0058198	CG40198		0.00247871	0.0131838
1624044_at	FBgn0033208	mRpL52	mitochondrial ribosomal protein L52 [Source:FlyBase gene name;Acc:FBgn0033208]	0.00249178	0.0132451
1625173_s_at	FBgn0036194	CG11652		0.00250039	0.0132827
1627270_at	FBgn0250869	CG42240		0.00250789	0.0133144
1639347_s_at	FBgn0016131	Cdk4	Cyclin-dependent kinase 4 [Source:FlyBase gene name;Acc:FBgn0016131]	0.00251088	0.0133222
1633091_at	FBgn0030063	CG1789		0.00252064	0.0133657
1626233_at	FBgn0031745	rau	rau [Source:FlyBase gene name;Acc:FBgn0031745]	0.00252347	0.0133708
1636449_at	FBgn0052984	CG32984		0.00252468	0.0133708
1629304_at	FBgn0033869	Cpr50Cb	Cuticular protein 50Cb [Source:FlyBase gene name;Acc:FBgn0033869]	0.00253472	0.0134067
1628449_at	FBgn0040257	Ugt86Dc	Ugt86Dc [Source:FlyBase gene name;Acc:FBgn0040257]	0.00253594	0.0134067
1639901_a_at	FBgn0033524	Cyp49a1	Cyp49a1 [Source:FlyBase gene name;Acc:FBgn0033524]	0.0025361	0.0134067
1638278_s_at	FBgn0010246	Myo61F	Myosin 61F [Source:FlyBase gene name;Acc:FBgn0010246]	0.00254746	0.0134556
1641113_at	FBgn0032789	CG13083		0.00255035	0.0134556
1627739_at	FBgn0265298	SC35		0.00255123	0.0134556
1623983_at	FBgn0030592	CG9514		0.00255158	0.0134556
1632889_at	FBgn0038282	dpr9	dpr9 [Source:FlyBase gene name;Acc:FBgn0038282]	0.0025537	0.0134586
1640963_at	FBgn0030603	CG5541		0.00255872	0.0134645
1637843_at	FBgn0087002	Rfabg	Retinoid- and fatty acid-binding glycoprotein [Source:FlyBase gene name;Acc:FBgn0087002]	0.00256162	0.0134645
1641287_at	FBgn0037717	CG8301		0.00256356	0.0134645
1625045_at	FBgn0264676	CR43961		0.00256384	0.0134645
1635852_at	FBgn0010194	Wnt5	Wnt oncogene analog 5 [Source:FlyBase gene name;Acc:FBgn0010194]	0.00256406	0.0134645
1639574_a_at	FBgn0003218	rdgB	retinal degeneration B [Source:FlyBase gene name;Acc:FBgn0003218]	0.00256415	0.0134645
1630540_at	FBgn0038150	yellow-e3	yellow-e3 [Source:FlyBase gene name;Acc:FBgn0038150]	0.00256716	0.0134677
1640226_at	FBgn0029811	Cpr5C	Cuticular protein 5C [Source:FlyBase gene name;Acc:FBgn0029811]	0.00256787	0.0134677
1640217_at	FBgn0050154	CG30154		0.00257035	0.0134685
1633890_at	FBgn0085413	CG34384		0.00257113	0.0134685
1637823_at	FBgn0030554	CG1434		0.00257828	0.0134978
1628489_at	FBgn0263930	dally	division abnormally delayed [Source:FlyBase gene name;Acc:FBgn0263930]	0.00258419	0.0135206
1624951_at	FBgn0038942	CG13862		0.00258664	0.0135252
1626339_at	FBgn0264560	garz	gartenzwerg [Source:FlyBase gene name;Acc:FBgn0264560]	0.00258954	0.0135322
1631434_at	FBgn0044511	mRpS21	mitochondrial ribosomal protein S21 [Source:FlyBase gene name;Acc:FBgn0044511]	0.00259111	0.0135322
1627436_s_at	FBgn0016694	Pdp1	PAR-domain protein 1 [Source:FlyBase gene name;Acc:FBgn0016694]	0.00259521	0.0135455
1639763_at	FBgn0033100	CG3420		0.0026072	0.0135998
1641333_s_at	FBgn0026189	prominin-like	prominin-like [Source:FlyBase gene name;Acc:FBgn0026189]	0.00261508	0.0136327
1623813_at	FBgn0053307	CG33307		0.00261931	0.0136418
1635729_a_at	FBgn0267487	Ptp61F	Protein tyrosine phosphatase 61F [Source:FlyBase gene name;Acc:FBgn0267487]	0.00262105	0.0136418
1641178_s_at	FBgn0035181	CG9205		0.00262154	0.0136418
1625713_at	FBgn0036330	CG11263		0.00262526	0.0136529
1627582_a_at	FBgn0050035	Tret1-1	Trehalose transporter 1-1 [Source:FlyBase gene name;Acc:FBgn0050035]	0.00263621	0.0137016
1625325_s_at	FBgn0010762	simj	simjang [Source:FlyBase gene name;Acc:FBgn0010762]	0.00263973	0.0137083
1624623_at	FBgn0263038	CG43333		0.00264225	0.0137083
1638080_at	FBgn0039315	CG13658		0.00264254	0.0137083
1623200_at	FBgn0011591	fng	fringe [Source:FlyBase gene name;Acc:FBgn0011591]	0.00264382	0.0137083
1634048_a_at	FBgn0027348	bgm	bubblegum [Source:FlyBase gene name;Acc:FBgn0027348]	0.00264849	0.0137207
1628797_at	FBgn0263780	CG17684		0.00264939	0.0137207
1626182_a_at	FBgn0035945	CG5026		0.00265106	0.0137212
1640327_at	FBgn0030912	CG6023		0.00265314	0.0137237
1640928_at	FBgn0262559	Mdh2	Malate dehydrogenase 2 [Source:FlyBase gene name;Acc:FBgn0262559]	0.00265644	0.0137325
1626719_a_at	FBgn0036141	wls	wntless [Source:FlyBase gene name;Acc:FBgn0036141]	0.00265801	0.0137325
1634552_at	FBgn0041180	Tep4	Thioester-containing protein 4 [Source:FlyBase gene name;Acc:FBgn0041180]	0.00266287	0.0137413
1638523_at	FBgn0052633	CG32633		0.00266389	0.0137413
1634636_at	FBgn0034162	CG6426		0.00266447	0.0137413
1632019_s_at	FBgn0028540	CG9008		0.00267485	0.013785
1639795_at	FBgn0029914	CG4558		0.00267613	0.013785
1625433_at	FBgn0020908	Scp1	Sarcoplasmic calcium-binding protein 1 [Source:FlyBase gene name;Acc:FBgn0020908]	0.00267944	0.0137939
1630920_at	FBgn0033133	Tsp42Ek	Tetraspanin 42Ek [Source:FlyBase gene name;Acc:FBgn0033133]	0.00268322	0.0138051
1623445_at	FBgn0036870	CG14095		0.00268593	0.0138108
1636897_at	FBgn0053003	CG33003		0.00268854	0.0138161
1630506_at	FBgn0031457	CG3077		0.00269485	0.0138403
1627334_at	FBgn0032943	Tsp39D	Tetraspanin 39D [Source:FlyBase gene name;Acc:FBgn0032943]	0.00269866	0.0138516
1632487_at	FBgn0037942	CG14721		0.00270891	0.0138919
1632600_at	FBgn0085261	CG34232		0.00270971	0.0138919
1635264_s_at	FBgn0041111	lilli	lilliputian [Source:FlyBase gene name;Acc:FBgn0041111]	0.00271422	0.0139068
1639029_at	FBgn0002715	mei-S332	meiotic from via Salaria 332 [Source:FlyBase gene name;Acc:FBgn0002715]	0.00271846	0.0139108
1623372_at	FBgn0038511	CG5873		0.00271885	0.0139108
1628397_at	FBgn0033272	RagC-D	Ras-related GTP binding C/D ortholog (H. sapiens) [Source:FlyBase gene name;Acc:FBgn0033272]	0.00271983	0.0139108
1636967_a_at	FBgn0038984	AdipoR	Adiponectin receptor [Source:FlyBase gene name;Acc:FBgn0038984]	0.00272228	0.0139122
1633292_a_at	FBgn0036272	CG4300		0.00272332	0.0139122
1631627_at	FBgn0034365	CG5335		0.00272797	0.0139278
1640854_at	FBgn0051248	CG31248		0.00273667	0.013964
1633243_at	FBgn0013732	sced	scrambled [Source:FlyBase gene name;Acc:FBgn0013732]	0.00274384	0.0139902
1640870_s_at	FBgn0027070	CG17322		0.00274505	0.0139902
1632397_at	FBgn0034498	CG16868		0.00275183	0.0140069
1631591_at	FBgn0051935	CG31935		0.00275203	0.0140069
1637302_s_at	FBgn0024555	flfl	falafel [Source:FlyBase gene name;Acc:FBgn0024555]	0.00275318	0.0140069
1629963_at	FBgn0028563	sut1	sugar transporter 1 [Source:FlyBase gene name;Acc:FBgn0028563]	0.00276732	0.0140706
1639189_at	FBgn0033984	Lap1	Lap1 [Source:FlyBase gene name;Acc:FBgn0033984]	0.00276972	0.0140745
1628548_at	FBgn0015589	Apc	APC-like [Source:FlyBase gene name;Acc:FBgn0015589]	0.002775	0.0140855
1629357_s_at	FBgn0023169	AMPKalpha	AMP-activated protein kinase alpha subunit [Source:FlyBase gene name;Acc:FBgn0023169]	0.00277638	0.0140855
1638004_at	FBgn0004580	Cbp53E	Calbindin 53E [Source:FlyBase gene name;Acc:FBgn0004580]	0.00277676	0.0140855
1636388_at	FBgn0031036	CG14220		0.00278143	0.014095
1626331_at	FBgn0033570	CG7712		0.00278244	0.014095
1625269_at	FBgn0035336	CG9004		0.00278424	0.014095
1632575_at	FBgn0085205	CG34176		0.00278713	0.014095
1626338_s_at	FBgn0086680	vvl	ventral veins lacking [Source:FlyBase gene name;Acc:FBgn0086680]	0.00278774	0.014095
1632827_a_at	FBgn0004698	mus210	mutagen-sensitive 210 [Source:FlyBase gene name;Acc:FBgn0004698]	0.0027884	0.014095
1639823_at	FBgn0000527	e	ebony [Source:FlyBase gene name;Acc:FBgn0000527]	0.00279013	0.0140955
1626980_at	FBgn0025574	Pli	Pellino [Source:FlyBase gene name;Acc:FBgn0025574]	0.0027929	0.0141013
1623950_s_at	FBgn0000071	Ama	Amalgam [Source:FlyBase gene name;Acc:FBgn0000071]	0.00279747	0.0141161
1633789_at	FBgn0032209	Hand	Hand [Source:FlyBase gene name;Acc:FBgn0032209]	0.00280331	0.0141298
1629576_at	FBgn0010342	Map60	Microtubule-associated protein 60 [Source:FlyBase gene name;Acc:FBgn0010342]	0.00280343	0.0141298
1634798_at	FBgn0022246	Rpp30	RNaseP protein p30 [Source:FlyBase gene name;Acc:FBgn0022246]	0.0028061	0.014135
1630003_at	FBgn0033221	CG12825		0.00281701	0.0141817
1641326_at	FBgn0050118	CG30118		0.00282659	0.014216
1637787_a_at	FBgn0033897	Rcd1	Reduction in Cnn dots 1 [Source:FlyBase gene name;Acc:FBgn0033897]	0.00282875	0.014216
1623686_at	FBgn0046301	CG7148		0.00282876	0.014216
1625304_s_at	FBgn0085330	CG34301		0.00283187	0.0142234
1633362_at	FBgn0038424	CG17565		0.00284472	0.0142797
1638991_at	FBgn0036766	CG5506		0.00284947	0.0142946
1640561_at	FBgn0035916	GAPsec	GTPase activating protein, SECIS-dependent read-through [Source:FlyBase gene name;Acc:FBgn0035916]	0.0028513	0.0142946
1622984_at	FBgn0010213	Sod2	Superoxide dismutase 2 (Mn) [Source:FlyBase gene name;Acc:FBgn0010213]	0.00285265	0.0142946
1634418_at	FBgn0053281	CG33281		0.00285799	0.0143093
1632694_at	FBgn0031678	CG31918		0.00285889	0.0143093
1625344_at	FBgn0026718	fu12	fu12 [Source:FlyBase gene name;Acc:FBgn0026718]	0.00286256	0.0143103
1640103_s_at	FBgn0031489	CG17224		0.00286373	0.0143103
1631169_at	FBgn0083951	CG34115		0.00286513	0.0143103
1631021_at	FBgn0263143	vret	vreteno [Source:FlyBase gene name;Acc:FBgn0263143]	0.00286788	0.0143103
1632352_a_at	FBgn0050007	CG30007		0.00287035	0.0143103
1626475_at	FBgn0032296	CG6729		0.00287328	0.0143103
1626667_at	FBgn0027111	miple	miple [Source:FlyBase gene name;Acc:FBgn0027111]	0.00287373	0.0143103
1632414_at	FBgn0035785	ppk26	pickpocket 26 [Source:FlyBase gene name;Acc:FBgn0035785]	0.00287453	0.0143103
1639471_s_at	FBgn0033757	muskelin	muskelin [Source:FlyBase gene name;Acc:FBgn0033757]	0.00287529	0.0143103
1632275_a_at	FBgn0032938	CG8671		0.0028756	0.0143103
1623126_at	FBgn0035186	CG13912		0.00288014	0.0143246
1641644_s_at	FBgn0000376	crm	cramped [Source:FlyBase gene name;Acc:FBgn0000376]	0.00289172	0.0143664
1640220_a_at	FBgn0038683	CG11779		0.00289263	0.0143664
1636984_at	FBgn0259140	CG42255		0.00289432	0.0143664
1632045_at	FBgn0038846	CG5697		0.00289518	0.0143664
1635900_at	FBgn0261560	Thor	Thor [Source:FlyBase gene name;Acc:FBgn0261560]	0.00290364	0.0144001
1632838_at	FBgn0020235	ATPsyn-gamma	ATP synthase-gamma chain [Source:FlyBase gene name;Acc:FBgn0020235]	0.00291077	0.0144261
1636774_at	FBgn0024698	Cpsf160	Cleavage and polyadenylation specificity factor 160 [Source:FlyBase gene name;Acc:FBgn0024698]	0.0029137	0.0144261
1633157_a_at	FBgn0013467	igl	igloo [Source:FlyBase gene name;Acc:FBgn0013467]	0.00291387	0.0144261
1638217_at	FBgn0032799	CG10166		0.00292262	0.0144611
1632980_at	FBgn0036824	CG3902		0.00292484	0.0144639
1628909_at	FBgn0030158	CG9686		0.00292655	0.014464
1639724_at	FBgn0039448	TwdlQ	TweedleQ [Source:FlyBase gene name;Acc:FBgn0039448]	0.00293522	0.0144913
1631915_at	FBgn0040899	CG17776		0.00293541	0.0144913
1632513_at	FBgn0024542	Neos	Neosin [Source:FlyBase gene name;Acc:FBgn0024542]	0.00294272	0.0145191
1633940_at	FBgn0037710	CG9393		0.00294498	0.014522
1635871_at	FBgn0025724	beta'COP	Coat Protein (coatomer) beta' [Source:FlyBase gene name;Acc:FBgn0025724]	0.00295329	0.014553
1635918_at	FBgn0085430	CG34401		0.00295464	0.014553
1627433_at	FBgn0034961	CG3163		0.00296175	0.0145774
1632021_at	FBgn0033980	Cyp6a20	Cyp6a20 [Source:FlyBase gene name;Acc:FBgn0033980]	0.00296295	0.0145774
1639906_a_at	FBgn0033633	CG7759		0.0029757	0.0146318
1629889_s_at	FBgn0030362	regucalcin	regucalcin [Source:FlyBase gene name;Acc:FBgn0030362]	0.00297915	0.0146405
1631281_a_at	FBgn0000075	amd	alpha methyl dopa-resistant [Source:FlyBase gene name;Acc:FBgn0000075]	0.00298712	0.014666
1627326_a_at	FBgn0032633	Lrch	Leucine-rich-repeats and calponin homology domain protein [Source:FlyBase gene name;Acc:FBgn0032633]	0.00298773	0.014666
1627796_s_at	FBgn0264495	gpp	grappa [Source:FlyBase gene name;Acc:FBgn0264495]	0.00299005	0.014669
1633344_at	FBgn0038819	Cpr92F	Cuticular protein 92F [Source:FlyBase gene name;Acc:FBgn0038819]	0.00299622	0.014691
1641244_at	FBgn0011297	l(2)not	lethal (2) neighbor of tid [Source:FlyBase gene name;Acc:FBgn0011297]	0.00300159	0.014709
1626246_s_at	FBgn0024183	vig	vasa intronic gene [Source:FlyBase gene name;Acc:FBgn0024183]	0.00300406	0.0147127
1623214_at	FBgn0036667	CG9669		0.0030339	0.0148505
1638292_at	FBgn0037815	Rrp46	Rrp46 [Source:FlyBase gene name;Acc:FBgn0037815]	0.00304198	0.0148817
1631380_s_at	FBgn0261800	LanB1	LanB1 [Source:FlyBase gene name;Acc:FBgn0261800]	0.00304463	0.0148834
1641129_at	FBgn0004868	Gdi	GDP dissociation inhibitor [Source:FlyBase gene name;Acc:FBgn0004868]	0.00304678	0.0148834
1633427_at	FBgn0039681	CG7582		0.00304749	0.0148834
1632594_at	FBgn0033185	CG1603		0.00306016	0.0149318
1638973_s_at	FBgn0031732	CG11149		0.00306196	0.0149318
1631817_a_at	FBgn0001124	Got1	Glutamate oxaloacetate transaminase 1 [Source:FlyBase gene name;Acc:FBgn0001124]	0.00306258	0.0149318
1629692_at	FBgn0034578	CG15653		0.00308374	0.015025
1634978_at	FBgn0032140	CG13117		0.00308518	0.015025
1625215_s_at	FBgn0015777	nrv2	nervana 2 [Source:FlyBase gene name;Acc:FBgn0015777]	0.00308866	0.0150336
1641116_at	FBgn0011305	Rsf1	Repressor splicing factor 1 [Source:FlyBase gene name;Acc:FBgn0011305]	0.00309403	0.0150512
1639962_a_at	FBgn0019624	CoVa	Cytochrome c oxidase subunit Va [Source:FlyBase gene name;Acc:FBgn0019624]	0.00309635	0.0150541
1628669_at	FBgn0034617	CG9754		0.00310182	0.0150722
1640598_s_at	FBgn0265276	l(3)neo38	lethal (3) neo38 [Source:FlyBase gene name;Acc:FBgn0265276]	0.00310862	0.0150814
1630242_at	FBgn0051510	CG31510		0.00310954	0.0150814
1632026_at	FBgn0028515	EndoGI	Endonuclease G inhibitor [Source:FlyBase gene name;Acc:FBgn0028515]	0.00311018	0.0150814
1628591_at	FBgn0038007	Cyp313a3	Cyp313a3 [Source:FlyBase gene name;Acc:FBgn0038007]	0.00311149	0.0150814
1623560_at	FBgn0037435	CG18048		0.00311242	0.0150814
1630538_at	FBgn0050163	Cpr60D	Cuticular protein 60D [Source:FlyBase gene name;Acc:FBgn0050163]	0.00311552	0.015088
1628883_at	FBgn0036745	CG7484		0.00311746	0.0150889
1639806_at	FBgn0021760	chb	chromosome bows [Source:FlyBase gene name;Acc:FBgn0021760]	0.00312176	0.0151013
1641024_at	FBgn0001206	Hmr	Hybrid male rescue [Source:FlyBase gene name;Acc:FBgn0001206]	0.00312464	0.0151032
1629458_at	FBgn0030569	CG9411		0.00312575	0.0151032
1641130_at	FBgn0028539	CG31731		0.00312738	0.0151032
1630944_s_at	FBgn0030890	CG7536		0.003135	0.0151315
1637329_a_at	FBgn0031390	tho2	tho2 [Source:FlyBase gene name;Acc:FBgn0031390]	0.00313678	0.0151317
1635702_a_at	FBgn0030054	Caf1-180	Caf1-180 [Source:FlyBase gene name;Acc:FBgn0030054]	0.00314211	0.0151489
1624103_at	FBgn0030081	CG7246		0.00314875	0.0151725
1633772_at	FBgn0052564	CG32564		0.00316658	0.0152486
1633665_at	FBgn0261524	lic	licorne [Source:FlyBase gene name;Acc:FBgn0261524]	0.00316806	0.0152486
1625035_at	FBgn0011674	insc	inscuteable [Source:FlyBase gene name;Acc:FBgn0011674]	0.00317242	0.0152611
1640122_at	FBgn0030350	SelG	Selenoprotein G [Source:FlyBase gene name;Acc:FBgn0030350]	0.00318085	0.0152932
1625752_at	FBgn0013348	TpnC41C	Troponin C at 41C [Source:FlyBase gene name;Acc:FBgn0013348]	0.00318262	0.0152932
1631285_at	FBgn0029837	Tsp5D	Tetraspanin 5D [Source:FlyBase gene name;Acc:FBgn0029837]	0.00319083	0.0153208
1625557_at	FBgn0085227	CG34198		0.00319192	0.0153208
1624165_a_at	FBgn0019947	Psn	Presenilin [Source:FlyBase gene name;Acc:FBgn0019947]	0.00320117	0.0153568
1638030_at	FBgn0033104	CG15237		0.00320306	0.015357
1640296_a_at	FBgn0025360	Optix	Optix [Source:FlyBase gene name;Acc:FBgn0025360]	0.00320477	0.015357
1638507_at	FBgn0035272	mRpL46	mitochondrial ribosomal protein L46 [Source:FlyBase gene name;Acc:FBgn0035272]	0.0032074	0.0153607
1633559_at	FBgn0033906	CG8331		0.00321079	0.0153607
1641513_at	FBgn0029810	CG12239		0.00321086	0.0153607
1625662_at	FBgn0035643	CG13287		0.00321978	0.0153895
1624650_at	FBgn0053087	LRP1	LDL receptor protein 1 [Source:FlyBase gene name;Acc:FBgn0053087]	0.00322099	0.0153895
1622968_at	FBgn0040087	p115	p115 [Source:FlyBase gene name;Acc:FBgn0040087]	0.00322504	0.0153895
1638013_at	FBgn0050289	CG30289		0.00322508	0.0153895
1632260_s_at	FBgn0262475	bru-2	bruno-2 [Source:FlyBase gene name;Acc:FBgn0262475]	0.00322577	0.0153895
1633563_at	FBgn0030245	CG1637		0.00322977	0.0154001
1633108_at	FBgn0036372	Abp1	Actin binding protein 1 [Source:FlyBase gene name;Acc:FBgn0036372]	0.00323202	0.0154023
1632461_at	FBgn0051233	CG31233		0.00324258	0.0154384
1640960_at	FBgn0039773	CG2224		0.00324314	0.0154384
1639673_at	FBgn0030301	HP5	Heterochromatin protein 5 [Source:FlyBase gene name;Acc:FBgn0030301]	0.00324528	0.0154401
1625148_s_at	FBgn0004907	14-3-3zeta	14-3-3zeta [Source:FlyBase gene name;Acc:FBgn0004907]	0.00325674	0.0154861
1625542_a_at	FBgn0003721	Tm1	Tropomyosin 1 [Source:FlyBase gene name;Acc:FBgn0003721]	0.003272	0.0155487
1635267_s_at	FBgn0035936	Tsp66E	Tetraspanin 66E [Source:FlyBase gene name;Acc:FBgn0035936]	0.00327351	0.0155487
1641408_at	FBgn0259740	CG42394		0.00329497	0.015636
1636717_at	FBgn0038672	CG6005		0.0032955	0.015636
1632557_s_at	FBgn0031882	Rab30	Rab30 [Source:FlyBase gene name;Acc:FBgn0031882]	0.0033016	0.0156564
1634916_at	FBgn0025833	CG8910		0.00330572	0.0156673
1640495_at	FBgn0010282	TfIIFalpha	Transcription factor IIFalpha [Source:FlyBase gene name;Acc:FBgn0010282]	0.0033089	0.0156738
1634034_at	FBgn0036257	RhoGAP68F	Rho GTPase activating protein at 68F [Source:FlyBase gene name;Acc:FBgn0036257]	0.00331094	0.0156749
1625465_a_at	FBgn0038924	CG6028		0.00331603	0.0156904
1634013_at	FBgn0035122	mRpL17	mitochondrial ribosomal protein L17 [Source:FlyBase gene name;Acc:FBgn0035122]	0.00331827	0.0156918
1628037_at	FBgn0052533	CG32533		0.00331994	0.0156918
1630945_at	FBgn0259168	mnb	minibrain [Source:FlyBase gene name;Acc:FBgn0259168]	0.00332583	0.0157111
1637844_at	FBgn0030541	CG11584		0.00333117	0.0157277
1634794_at	FBgn0034356	CG10924		0.00333511	0.0157321
1635099_at	FBgn0038467	AdSL	Adenylosuccinate Lyase [Source:FlyBase gene name;Acc:FBgn0038467]	0.00333605	0.0157321
1632907_a_at	FBgn0033627	CG13204		0.00333756	0.0157321
1636105_at	FBgn0035845	CG13675		0.00335457	0.0158037
1637545_at	FBgn0030329	prtp	pretaporter [Source:FlyBase gene name;Acc:FBgn0030329]	0.00335902	0.0158161
1640898_at	FBgn0000477	DNaseII	Deoxyribonuclease II [Source:FlyBase gene name;Acc:FBgn0000477]	0.00336953	0.015857
1624989_s_at	FBgn0000557	Ef1alpha100E	Elongation factor 1alpha100E [Source:FlyBase gene name;Acc:FBgn0000557]	0.00337145	0.0158574
1622923_at	FBgn0025878	wrapper	wrapper [Source:FlyBase gene name;Acc:FBgn0025878]	0.0033769	0.0158744
1628377_s_at	FBgn0263351	AP-2mu	Adaptor Protein complex 2, mu subunit [Source:FlyBase gene name;Acc:FBgn0263351]	0.00338061	0.0158832
1636311_at	FBgn0001128	Gpdh	Glycerol 3 phosphate dehydrogenase [Source:FlyBase gene name;Acc:FBgn0001128]	0.00338279	0.0158848
1636483_at	FBgn0035923	CG6511		0.00338595	0.0158892
1624639_at	FBgn0039626	Slu7	Slu7 [Source:FlyBase gene name;Acc:FBgn0039626]	0.00338958	0.0158892
1635763_at	FBgn0033594	CG13226		0.003391	0.0158892
1639418_at	FBgn0020765	Acp65Aa	Adult cuticle protein 65Aa [Source:FlyBase gene name;Acc:FBgn0020765]	0.00339145	0.0158892
1625640_a_at	FBgn0039465	Tsp97E	Tetraspanin 97E [Source:FlyBase gene name;Acc:FBgn0039465]	0.0033929	0.0158892
1638796_at	FBgn0038723	CG6195		0.00340023	0.0159149
1623403_s_at	FBgn0015024	CkIalpha	Casein kinase Ialpha [Source:FlyBase gene name;Acc:FBgn0015024]	0.00340369	0.0159225
1628573_a_at	FBgn0019644	ATPsyn-b	ATP synthase, subunit b [Source:FlyBase gene name;Acc:FBgn0019644]	0.00341614	0.0159694
1637734_at	FBgn0041183	Tep1	Thioester-containing protein 1 [Source:FlyBase gene name;Acc:FBgn0041183]	0.0034174	0.0159694
1624864_s_at	FBgn0010583	dock	dreadlocks [Source:FlyBase gene name;Acc:FBgn0010583]	0.00342588	0.015998
1624181_at	FBgn0259834	out	outsiders [Source:FlyBase gene name;Acc:FBgn0259834]	0.00342721	0.015998
1624888_at	FBgn0035876	Pex2	Peroxin 2 [Source:FlyBase gene name;Acc:FBgn0035876]	0.00343241	0.0160136
1625297_at	FBgn0030668	CG8128		0.00343516	0.0160136
1640595_at	FBgn0036514	CG12301		0.00343627	0.0160136
1628135_s_at	FBgn0013720	pck	pickel [Source:FlyBase gene name;Acc:FBgn0013720]	0.00343796	0.0160136
1631087_a_at	FBgn0037248	srl	spargel [Source:FlyBase gene name;Acc:FBgn0037248]	0.00344614	0.0160346
1631125_at	FBgn0260780	wisp	wispy [Source:FlyBase gene name;Acc:FBgn0260780]	0.00344682	0.0160346
1637275_a_at	FBgn0261989	CG42807		0.00344802	0.0160346
1625775_a_at	FBgn0000382	csw	corkscrew [Source:FlyBase gene name;Acc:FBgn0000382]	0.00345763	0.0160706
1630466_at	FBgn0086451	l(2)k09022	lethal (2) k09022 [Source:FlyBase gene name;Acc:FBgn0086451]	0.00346017	0.0160738
1628842_s_at	FBgn0039928	Cals	Calsyntenin-1 [Source:FlyBase gene name;Acc:FBgn0039928]	0.0034662	0.0160787
1638413_at	FBgn0036024	CG18180		0.00346733	0.0160787
1628093_at	FBgn0038073	CG14395		0.00346879	0.0160787
1631909_at	FBgn0045866	bai	baiser [Source:FlyBase gene name;Acc:FBgn0045866]	0.00346967	0.0160787
1626481_a_at	FBgn0026619	Taz	Tafazzin [Source:FlyBase gene name;Acc:FBgn0026619]	0.00347051	0.0160787
1639443_at	FBgn0040600	CG13631		0.00347791	0.0161044
1635390_s_at	FBgn0032889	CG9331		0.00348922	0.0161481
1635305_s_at	FBgn0013263	Trl	Trithorax-like [Source:FlyBase gene name;Acc:FBgn0013263]	0.00349561	0.0161691
1635706_at	FBgn0036335	mRpL20	mitochondrial ribosomal protein L20 [Source:FlyBase gene name;Acc:FBgn0036335]	0.00350419	0.0161979
1633019_a_at	FBgn0086683	Spf45	Spf45 [Source:FlyBase gene name;Acc:FBgn0086683]	0.00350628	0.0161979
1629246_at	FBgn0043796	CG12219		0.00350745	0.0161979
1626448_at	FBgn0040273	Spt5	Spt5 [Source:FlyBase gene name;Acc:FBgn0040273]	0.00352024	0.0162447
1634381_a_at	FBgn0031566	CG2818		0.00352135	0.0162447
1634306_at	FBgn0004387	Klp98A	Kinesin-like protein at 98A [Source:FlyBase gene name;Acc:FBgn0004387]	0.00353492	0.0162928
1638485_s_at	FBgn0034371	SP2637	SP2637 [Source:FlyBase gene name;Acc:FBgn0034371]	0.00353715	0.0162928
1632429_at	FBgn0015795	Rab7	Rab7 [Source:FlyBase gene name;Acc:FBgn0015795]	0.00353741	0.0162928
1638132_at	FBgn0039094	CG10184		0.00354173	0.016304
1625362_at	FBgn0040319	Gclc	Glutamate-cysteine ligase catalytic subunit [Source:FlyBase gene name;Acc:FBgn0040319]	0.00354855	0.0163239
1641434_at	FBgn0052695	CG32695		0.00354981	0.0163239
1634035_s_at	FBgn0040324	Ephrin	Ephrin [Source:FlyBase gene name;Acc:FBgn0040324]	0.00355503	0.0163392
1638244_s_at	FBgn0036043	CG8177		0.00356652	0.0163833
1630145_s_at	FBgn0029508	Tsp42Ea	Tetraspanin 42Ea [Source:FlyBase gene name;Acc:FBgn0029508]	0.00357573	0.0164113
1637776_at	FBgn0032293	Dpy-30L1	Dpy-30-like 1 [Source:FlyBase gene name;Acc:FBgn0032293]	0.00357786	0.0164113
1638854_s_at	FBgn0261674	CG42709		0.0035783	0.0164113
1627802_s_at	FBgn0038504	Sur-8	Sur-8 [Source:FlyBase gene name;Acc:FBgn0038504]	0.0035806	0.0164132
1636812_at	FBgn0035715	CG10103		0.00359153	0.0164545
1628099_at	FBgn0040237	bor	belphegor [Source:FlyBase gene name;Acc:FBgn0040237]	0.00360406	0.0165032
1630098_a_at	FBgn0039437	TwdlL	TweedleL [Source:FlyBase gene name;Acc:FBgn0039437]	0.0036116	0.016529
1637482_at	FBgn0015360	oxt	peptide O-xylosyltransferase [Source:FlyBase gene name;Acc:FBgn0015360]	0.00361629	0.0165417
1629730_at	FBgn0033357	Tom7	Translocase of outer membrane 7 [Source:FlyBase gene name;Acc:FBgn0033357]	0.00362055	0.0165525
1640252_at	FBgn0038319	mRpL9	mitochondrial ribosomal protein L9 [Source:FlyBase gene name;Acc:FBgn0038319]	0.00362486	0.0165574
1631119_at	FBgn0035533	Cip4	Cdc42-interacting protein 4 [Source:FlyBase gene name;Acc:FBgn0035533]	0.00362643	0.0165574
1627507_at	FBgn0026570	CG5704		0.00362736	0.0165574
1631420_at	FBgn0030594	CG9509		0.00363026	0.0165618
1629344_at	FBgn0039355	CG4730		0.00364282	0.016596
1639057_at	FBgn0036557	mRpS31	mitochondrial ribosomal protein S31 [Source:FlyBase gene name;Acc:FBgn0036557]	0.00364333	0.016596
1629841_at	FBgn0052418	vito	viriato [Source:FlyBase gene name;Acc:FBgn0052418]	0.0036435	0.016596
1623769_at	FBgn0030968	CG7322		0.00364597	0.0165985
1624318_at	FBgn0010339	128up	upstream of RpIII128 [Source:FlyBase gene name;Acc:FBgn0010339]	0.00365044	0.0166102
1636490_at	FBgn0043578	PGRP-SB1	PGRP-SB1 [Source:FlyBase gene name;Acc:FBgn0043578]	0.0036581	0.0166363
1627629_at	FBgn0029868	CG3446		0.00368211	0.0167146
1637765_at	FBgn0036112	CG14147		0.00368214	0.0167146
1630345_at	FBgn0052170	CG32170		0.00368299	0.0167146
1636067_at	FBgn0039505	CG5934		0.00368324	0.0167146
1641268_at	FBgn0035941	CG13313		0.00368532	0.0167146
1626688_at	FBgn0030797	CG13004		0.0036869	0.0167146
1636990_at	FBgn0027535	botv	brother of tout-velu [Source:FlyBase gene name;Acc:FBgn0027535]	0.00369347	0.0167356
1630917_at	FBgn0031003	CG7889		0.00369848	0.0167457
1629148_a_at	FBgn0027866	CG9776		0.00369957	0.0167457
1629359_at	FBgn0032321	YL-1	YL-1 [Source:FlyBase gene name;Acc:FBgn0032321]	0.00370178	0.016747
1624649_a_at	FBgn0036697	rogdi	rogdi [Source:FlyBase gene name;Acc:FBgn0036697]	0.00370674	0.0167557
1629809_at	FBgn0050491	CG30491		0.00370759	0.0167557
1637911_at	FBgn0030122	CG16892		0.00371432	0.0167657
1625804_s_at	FBgn0039994	conu	conundrum [Source:FlyBase gene name;Acc:FBgn0039994]	0.00371452	0.0167657
1634501_at	FBgn0036512	CG16979		0.00371642	0.0167657
1639009_at	FBgn0264384	CR43836		0.00371753	0.0167657
1631157_at	FBgn0036939	CG7365		0.00372195	0.0167769
1623374_a_at	FBgn0024238	Fim	Fimbrin [Source:FlyBase gene name;Acc:FBgn0024238]	0.00372486	0.0167789
1639607_at	FBgn0261241	Vps16A	Vacuolar protein sorting 16A [Source:FlyBase gene name;Acc:FBgn0261241]	0.00372718	0.0167789
1641413_s_at	FBgn0034709	Swim	Secreted Wg-interacting molecule [Source:FlyBase gene name;Acc:FBgn0034709]	0.00372821	0.0167789
1641619_at	FBgn0054057	CG34057		0.00374911	0.0168604
1630423_at	FBgn0034271	CG4996		0.00375021	0.0168604
1626271_at	FBgn0027528	CG9634		0.00376455	0.0169151
1633881_at	FBgn0259678	sqa	spaghetti-squash activator [Source:FlyBase gene name;Acc:FBgn0259678]	0.00376629	0.0169151
1634165_at	FBgn0040364	CG11378		0.00377178	0.0169309
1624410_at	FBgn0034602	Lapsyn	Leucine-rich repeat activity-regulated protein at synapses [Source:FlyBase gene name;Acc:FBgn0034602]	0.00377543	0.0169325
1633810_at	FBgn0260655	l(3)76BDm	lethal (3) 76BDm [Source:FlyBase gene name;Acc:FBgn0260655]	0.00377604	0.0169325
1635128_a_at	FBgn0000139	ash2	absent, small, or homeotic discs 2 [Source:FlyBase gene name;Acc:FBgn0000139]	0.00377971	0.0169402
1625760_at	FBgn0050272	CG30272		0.00378455	0.0169531
1623466_at	FBgn0004870	bab1	bric a brac 1 [Source:FlyBase gene name;Acc:FBgn0004870]	0.0037884	0.0169616
1641280_at	FBgn0033366	Ance-4	Ance-4 [Source:FlyBase gene name;Acc:FBgn0033366]	0.00379143	0.0169628
1641188_a_at	FBgn0027574	CG5815		0.00379319	0.0169628
1634555_at	FBgn0037659	Kdm2	Lysine (K)-specific demethylase 2 [Source:FlyBase gene name;Acc:FBgn0037659]	0.00379454	0.0169628
1639024_at	FBgn0037561	CG9630		0.00380025	0.0169795
1628096_at	FBgn0038472	CG3995		0.00381646	0.0170377
1640527_at	FBgn0014023	mRpL47	mitochondrial ribosomal protein L47 [Source:FlyBase gene name;Acc:FBgn0014023]	0.00381719	0.0170377
1630233_at	FBgn0038353	CG5399		0.00382465	0.0170599
1639522_at	FBgn0051950	CG31950		0.00382688	0.0170599
1629455_at	FBgn0038404	CG8925		0.0038293	0.0170599
1633321_at	FBgn0259244	CG42342		0.00383172	0.0170599
1640363_a_at	FBgn0039464	CG6330		0.003837	0.0170599
1638359_s_at	FBgn0028953	CG14478		0.0038376	0.0170599
1625493_at	FBgn0002633	E(spl)m7-HLH	Enhancer of split m7, helix-loop-helix [Source:FlyBase gene name;Acc:FBgn0002633]	0.00383922	0.0170599
1628492_at	FBgn0000109	Aprt	Adenine phosphoribosyltransferase [Source:FlyBase gene name;Acc:FBgn0000109]	0.00383952	0.0170599
1627267_at	FBgn0032694	MESR3	Misexpression suppressor of ras 3 [Source:FlyBase gene name;Acc:FBgn0032694]	0.00383991	0.0170599
1631946_at	FBgn0037099	CG7173		0.00384452	0.017068
1635751_at	FBgn0052069	CG32069		0.00384567	0.017068
1640198_at	FBgn0037082	CG5664		0.00385345	0.0170937
1636716_at	FBgn0015032	Cyp4c3	Cytochrome P450-4c3 [Source:FlyBase gene name;Acc:FBgn0015032]	0.00386473	0.0171259
1636398_at	FBgn0037517	CG10086		0.00386555	0.0171259
1627939_a_at	FBgn0266268	FeCH	Ferrochelatase [Source:FlyBase gene name;Acc:FBgn0266268]	0.00386982	0.0171259
1640793_at	FBgn0033951	CG10139		0.00387032	0.0171259
1635623_at	FBgn0036680	Cpr73D	Cuticular protein 73D [Source:FlyBase gene name;Acc:FBgn0036680]	0.00387059	0.0171259
1636121_at	FBgn0033450	Lsm11	Lsm11 [Source:FlyBase gene name;Acc:FBgn0033450]	0.0038734	0.0171296
1637472_at	FBgn0052570	TwdlY	TweedleY [Source:FlyBase gene name;Acc:FBgn0052570]	0.00388552	0.0171741
1633806_at	FBgn0085277	CG34248		0.00388743	0.0171741
1626390_at	FBgn0032409	Ced-12	Ced-12 [Source:FlyBase gene name;Acc:FBgn0032409]	0.00389473	0.0171976
1635594_at	FBgn0038485	CG5255		0.00390419	0.0172224
1628213_s_at	FBgn0086687	Desat1	Desaturase 1 [Source:FlyBase gene name;Acc:FBgn0086687]	0.00390573	0.0172224
1624371_a_at	FBgn0031975	Tg	Transglutaminase [Source:FlyBase gene name;Acc:FBgn0031975]	0.00390821	0.0172224
1629819_s_at	FBgn0011260	Sema-2a	Sema-2a [Source:FlyBase gene name;Acc:FBgn0011260]	0.00390829	0.0172224
1639287_at	FBgn0034819	CG9877		0.00391728	0.0172532
1635110_at	FBgn0033304	Cyp6a13	Cyp6a13 [Source:FlyBase gene name;Acc:FBgn0033304]	0.00392357	0.0172721
1637564_a_at	FBgn0038950	CG5382		0.00392564	0.0172724
1633364_at	FBgn0036932	CG14184		0.00393199	0.0172853
1640435_at	FBgn0026250	eIF-1A	Eukaryotic initiation factor 1A [Source:FlyBase gene name;Acc:FBgn0026250]	0.00393255	0.0172853
1633169_at	FBgn0024510	dlt	discs lost [Source:FlyBase gene name;Acc:FBgn0024510]	0.00393671	0.0172948
1631045_a_at	FBgn0037978	KLHL18		0.00394787	0.017335
1639597_at	FBgn0033268	Obp44a	Odorant-binding protein 44a [Source:FlyBase gene name;Acc:FBgn0033268]	0.00395319	0.0173496
1638953_a_at	FBgn0027594	drpr	draper [Source:FlyBase gene name;Acc:FBgn0027594]	0.00396178	0.0173555
1637497_at	FBgn0036104	CG6418		0.00396282	0.0173555
1634131_s_at	FBgn0023215	Mnt	Mnt [Source:FlyBase gene name;Acc:FBgn0023215]	0.00396327	0.0173555
1637017_at	FBgn0037240	Cont	Contactin [Source:FlyBase gene name;Acc:FBgn0037240]	0.00396418	0.0173555
1623985_at	FBgn0011335	l(3)j2D3	lethal (3) j2D3 [Source:FlyBase gene name;Acc:FBgn0011335]	0.00396587	0.0173555
1638546_at	FBgn0033587	CG13218		0.00396658	0.0173555
1637182_at	FBgn0030598	CG9503		0.00397251	0.0173715
1637009_at	FBgn0036374	Spt20		0.00397424	0.0173715
1635079_at	FBgn0033225	CG1550		0.00398363	0.0174038
1626138_s_at	FBgn0005640	Eip63E	Ecdysone-induced protein 63E [Source:FlyBase gene name;Acc:FBgn0005640]	0.00398659	0.0174079
1630469_a_at	FBgn0037470	CG1091		0.00399419	0.0174323
1629822_a_at	FBgn0039686	CG15506		0.00400477	0.0174697
1634824_a_at	FBgn0029941	CG1677		0.00400939	0.017481
1640134_a_at	FBgn0032388	CG6686		0.00401876	0.0175057
1638888_at	FBgn0015561	unpg	unplugged [Source:FlyBase gene name;Acc:FBgn0015561]	0.00401968	0.0175057
1640826_at	FBgn0037019	Pex16	Peroxin 16 [Source:FlyBase gene name;Acc:FBgn0037019]	0.0040235	0.0175057
1623050_at	FBgn0022740	HLH54F	HLH54F [Source:FlyBase gene name;Acc:FBgn0022740]	0.00402753	0.0175057
1629817_at	FBgn0039510	CG3339		0.00402756	0.0175057
1635140_at	FBgn0039719	CG15515		0.00402858	0.0175057
1628957_at	FBgn0001974	l(2)35Bd	lethal (2) 35Bd [Source:FlyBase gene name;Acc:FBgn0001974]	0.00402919	0.0175057
1637847_at	FBgn0262782	Mdh1	Malate dehydrogenase 1 [Source:FlyBase gene name;Acc:FBgn0262782]	0.00403589	0.017526
1627041_s_at	FBgn0011603	ine	inebriated [Source:FlyBase gene name;Acc:FBgn0011603]	0.00403929	0.0175319
1630400_at	FBgn0053207	pxb	pxb [Source:FlyBase gene name;Acc:FBgn0053207]	0.0040502	0.0175705
1627006_at	FBgn0026753	Vha13	Vacuolar H[+] ATPase 13kD subunit [Source:FlyBase gene name;Acc:FBgn0026753]	0.00405265	0.0175723
1626217_at	FBgn0016672	Ipp	Inositol polyphosphate 1-phosphatase [Source:FlyBase gene name;Acc:FBgn0016672]	0.00405703	0.0175786
1627749_at	FBgn0032646	CG6412		0.00405816	0.0175786
[truncated: 6,660 more rows]

## Sheet: Wg++.WT
Probeset ID	Gene identifier	Gene name	Description	logFC	p-value	adjusted P-value
1641567_at	FBgn0028583	lcs	la costa [Source:FlyBase gene name;Acc:FBgn0028583]	7.22202	4.11437e-13	3.56263e-09
1635207_at	FBgn0052557	CG32557		5.16978	4.82868e-11	2.09058e-07
1629182_at	FBgn0036363	CG10140		4.11536	3.78415e-10	1.09223e-06
1626166_at	FBgn0032803	CG13082		-3.45771	7.61191e-10	1.64779e-06
1641081_at	FBgn0036228	obst-G	obstructor-G [Source:FlyBase gene name;Acc:FBgn0036228]	3.67836	4.32255e-09	7.4858e-06
1632868_a_at	FBgn0004009	wg	wingless [Source:FlyBase gene name;Acc:FBgn0004009]	3.67803	2.93664e-08	3.4447e-05
1637095_at	FBgn0031910	CG15818		1.82557	3.10107e-08	3.4447e-05
1636098_at	FBgn0035957	CG5144		1.92315	3.18254e-08	3.4447e-05
1635313_at	FBgn0038431	CG10405		3.24257	4.06464e-08	3.84816e-05
1640903_at	FBgn0038783	CG4367		4.47036	4.44412e-08	3.84816e-05
1635679_at	FBgn0002522	lab	labial [Source:FlyBase gene name;Acc:FBgn0002522]	-2.38902	6.8002e-08	5.01688e-05
1640009_at	FBgn0010812	unc-45		-1.82044	6.9526e-08	5.01688e-05
1624506_at	FBgn0031653	Jon25Biii	Jonah 25Biii [Source:FlyBase gene name;Acc:FBgn0031653]	-6.58788	7.82606e-08	5.21276e-05
1639082_at	FBgn0039454	CG14247		1.70397	9.62503e-08	5.95308e-05
1634486_at	FBgn0050047	CG30047		3.10019	1.3333e-07	6.91373e-05
1638376_at	FBgn0037424	Osi15	Osiris 15 [Source:FlyBase gene name;Acc:FBgn0037424]	-5.4873	1.34295e-07	6.91373e-05
1638246_at	FBgn0035926	CG5804		-6.20316	1.35736e-07	6.91373e-05
1633077_at	FBgn0037430	Osi20	Osiris 20 [Source:FlyBase gene name;Acc:FBgn0037430]	-6.77253	1.82067e-07	8.75842e-05
1634063_a_at	FBgn0020299	stumps	stumps [Source:FlyBase gene name;Acc:FBgn0020299]	-1.93428	2.89978e-07	0.000132154
1624509_at	FBgn0002571	Mal-A3	Maltase A3 [Source:FlyBase gene name;Acc:FBgn0002571]	-5.93979	4.04632e-07	0.000166615
1640205_at	FBgn0036471	CG13460		5.28767	4.08683e-07	0.000166615
1630241_at	FBgn0043470	lambdaTry	lambdaTry [Source:FlyBase gene name;Acc:FBgn0043470]	-3.95105	4.23319e-07	0.000166615
1640500_at	FBgn0035859	CG13678		-4.92278	4.5972e-07	0.000173075
1624297_at	FBgn0015380	drl	derailed [Source:FlyBase gene name;Acc:FBgn0015380]	-1.80613	4.8123e-07	0.000173624
1629362_at	FBgn0052475	mthl8	methuselah-like 8 [Source:FlyBase gene name;Acc:FBgn0052475]	-1.31169	5.12812e-07	0.000177618
1624911_at	FBgn0031688	Cyp28d2	Cyp28d2 [Source:FlyBase gene name;Acc:FBgn0031688]	-4.67209	6.24508e-07	0.000199288
1628052_at	FBgn0015714	Cyp6a17	Cytochrome P450-6a17 [Source:FlyBase gene name;Acc:FBgn0015714]	3.08588	6.2975e-07	0.000199288
1641133_at	FBgn0033275	CG14756		-2.77013	6.44424e-07	0.000199288
1623736_at	FBgn0262139	trh	trachealess [Source:FlyBase gene name;Acc:FBgn0262139]	-2.66203	7.92825e-07	0.000234429
1630661_at	FBgn0083124	Uhg4	Uhg4 [Source:FlyBase gene name;Acc:FBgn0083124]	-1.2481	8.12205e-07	0.000234429
1627052_at	FBgn0029936	CG4617		2.12819	9.39007e-07	0.000262286
1637124_at	FBgn0024509	Sec13	Sec13 ortholog (S. cerevisiae) [Source:FlyBase gene name;Acc:FBgn0024509]	-1.21744	1.08301e-06	0.000293056
1625081_at	FBgn0031498	CG17260		2.82297	1.23859e-06	0.000297285
1633471_at	FBgn0033518	Prx2540-2	Peroxiredoxin 2540-2 [Source:FlyBase gene name;Acc:FBgn0033518]	2.7081	1.26335e-06	0.000297285
1626417_at	FBgn0250907	Cht3	Chitinase 3 [Source:FlyBase gene name;Acc:FBgn0250907]	-2.08562	1.26463e-06	0.000297285
1630302_at	FBgn0035779	CG8562		-5.3164	1.27347e-06	0.000297285
1634218_at	FBgn0038828	CG17270		2.26669	1.27452e-06	0.000297285
1631463_a_at	FBgn0000166	bcd	bicoid [Source:FlyBase gene name;Acc:FBgn0000166]	2.92611	1.30464e-06	0.000297285
1641359_at	FBgn0019929	Ser7	Ser7 [Source:FlyBase gene name;Acc:FBgn0019929]	1.12625	1.456e-06	0.00032327
1640470_s_at	FBgn0004598	Fur2	Furin 2 [Source:FlyBase gene name;Acc:FBgn0004598]	1.88406	1.62281e-06	0.000351298
1636575_s_at	FBgn0086377	Syx7	Syntaxin 7 [Source:FlyBase gene name;Acc:FBgn0086377]	1.46991	1.66875e-06	0.000352431
1627176_at	FBgn0051431	CG31431		-2.16855	1.83174e-06	0.000369373
1631977_at	FBgn0051014	PH4alphaSG1	prolyl-4-hydroxylase-alpha SG1 [Source:FlyBase gene name;Acc:FBgn0051014]	-2.42032	1.83428e-06	0.000369373
1628913_at	FBgn0052365	CG32365		2.28143	1.89418e-06	0.000372767
1632431_s_at	FBgn0012037	Ance	Angiotensin converting enzyme [Source:FlyBase gene name;Acc:FBgn0012037]	-1.90383	2.01229e-06	0.000387209
1624074_at	FBgn0034468	Obp56a	Odorant-binding protein 56a [Source:FlyBase gene name;Acc:FBgn0034468]	-2.7944	2.10214e-06	0.000395705
1631090_a_at	FBgn0037234	CG9795		1.68105	2.1643e-06	0.000398738
1638400_at	FBgn0033917	CG8503		-1.36751	2.30075e-06	0.000415045
1640574_at	FBgn0015393	hoip	hoi-polloi [Source:FlyBase gene name;Acc:FBgn0015393]	-1.52855	2.43486e-06	0.000424479
1641293_at	FBgn0261984	Ire1	Inositol-requiring enzyme-1 [Source:FlyBase gene name;Acc:FBgn0261984]	2.69575	2.45108e-06	0.000424479
1631577_a_at	FBgn0022343	CG3760		-1.13255	2.75204e-06	0.000449242
1625948_at	FBgn0032144	CG17633		-5.02477	2.77943e-06	0.000449242
1630307_at	FBgn0035513	Cpr64Ad	Cuticular protein 64Ad [Source:FlyBase gene name;Acc:FBgn0035513]	-5.78935	2.79093e-06	0.000449242
1638757_a_at	FBgn0039197	CG17780		-1.53795	2.8016e-06	0.000449242
1628460_at	FBgn0033720	CG13160		2.65108	2.90287e-06	0.000457017
1633099_at	FBgn0031284	CG3876		2.40668	3.03456e-06	0.000465695
1639384_s_at	FBgn0034491	Hsl	Hormone-sensitive lipase ortholog [Source:FlyBase gene name;Acc:FBgn0034491]	1.74793	3.06555e-06	0.000465695
1638562_a_at	FBgn0038194	Cyp6d5	Cyp6d5 [Source:FlyBase gene name;Acc:FBgn0038194]	-1.91431	3.18702e-06	0.000469226
1634768_at	FBgn0035430	CG12009		-4.10022	3.19717e-06	0.000469226
1631243_s_at	FBgn0010877	l(3)05822	lethal (3) 05822 [Source:FlyBase gene name;Acc:FBgn0010877]	1.54319	3.2708e-06	0.000472031
1641610_at	FBgn0030999	Mur18B	Mucin related 18B [Source:FlyBase gene name;Acc:FBgn0030999]	-3.91305	3.36899e-06	0.000472998
1635379_at	FBgn0051300	CG31300		-2.59905	3.42808e-06	0.000472998
1625307_at	FBgn0028562	sut2	sugar transporter 2 [Source:FlyBase gene name;Acc:FBgn0028562]	1.68501	3.44138e-06	0.000472998
1632278_s_at	FBgn0261564	CG42678		1.90964	3.63389e-06	0.000484312
1641477_at	FBgn0052447	CG32447		-2.05083	3.63556e-06	0.000484312
1631907_at	FBgn0036198	crim	crimpled [Source:FlyBase gene name;Acc:FBgn0036198]	-1.38402	3.85616e-06	0.000493403
1623398_at	FBgn0037996	CG4830		-6.01866	3.8697e-06	0.000493403
1624280_at	FBgn0030007	CG2263		-1.0635	3.87474e-06	0.000493403
1632109_s_at	FBgn0025725	alphaCOP	Coat Protein (coatomer) alpha [Source:FlyBase gene name;Acc:FBgn0025725]	-1.26566	3.93712e-06	0.00049408
1624077_at	FBgn0032031	CG13390		-1.10375	4.19354e-06	0.000500236
1631354_x_at	FBgn0035856	CG13679		-4.50102	4.19655e-06	0.000500236
1633717_a_at	FBgn0035213	CG2199		1.7163	4.21703e-06	0.000500236
1640020_at	FBgn0030520	Pdcd4	Programmed cell death 4 ortholog [Source:FlyBase gene name;Acc:FBgn0030520]	1.75008	4.21726e-06	0.000500236
1628376_x_at	FBgn0031277	CG13947		5.25383	4.32494e-06	0.000506077
1624036_at	FBgn0038180	Cht5	Cht5 [Source:FlyBase gene name;Acc:FBgn0038180]	-4.58328	4.53823e-06	0.000515562
1641191_s_at	FBgn0040260	Ugt36Bc	Ugt36Bc [Source:FlyBase gene name;Acc:FBgn0040260]	-2.25605	4.59924e-06	0.000515562
1634755_at	FBgn0051053	CG31053		2.29454	4.6004e-06	0.000515562
1624664_at	FBgn0003450	snk	snake [Source:FlyBase gene name;Acc:FBgn0003450]	1.43496	4.64417e-06	0.000515562
1634503_at	FBgn0038832	CG15695		-2.24607	4.79153e-06	0.000525188
1637172_at	FBgn0044030	mRpS14	mitochondrial ribosomal protein S14 [Source:FlyBase gene name;Acc:FBgn0044030]	-1.59353	4.86158e-06	0.000526205
1638970_at	FBgn0039404	CG14543		-1.49334	4.99132e-06	0.000530618
1634899_a_at	FBgn0036702	CG6512		-1.26723	5.0249e-06	0.000530618
1637352_a_at	FBgn0042135	CG18812		1.49674	5.09526e-06	0.000531565
1641412_at	FBgn0051809	CG31809		-2.66325	5.1931e-06	0.000535322
1623329_at	FBgn0034318	CG14500		1.4595	5.4822e-06	0.000558025
1630380_at	FBgn0038279	Sdr	Secreted decoy of InR [Source:FlyBase gene name;Acc:FBgn0038279]	1.57958	5.54223e-06	0.000558025
1628705_at	FBgn0039776	PH4alphaEFB	prolyl-4-hydroxylase-alpha EFB [Source:FlyBase gene name;Acc:FBgn0039776]	-1.79873	5.72561e-06	0.000569863
1623588_at	FBgn0024556	EfTuM	Elongation factor Tu mitochondrial [Source:FlyBase gene name;Acc:FBgn0024556]	-1.51436	5.80587e-06	0.000571285
1632187_at	FBgn0034184	CG9646		1.62027	5.97314e-06	0.000575519
1639963_at	FBgn0039623	CG1951		1.3961	5.98183e-06	0.000575519
1626523_a_at	FBgn0005674	Aats-glupro	Glutamyl-prolyl-tRNA synthetase [Source:FlyBase gene name;Acc:FBgn0005674]	-1.3501	6.25663e-06	0.000586758
1639457_at	FBgn0052284	CG32284		2.29588	6.44787e-06	0.000586758
1632677_a_at	FBgn0034697	GM130	Golgi matrix protein 130 kD ortholog [Source:FlyBase gene name;Acc:FBgn0034697]	1.23873	6.73826e-06	0.000586758
1626708_at	FBgn0020224	Cbl	Cbl proto-oncogene ortholog [Source:FlyBase gene name;Acc:FBgn0020224]	2.59846	6.83052e-06	0.000586758
1639851_at	FBgn0040798	CG13069		-4.87855	6.8355e-06	0.000586758
1634727_a_at	FBgn0003701	thr	three rows [Source:FlyBase gene name;Acc:FBgn0003701]	2.24219	6.90546e-06	0.000586758
1626366_at	FBgn0027945	ppl	pumpless [Source:FlyBase gene name;Acc:FBgn0027945]	-1.93086	7.0603e-06	0.000586758
1625053_at	FBgn0034480	CG16898		2.99821	7.06129e-06	0.000586758
1638822_at	FBgn0036484	Pex3	Peroxin 3 [Source:FlyBase gene name;Acc:FBgn0036484]	2.10412	7.09807e-06	0.000586758
1623733_at	FBgn0023542	Nmd3	Nonsense-mediated mRNA 3 [Source:FlyBase gene name;Acc:FBgn0023542]	-1.08409	7.10961e-06	0.000586758
1627893_at	FBgn0036039	Naa60	N(alpha)-acetyltransferase 60 [Source:FlyBase gene name;Acc:FBgn0036039]	1.53971	7.11697e-06	0.000586758
1623134_at	FBgn0031276	CG12506		5.11276	7.15933e-06	0.000586758
1634284_at	FBgn0037224	TwdlF	TweedleF [Source:FlyBase gene name;Acc:FBgn0037224]	-5.73518	7.16223e-06	0.000586758
1634862_at	FBgn0032746	CG10470		-1.20755	7.24837e-06	0.000586758
1636176_at	FBgn0004926	eIF-2beta	Eukaryotic initiation factor 2beta [Source:FlyBase gene name;Acc:FBgn0004926]	-1.30568	7.32182e-06	0.000586758
1624685_at	FBgn0052190	NUCB1	NUCB1 [Source:FlyBase gene name;Acc:FBgn0052190]	1.37294	7.36878e-06	0.000586758
1638711_at	FBgn0039175	CG5706		-1.06159	7.66065e-06	0.000586758
1632303_a_at	FBgn0039668	Trc8	TRC8 ortholog [Source:FlyBase gene name;Acc:FBgn0039668]	1.79513	8.0503e-06	0.000586758
1631280_at	FBgn0030617	CG9095		-2.72584	8.10846e-06	0.000586758
1627152_at	FBgn0263260	sel	seele [Source:FlyBase gene name;Acc:FBgn0263260]	-1.33806	8.11521e-06	0.000586758
1624010_a_at	FBgn0033607	CG9062		2.87143	8.14205e-06	0.000586758
1633662_a_at	FBgn0026573	ADD1	ADD domain-containing protein 1 [Source:FlyBase gene name;Acc:FBgn0026573]	2.8519	8.14952e-06	0.000586758
1641440_a_at	FBgn0036624	RAF2	RING-associated factor 2 [Source:FlyBase gene name;Acc:FBgn0036624]	2.089	8.22375e-06	0.000586758
1629875_a_at	FBgn0005670	Cyp4d1	Cytochrome P450-4d1 [Source:FlyBase gene name;Acc:FBgn0005670]	-2.87424	8.23373e-06	0.000586758
1626978_at	FBgn0260750	Mulk	Multi-substrate lipid kinase [Source:FlyBase gene name;Acc:FBgn0260750]	-1.47091	8.2418e-06	0.000586758
1623328_at	FBgn0036226	CG7252		2.10902	8.2439e-06	0.000586758
1631496_at	FBgn0035006	CG4563		-4.03124	8.2602e-06	0.000586758
1636240_at	FBgn0038613	Vha100-4	Vacuolar H[+] ATPase 100kD subunit 4 [Source:FlyBase gene name;Acc:FBgn0038613]	-4.12716	8.38556e-06	0.000586758
1630612_at	FBgn0025837	CG17636		-1.97466	8.41993e-06	0.000586758
1628011_a_at	FBgn0039544	CG12877		2.08539	8.63841e-06	0.000586758
1629637_at	FBgn0031936	CG13794		-2.09557	8.68078e-06	0.000586758
1637022_at	FBgn0037979	GCC185	GCC185 ortholog (H. sapiens) [Source:FlyBase gene name;Acc:FBgn0037979]	2.45924	8.68116e-06	0.000586758
1641549_at	FBgn0037892	mRpL40	mitochondrial ribosomal protein L40 [Source:FlyBase gene name;Acc:FBgn0037892]	-1.42769	8.71995e-06	0.000586758
1640055_at	FBgn0034982	CG4065		-0.956317	8.74441e-06	0.000586758
1639801_at	FBgn0039943	CG17168		1.53581	8.74826e-06	0.000586758
1641270_at	FBgn0036381	CG8745		-2.70804	8.83522e-06	0.000586758
1640125_s_at	FBgn0264090	CG43759		1.66206	8.91629e-06	0.000586758
1629972_at	FBgn0030863	CG8188		2.68745	8.95068e-06	0.000586758
1623326_a_at	FBgn0035473	mge	maggie [Source:FlyBase gene name;Acc:FBgn0035473]	-1.3538	9.02349e-06	0.000586758
1625374_at	FBgn0032068	CG9466		-4.635	9.06076e-06	0.000586758
1638731_at	FBgn0037911	CG10898		-1.26648	9.09563e-06	0.000586758
1626371_at	FBgn0037756	CG8507		2.19972	9.10806e-06	0.000586758
1624216_at	FBgn0004779	Ccp84Ae	Ccp84Ae [Source:FlyBase gene name;Acc:FBgn0004779]	-5.30557	9.17449e-06	0.000586758
1639807_s_at	FBgn0032876	Cen	Centrocortin [Source:FlyBase gene name;Acc:FBgn0032876]	2.38311	9.28151e-06	0.000586758
1636313_at	FBgn0036436	CG4914		-2.31951	9.29768e-06	0.000586758
1634180_s_at	FBgn0031515	CG9664		-1.31579	9.30889e-06	0.000586758
1630332_at	FBgn0031600	CG3652		-1.19048	9.34252e-06	0.000586758
1632596_at	FBgn0037330	mRpL44	mitochondrial ribosomal protein L44 [Source:FlyBase gene name;Acc:FBgn0037330]	-1.10873	9.35126e-06	0.000586758
1630271_at	FBgn0011771	Hem	HEM-protein [Source:FlyBase gene name;Acc:FBgn0011771]	-1.08295	9.9912e-06	0.000622401
1624054_at	FBgn0036752	Adgf-A	Adenosine deaminase-related growth factor A [Source:FlyBase gene name;Acc:FBgn0036752]	-1.69477	1.04577e-05	0.000640233
1639947_s_at	FBgn0033166	Eaf	ELL-associated factor [Source:FlyBase gene name;Acc:FBgn0033166]	1.56249	1.05385e-05	0.000640233
1626059_at	FBgn0001323	knrl	knirps-like [Source:FlyBase gene name;Acc:FBgn0001323]	-1.60748	1.05525e-05	0.000640233
1632228_at	FBgn0039052	CG6733		-2.38615	1.07103e-05	0.000640233
1639401_at	FBgn0002570	Mal-A1	Maltase A1 [Source:FlyBase gene name;Acc:FBgn0002570]	-3.25465	1.07823e-05	0.000640233
1625494_at	FBgn0034114	CG4282		1.92722	1.07893e-05	0.000640233
1641039_at	FBgn0261277	rtv	retroactive [Source:FlyBase gene name;Acc:FBgn0261277]	-1.81762	1.0795e-05	0.000640233
1623837_at	FBgn0031799	Pez	Pez [Source:FlyBase gene name;Acc:FBgn0031799]	2.03115	1.08818e-05	0.000640281
1634173_at	FBgn0026761	Trap1	Trap1 [Source:FlyBase gene name;Acc:FBgn0026761]	-1.40022	1.10038e-05	0.000640281
1634560_at	FBgn0010340	140up	upstream of RpII140 [Source:FlyBase gene name;Acc:FBgn0010340]	-1.14194	1.10177e-05	0.000640281
1636091_at	FBgn0000658	fj	four-jointed [Source:FlyBase gene name;Acc:FBgn0000658]	-1.75098	1.12614e-05	0.000645839
1634281_at	FBgn0033556	CG12343		1.14417	1.13159e-05	0.000645839
1624662_at	FBgn0030148	CG3106		-4.53895	1.13371e-05	0.000645839
1623855_s_at	FBgn0036187	RIOK1	RIO kinase 1 [Source:FlyBase gene name;Acc:FBgn0036187]	1.89683	1.14306e-05	0.000646913
1627461_at	FBgn0032679	bsf	bicoid stability factor [Source:FlyBase gene name;Acc:FBgn0032679]	-1.4883	1.15799e-05	0.000649401
1623669_at	FBgn0040735	CG16836		3.65391	1.16246e-05	0.000649401
1639568_at	FBgn0261279	lqfR	liquid facets-Related [Source:FlyBase gene name;Acc:FBgn0261279]	2.58347	1.18013e-05	0.00065505
1638176_at	FBgn0034590	Magi	Magi [Source:FlyBase gene name;Acc:FBgn0034590]	1.61882	1.20105e-05	0.000657452
1631638_at	FBgn0030964	Pvf1	PDGF- and VEGF-related factor 1 [Source:FlyBase gene name;Acc:FBgn0030964]	1.14865	1.21167e-05	0.000657452
1640962_s_at	FBgn0034894	CG4091		1.30973	1.21842e-05	0.000657452
1626324_at	FBgn0031432	Cyp309a1	Cyp309a1 [Source:FlyBase gene name;Acc:FBgn0031432]	-2.06343	1.22415e-05	0.000657452
1628552_at	FBgn0038588	CG7156		2.06743	1.22633e-05	0.000657452
1628843_at	FBgn0030187	Ipod	Interaction partner of Dnmt2 [Source:FlyBase gene name;Acc:FBgn0030187]	-5.49953	1.23549e-05	0.000657452
1631126_at	FBgn0014179	gcm	glial cells missing [Source:FlyBase gene name;Acc:FBgn0014179]	-1.54234	1.23761e-05	0.000657452
1638738_s_at	FBgn0029092	ced-6	ced-6 [Source:FlyBase gene name;Acc:FBgn0029092]	1.66611	1.25698e-05	0.000659992
1638752_s_at	FBgn0051961	CG31961		1.56797	1.25763e-05	0.000659992
1634691_a_at	FBgn0050020	CG30020		1.81554	1.27256e-05	0.0006638
1626990_s_at	FBgn0026061	Mipp1	Multiple inositol polyphosphate phosphatase 1 [Source:FlyBase gene name;Acc:FBgn0026061]	-1.80602	1.28957e-05	0.000664043
1640105_a_at	FBgn0033244	CG8726		1.98401	1.29284e-05	0.000664043
1638685_at	FBgn0262116	CG40127		-1.08956	1.30386e-05	0.000664043
1638283_at	FBgn0038146	CG9799		-1.21636	1.3058e-05	0.000664043
1633836_a_at	FBgn0010470	Fkbp14	FK506-binding protein 14 ortholog [Source:FlyBase gene name;Acc:FBgn0010470]	-2.03622	1.31137e-05	0.000664043
1627110_at	FBgn0033540	Elp2	Elongator complex protein 2 [Source:FlyBase gene name;Acc:FBgn0033540]	-0.964767	1.33061e-05	0.000668743
1629744_a_at	FBgn0259170	alpha-Man-I	alpha Mannosidase I [Source:FlyBase gene name;Acc:FBgn0259170]	2.09971	1.3361e-05	0.000668743
1632158_a_at	FBgn0039066	EloA	Elongin A [Source:FlyBase gene name;Acc:FBgn0039066]	1.72479	1.40026e-05	0.000693919
1633233_a_at	FBgn0028476	CG15817		1.52866	1.43635e-05	0.000693919
1631637_a_at	FBgn0015623	Cpr	Cytochrome P450 reductase [Source:FlyBase gene name;Acc:FBgn0015623]	1.53065	1.44149e-05	0.000693919
1631571_a_at	FBgn0003475	spir	spire [Source:FlyBase gene name;Acc:FBgn0003475]	1.57571	1.44882e-05	0.000693919
1632593_at	FBgn0047178	CG32147		1.30061	1.44959e-05	0.000693919
1641250_at	FBgn0038647	CG14302		-5.38816	1.44996e-05	0.000693919
1626232_at	FBgn0259234	Camta	Calmodulin-binding transcription activator [Source:FlyBase gene name;Acc:FBgn0259234]	2.06585	1.45048e-05	0.000693919
1627593_at	FBgn0014931	CG2678		2.30828	1.45337e-05	0.000693919
1636206_at	FBgn0035423	CG17737		-1.37901	1.46379e-05	0.000693919
1635293_s_at	FBgn0036020	CG8336		1.52349	1.46653e-05	0.000693919
1626208_at	FBgn0266572	ebo	ellipsoid body open [Source:FlyBase gene name;Acc:FBgn0266572]	1.70873	1.49036e-05	0.00069741
1623411_at	FBgn0005630	lola	longitudinals lacking [Source:FlyBase gene name;Acc:FBgn0005630]	2.68982	1.49851e-05	0.00069741
1627823_at	FBgn0038923	mRpL35	mitochondrial ribosomal protein L35 [Source:FlyBase gene name;Acc:FBgn0038923]	-0.952324	1.52603e-05	0.00069741
1631531_at	FBgn0038810	Srp72	Signal recognition particle protein 72 [Source:FlyBase gene name;Acc:FBgn0038810]	-1.24641	1.52796e-05	0.00069741
1627738_a_at	FBgn0002775	msl-3	male-specific lethal 3 [Source:FlyBase gene name;Acc:FBgn0002775]	2.50111	1.53027e-05	0.00069741
1634572_at	FBgn0034259	P32		-1.65217	1.54153e-05	0.00069741
1631240_at	FBgn0011336	OstStt3	Oligosaccharyl transferase 3 [Source:FlyBase gene name;Acc:FBgn0011336]	-1.54095	1.54621e-05	0.00069741
1624596_at	FBgn0051463	CG31463		-2.91956	1.55005e-05	0.00069741
1634653_a_at	FBgn0004370	Ptp10D	Protein tyrosine phosphatase 10D [Source:FlyBase gene name;Acc:FBgn0004370]	2.78605	1.5568e-05	0.00069741
1631785_at	FBgn0260399	gwl	greatwall [Source:FlyBase gene name;Acc:FBgn0260399]	2.43081	1.56068e-05	0.00069741
1640791_at	FBgn0023216	Parg	Poly(ADP-ribose) glycohydrolase [Source:FlyBase gene name;Acc:FBgn0023216]	1.98484	1.56347e-05	0.00069741
1637638_s_at	FBgn0032752	CG10702		1.86448	1.5739e-05	0.00069741
1637997_at	FBgn0263607	l(3)72Dp	lethal (3) 72Dp [Source:FlyBase gene name;Acc:FBgn0263607]	1.60802	1.58562e-05	0.00069741
1633732_at	FBgn0259227	CG42327		2.11917	1.59082e-05	0.00069741
1638323_at	FBgn0037614	CG8116		2.53404	1.5986e-05	0.00069741
1626088_at	FBgn0039902	Zip102B	Zinc/iron regulated transporter-related protein 102B [Source:FlyBase gene name;Acc:FBgn0039902]	-1.70266	1.60278e-05	0.00069741
1639135_at	FBgn0010391	Gtp-bp	GTP-binding protein [Source:FlyBase gene name;Acc:FBgn0010391]	-1.26131	1.6129e-05	0.000698306
1624520_a_at	FBgn0001078	ftz-f1	ftz transcription factor 1 [Source:FlyBase gene name;Acc:FBgn0001078]	1.7091	1.63372e-05	0.000703799
1624994_at	FBgn0000996	dup	double parked [Source:FlyBase gene name;Acc:FBgn0000996]	1.9551	1.66045e-05	0.000711776
1631455_at	FBgn0050493	CG30493		-1.29517	1.68948e-05	0.000717242
1628509_at	FBgn0028541	TM9SF4		-1.1844	1.69237e-05	0.000717242
1640366_at	FBgn0038058	CG5608		1.78004	1.70295e-05	0.000717242
1633305_at	FBgn0039678	Obp99a	Odorant-binding protein 99a [Source:FlyBase gene name;Acc:FBgn0039678]	-1.88666	1.71517e-05	0.000717242
1632790_at	FBgn0033051	Strica	Ser/Thr-rich caspase [Source:FlyBase gene name;Acc:FBgn0033051]	1.83884	1.7175e-05	0.000717242
1638511_at	FBgn0010803	Aats-trp	Tryptophanyl-tRNA synthetase [Source:FlyBase gene name;Acc:FBgn0010803]	-0.9323	1.72291e-05	0.000717242
1638473_at	FBgn0034661	CG4386		-3.07279	1.73709e-05	0.000719689
1635356_at	FBgn0033754	Ak6	Adenylate kinase 6 [Source:FlyBase gene name;Acc:FBgn0033754]	-1.56075	1.75536e-05	0.000723793
1629886_s_at	FBgn0000721	for	foraging [Source:FlyBase gene name;Acc:FBgn0000721]	1.36659	1.7747e-05	0.000728299
1630417_at	FBgn0010905	Spn	Spinophilin [Source:FlyBase gene name;Acc:FBgn0010905]	2.30136	1.79682e-05	0.000733439
1628635_at	FBgn0037416	Osi9	Osiris 9 [Source:FlyBase gene name;Acc:FBgn0037416]	-4.74255	1.82297e-05	0.000733439
1628261_at	FBgn0036589	CG13067		-3.66965	1.82724e-05	0.000733439
1627700_at	FBgn0039451	CG6420		1.45413	1.8286e-05	0.000733439
1638198_at	FBgn0037206	CG12768		-1.4667	1.82957e-05	0.000733439
1627924_at	FBgn0003278	RpI135	RNA polymerase I 135kD subunit [Source:FlyBase gene name;Acc:FBgn0003278]	-1.30931	1.86119e-05	0.000742676
1632654_at	FBgn0086447	l(2)37Cg	lethal (2) 37Cg [Source:FlyBase gene name;Acc:FBgn0086447]	-1.47542	1.8703e-05	0.000742885
1625712_at	FBgn0025383	CG14780		1.96113	1.88191e-05	0.000744086
1629209_at	FBgn0038183	CG9286		-1.30963	1.89604e-05	0.000746262
1641469_at	FBgn0032882	Ns4	Nucleostemin ortholog (H. sapiens) 4 [Source:FlyBase gene name;Acc:FBgn0032882]	2.09289	1.9383e-05	0.000757472
1639641_at	FBgn0035781	CG8560		-4.34891	1.94989e-05	0.000757472
1638875_at	FBgn0027506	EDTP	Egg-derived tyrosine phosphatase [Source:FlyBase gene name;Acc:FBgn0027506]	1.51108	1.95717e-05	0.000757472
1639721_at	FBgn0030228	BTBD9	BTB (POZ) domain containing 9 ortholog [Source:FlyBase gene name;Acc:FBgn0030228]	2.01681	1.95951e-05	0.000757472
1628289_at	FBgn0000576	ems	empty spiracles [Source:FlyBase gene name;Acc:FBgn0000576]	-1.6259	1.97438e-05	0.000759134
1637564_a_at	FBgn0038950	CG5382		-1.00517	2.00416e-05	0.000759134
1626458_at	FBgn0038788	Sirt2	Sirt2 [Source:FlyBase gene name;Acc:FBgn0038788]	-0.986025	2.00826e-05	0.000759134
1623452_at	FBgn0036588	CG13068		-4.20125	2.01591e-05	0.000759134
1630686_at	FBgn0030243	CG2186		2.15136	2.01737e-05	0.000759134
1625245_at	FBgn0032116	Mco1	Multicopper oxidase-1 [Source:FlyBase gene name;Acc:FBgn0032116]	2.25266	2.0181e-05	0.000759134
1639171_at	FBgn0040389	mRpL14	mitochondrial ribosomal protein L14 [Source:FlyBase gene name;Acc:FBgn0040389]	-1.04086	2.02517e-05	0.000759134
1634078_at	FBgn0039631	Sirt7	Sirt7 [Source:FlyBase gene name;Acc:FBgn0039631]	1.65183	2.07106e-05	0.000770405
1637536_at	FBgn0263974	qin	qin [Source:FlyBase gene name;Acc:FBgn0263974]	1.98084	2.10058e-05	0.000770405
1641589_s_at	FBgn0000015	Abd-B	Abdominal B [Source:FlyBase gene name;Acc:FBgn0000015]	-1.36232	2.10748e-05	0.000770405
1628751_at	FBgn0033235	CG8728		-1.36113	2.10803e-05	0.000770405
1640822_s_at	FBgn0022987	qkr54B	quaking related 54B [Source:FlyBase gene name;Acc:FBgn0022987]	1.26204	2.13376e-05	0.000770405
1624450_at	FBgn0019952	Orct	Organic cation transporter [Source:FlyBase gene name;Acc:FBgn0019952]	-1.69166	2.14405e-05	0.000770405
1638890_at	FBgn0021795	Tapdelta	Translocon-associated protein delta [Source:FlyBase gene name;Acc:FBgn0021795]	-1.38925	2.16419e-05	0.000770405
1640642_at	FBgn0019940	Rh6	Rhodopsin 6 [Source:FlyBase gene name;Acc:FBgn0019940]	-1.14977	2.16622e-05	0.000770405
1636184_at	FBgn0051813	CG31813		-2.67939	2.16677e-05	0.000770405
1628001_at	FBgn0032748	CG10492		1.6169	2.17299e-05	0.000770405
1626144_at	FBgn0040503	CG7763		-2.13462	2.17579e-05	0.000770405
1634909_at	FBgn0037061	CG12975		-1.13543	2.18388e-05	0.000770405
1634150_s_at	FBgn0015239	Hr78	Hormone-receptor-like in 78 [Source:FlyBase gene name;Acc:FBgn0015239]	-1.21819	2.18578e-05	0.000770405
1630112_at	FBgn0042213	CG18731		-1.08503	2.18715e-05	0.000770405
1633486_at	FBgn0030686	mRpL3	mitochondrial ribosomal protein L3 [Source:FlyBase gene name;Acc:FBgn0030686]	-1.31503	2.1887e-05	0.000770405
1631432_at	FBgn0261803	CG42749		-3.69819	2.21325e-05	0.000772803
1624125_at	FBgn0001075	ft	fat [Source:FlyBase gene name;Acc:FBgn0001075]	-1.42336	2.21336e-05	0.000772803
1633973_at	FBgn0011227	ox	oxen [Source:FlyBase gene name;Acc:FBgn0011227]	-1.23643	2.23778e-05	0.000778191
1628416_s_at	FBgn0027835	Dp1	Dodeca-satellite-binding protein 1 [Source:FlyBase gene name;Acc:FBgn0027835]	-1.17151	2.27906e-05	0.000789377
1640054_at	FBgn0022935	D19A	D19A [Source:FlyBase gene name;Acc:FBgn0022935]	-1.02474	2.308e-05	0.000795744
1641032_at	FBgn0035025	uri	unconventional prefoldin RPB5 interactor [Source:FlyBase gene name;Acc:FBgn0035025]	1.99002	2.31583e-05	0.000795744
1637056_s_at	FBgn0034500	CG11200	Carbonyl reductase [Source:FlyBase gene name;Acc:FBgn0034500]	-1.89522	2.3252e-05	0.000795805
1640604_at	FBgn0029756	CG3309		2.27687	2.3476e-05	0.000797619
1636514_at	FBgn0026323	Tak1	TGF-beta activated kinase 1 [Source:FlyBase gene name;Acc:FBgn0026323]	1.22107	2.34892e-05	0.000797619
1632417_a_at	FBgn0035944	CG5021		-1.05699	2.38785e-05	0.000807671
1630887_a_at	FBgn0264693	ens	ensconsin [Source:FlyBase gene name;Acc:FBgn0264693]	1.61064	2.41094e-05	0.00081231
1628453_at	FBgn0028331	l(1)G0289	lethal (1) G0289 [Source:FlyBase gene name;Acc:FBgn0028331]	1.72594	2.42274e-05	0.00081312
1627977_at	FBgn0033454	CG1671		-1.27504	2.47129e-05	0.00082559
1631434_at	FBgn0044511	mRpS21	mitochondrial ribosomal protein S21 [Source:FlyBase gene name;Acc:FBgn0044511]	-1.2706	2.48189e-05	0.00082559
1631769_at	FBgn0003169	put	punt [Source:FlyBase gene name;Acc:FBgn0003169]	1.62267	2.4885e-05	0.00082559
1629356_at	FBgn0019938	RpI1	RNA polymerase I subunit [Source:FlyBase gene name;Acc:FBgn0019938]	-1.21096	2.5065e-05	0.000828387
1637503_at	FBgn0026441	ear	ENL/AF9-related [Source:FlyBase gene name;Acc:FBgn0026441]	2.88	2.53969e-05	0.000836168
1633733_a_at	FBgn0004648	svr	silver [Source:FlyBase gene name;Acc:FBgn0004648]	2.7071	2.57114e-05	0.000843314
1634232_at	FBgn0032720	mRpL13	mitochondrial ribosomal protein L13 [Source:FlyBase gene name;Acc:FBgn0032720]	-0.894839	2.60379e-05	0.000850801
1640810_at	FBgn0035313	CG13810		2.02457	2.63697e-05	0.000855975
1639037_at	FBgn0259742	CG42360		2.18413	2.6394e-05	0.000855975
1628488_at	FBgn0039492	CG6051		1.30351	2.65758e-05	0.000858655
1628621_at	FBgn0039765	mRpS18C	mitochondrial ribosomal protein S18C [Source:FlyBase gene name;Acc:FBgn0039765]	-1.33092	2.6832e-05	0.000863712
1627262_at	FBgn0029848	Btd	Biotinidase [Source:FlyBase gene name;Acc:FBgn0029848]	1.61513	2.72681e-05	0.000874054
1635667_at	FBgn0051108	CG31108		1.61791	2.73552e-05	0.000874054
1628402_a_at	FBgn0032135	GlcAT-S	GlcAT-S [Source:FlyBase gene name;Acc:FBgn0032135]	1.14974	2.75583e-05	0.000877305
1632690_a_at	FBgn0036592	CG13049		-5.17179	2.76986e-05	0.000878544
1627565_at	FBgn0029911	CG14435		2.68199	2.78814e-05	0.000881113
1633204_a_at	FBgn0036309	Hip1	Huntingtin interacting protein 1 [Source:FlyBase gene name;Acc:FBgn0036309]	0.999933	2.82663e-05	0.00088689
1635222_at	FBgn0033463	CG1513		2.93163	2.83581e-05	0.00088689
1625173_s_at	FBgn0036194	CG11652		1.56564	2.84555e-05	0.00088689
1624499_s_at	FBgn0030734	CG9911		-0.990902	2.85602e-05	0.00088689
1623826_at	FBgn0027052	CHIP	CHIP ortholog [Source:FlyBase gene name;Acc:FBgn0027052]	1.65457	2.85763e-05	0.00088689
1629321_at	FBgn0005386	ash1	absent, small, or homeotic discs 1 [Source:FlyBase gene name;Acc:FBgn0005386]	2.0449	2.88936e-05	0.000887272
1629151_at	FBgn0086362	spn-F	spn-F [Source:FlyBase gene name;Acc:FBgn0086362]	1.68058	2.89801e-05	0.000887272
1623869_at	FBgn0020496	CtBP	C-terminal Binding Protein [Source:FlyBase gene name;Acc:FBgn0020496]	2.39253	2.89933e-05	0.000887272
1626117_at	FBgn0028471	Nab2		1.52993	2.89985e-05	0.000887272
1640960_at	FBgn0039773	CG2224		2.51439	2.94054e-05	0.000894326
1626341_at	FBgn0036282	Smyd4	SET and MYND domain protein 4 [Source:FlyBase gene name;Acc:FBgn0036282]	-1.50597	2.95102e-05	0.000894326
1623182_at	FBgn0032053	mRpL51	mitochondrial ribosomal protein L51 [Source:FlyBase gene name;Acc:FBgn0032053]	-1.09554	2.95389e-05	0.000894326
1626729_at	FBgn0034938	CG3803		-1.20955	2.98419e-05	0.00089487
1637905_s_at	FBgn0023528	CG2924		2.76699	2.99381e-05	0.00089487
1626534_at	FBgn0003714	tko	technical knockout [Source:FlyBase gene name;Acc:FBgn0003714]	-1.13635	2.99793e-05	0.00089487
1635871_at	FBgn0025724	beta'COP	Coat Protein (coatomer) beta' [Source:FlyBase gene name;Acc:FBgn0025724]	-0.921622	3.0026e-05	0.00089487
1624244_at	FBgn0015806	S6k	RPS6-p70-protein kinase [Source:FlyBase gene name;Acc:FBgn0015806]	-1.13862	3.00736e-05	0.00089487
1634064_at	FBgn0035929	CG13311		-3.94048	3.0188e-05	0.000895032
1626039_at	FBgn0038767	trem	trade embargo [Source:FlyBase gene name;Acc:FBgn0038767]	1.64839	3.04163e-05	0.000895032
1625625_at	FBgn0001253	ImpE1	Ecdysone-inducible gene E1 [Source:FlyBase gene name;Acc:FBgn0001253]	-2.12676	3.04825e-05	0.000895032
1627634_at	FBgn0034398	CG15098		2.31228	3.05371e-05	0.000895032
1630771_s_at	FBgn0002031	l(2)37Cc	lethal (2) 37Cc [Source:FlyBase gene name;Acc:FBgn0002031]	-1.16784	3.05958e-05	0.000895032
1624688_at	FBgn0030332	CG9360		-2.09376	3.08264e-05	0.000898739
1628828_s_at	FBgn0031717	Oscillin	Oscillin [Source:FlyBase gene name;Acc:FBgn0031717]	-1.93958	3.11219e-05	0.000903078
1640889_at	FBgn0030786	mRpL22	mitochondrial ribosomal protein L22 [Source:FlyBase gene name;Acc:FBgn0030786]	-1.09408	3.12212e-05	0.000903078
1627677_s_at	FBgn0036376	Liprin-beta	Liprin-beta [Source:FlyBase gene name;Acc:FBgn0036376]	1.67227	3.13457e-05	0.000903078
1632399_at	FBgn0054007	CG34007		-2.78523	3.13924e-05	0.000903078
1629629_at	FBgn0029958	Pdp	Pyruvate dehydrogenase phosphatase [Source:FlyBase gene name;Acc:FBgn0029958]	-1.25045	3.15416e-05	0.000904113
1626570_s_at	FBgn0264357	SNF4Agamma	SNF4/AMP-activated protein kinase gamma subunit [Source:FlyBase gene name;Acc:FBgn0264357]	1.11101	3.18303e-05	0.000904113
1639321_s_at	FBgn0262473	Tl	Toll [Source:FlyBase gene name;Acc:FBgn0262473]	1.66355	3.19953e-05	0.000904113
1628555_at	FBgn0037429	Osi19	Osiris 19 [Source:FlyBase gene name;Acc:FBgn0037429]	-5.28066	3.20581e-05	0.000904113
1630344_at	FBgn0032298	CG6724		-1.33944	3.21365e-05	0.000904113
1627768_at	FBgn0033624	CG12384		-1.06822	3.2148e-05	0.000904113
1625317_at	FBgn0034933	CG3735		1.74586	3.21592e-05	0.000904113
1631834_at	FBgn0051098	CG31098		-2.53482	3.24128e-05	0.000908292
1639421_at	FBgn0039726	eIF2B-alpha	eIF2B-alpha [Source:FlyBase gene name;Acc:FBgn0039726]	-0.905065	3.27323e-05	0.00091348
1631915_at	FBgn0040899	CG17776		-1.67952	3.28089e-05	0.00091348
1626820_at	FBgn0266465	GckIII	Germinal centre kinase III [Source:FlyBase gene name;Acc:FBgn0266465]	-0.832938	3.30697e-05	0.000917023
1638447_s_at	FBgn0033177	CG11141		1.7765	3.31996e-05	0.000917023
1632618_a_at	FBgn0259212	cno	canoe [Source:FlyBase gene name;Acc:FBgn0259212]	2.21729	3.33426e-05	0.000917023
1626692_at	FBgn0037125	CG14573		-4.68603	3.33598e-05	0.000917023
1640139_at	FBgn0004854	B-H2	BarH2 [Source:FlyBase gene name;Acc:FBgn0004854]	-1.38429	3.43756e-05	0.000935158
1624044_at	FBgn0033208	mRpL52	mitochondrial ribosomal protein L52 [Source:FlyBase gene name;Acc:FBgn0033208]	-1.23635	3.44528e-05	0.000935158
1635706_at	FBgn0036335	mRpL20	mitochondrial ribosomal protein L20 [Source:FlyBase gene name;Acc:FBgn0036335]	-1.80621	3.46125e-05	0.000935158
1624480_at	FBgn0034893	mRpL43	mitochondrial ribosomal protein L43 [Source:FlyBase gene name;Acc:FBgn0034893]	-1.50107	3.46925e-05	0.000935158
1640834_at	FBgn0053002	mRpL27	mitochondrial ribosomal protein L27 [Source:FlyBase gene name;Acc:FBgn0053002]	-1.14793	3.47004e-05	0.000935158
1623214_at	FBgn0036667	CG9669		-1.22669	3.48248e-05	0.000935158
1638618_a_at	FBgn0030625	CG5877		1.73227	3.48283e-05	0.000935158
1633274_at	FBgn0031871	Fgop2	Fibroblast growth factor receptor 1 oncogene partner 2 ortholog [Source:FlyBase gene name;Acc:FBgn0031871]	1.9458	3.49443e-05	0.000935158
1635718_at	FBgn0000239	bur	burgundy [Source:FlyBase gene name;Acc:FBgn0000239]	2.10875	3.52513e-05	0.000935158
1623572_at	FBgn0028974	xmas-2	xmas-2 [Source:FlyBase gene name;Acc:FBgn0028974]	3.17152	3.52622e-05	0.000935158
1637625_s_at	FBgn0052813	CG32813		-1.70921	3.53129e-05	0.000935158
1635282_at	FBgn0038595	CG7142		1.0522	3.53155e-05	0.000935158
1635824_at	FBgn0026080	Tip60	Tip60 [Source:FlyBase gene name;Acc:FBgn0026080]	1.21776	3.55314e-05	0.000935468
1630393_a_at	FBgn0031450	Hrs	Hepatocyte growth factor regulated tyrosine kinase substrate [Source:FlyBase gene name;Acc:FBgn0031450]	1.98131	3.55432e-05	0.000935468
1628645_at	FBgn0034736	CG6018		-1.83316	3.67069e-05	0.000963168
1626701_at	FBgn0039357	CG4743		-1.4836	3.7163e-05	0.000971172
1641281_at	FBgn0033581	CG12391		1.42016	3.72363e-05	0.000971172
1627629_at	FBgn0029868	CG3446		-1.34146	3.7586e-05	0.000975747
1636225_at	FBgn0028980	tan	tantalus [Source:FlyBase gene name;Acc:FBgn0028980]	1.49717	3.77198e-05	0.000975747
1626246_s_at	FBgn0024183	vig	vasa intronic gene [Source:FlyBase gene name;Acc:FBgn0024183]	-1.76924	3.77498e-05	0.000975747
1630291_at	FBgn0002869	MtnB	Metallothionein B [Source:FlyBase gene name;Acc:FBgn0002869]	2.56509	3.85158e-05	0.000992584
1639520_at	FBgn0033032	kune	kune-kune [Source:FlyBase gene name;Acc:FBgn0033032]	-1.04658	3.94467e-05	0.00101356
1638801_at	FBgn0031059	CG14229		1.49681	3.96467e-05	0.00101568
1638158_at	FBgn0243511	psidin	phagocyte signaling impaired [Source:FlyBase gene name;Acc:FBgn0243511]	-1.09421	3.98921e-05	0.00101895
1635446_at	FBgn0030929	CG15043		3.33897	4.00132e-05	0.00101904
1633559_at	FBgn0033906	CG8331		-1.41229	4.02733e-05	0.00102142
1623683_at	FBgn0040907	mRpL33	mitochondrial ribosomal protein L33 [Source:FlyBase gene name;Acc:FBgn0040907]	-0.991092	4.04565e-05	0.00102142
1634558_s_at	FBgn0001404	egh	egghead [Source:FlyBase gene name;Acc:FBgn0001404]	1.28565	4.04603e-05	0.00102142
1637063_at	FBgn0053099	CG33099		-1.73193	4.06802e-05	0.00102398
1627882_at	FBgn0001624	dlg1	discs large 1 [Source:FlyBase gene name;Acc:FBgn0001624]	1.50093	4.10581e-05	0.00103002
1632418_s_at	FBgn0003165	pum	pumilio [Source:FlyBase gene name;Acc:FBgn0003165]	2.26919	4.11582e-05	0.00103002
1635914_at	FBgn0032689	CG10413		1.05261	4.13402e-05	0.0010316
1634533_at	FBgn0026316	Ubc10	Ubiquitin conjugating enzyme 10 [Source:FlyBase gene name;Acc:FBgn0026316]	1.27002	4.1481e-05	0.00103214
1641045_at	FBgn0037428	Osi18	Osiris 18 [Source:FlyBase gene name;Acc:FBgn0037428]	-4.7837	4.18757e-05	0.00103712
1638724_at	FBgn0028527	CG18507		-2.17129	4.19208e-05	0.00103712
1634945_at	FBgn0032015	Ostgamma	Oligosaccharide transferase gamma subunit [Source:FlyBase gene name;Acc:FBgn0032015]	-1.33895	4.24598e-05	0.00104746
1627202_at	FBgn0043012	AP-2sigma	Adaptor Protein complex 2, sigma subunit [Source:FlyBase gene name;Acc:FBgn0043012]	-1.10142	4.30405e-05	0.00105746
1635205_at	FBgn0037446	Zif	Zinc-finger protein [Source:FlyBase gene name;Acc:FBgn0037446]	1.45044	4.31094e-05	0.00105746
1628131_at	FBgn0004463	RpIII128	RNA polymerase III 128kD subunit [Source:FlyBase gene name;Acc:FBgn0004463]	-1.04438	4.32522e-05	0.00105797
1632309_at	FBgn0061469	Ube3a	Ubiquitin protein ligase E3A [Source:FlyBase gene name;Acc:FBgn0061469]	1.62446	4.34117e-05	0.00105888
1629310_at	FBgn0030049	Trf4-1		2.27277	4.37684e-05	0.00106458
1635618_at	FBgn0029944	Dok	Downstream of kinase [Source:FlyBase gene name;Acc:FBgn0029944]	1.75851	4.39221e-05	0.00106533
1631766_at	FBgn0033751	CG8818		-1.131	4.45963e-05	0.00107866
1640282_at	FBgn0036827	CG6843		1.52697	4.47711e-05	0.00107987
1634838_at	FBgn0036290	CG10638		0.898696	4.49575e-05	0.00108135
1632695_at	FBgn0031929	CG18585		-3.97736	4.52083e-05	0.00108437
1623631_at	FBgn0024833	AP-1mu	Adaptor Protein complex 1, mu subunit [Source:FlyBase gene name;Acc:FBgn0024833]	1.35479	4.56103e-05	0.00108664
1636390_at	FBgn0037124	CG14568		-4.59525	4.56206e-05	0.00108664
1641129_at	FBgn0004868	Gdi	GDP dissociation inhibitor [Source:FlyBase gene name;Acc:FBgn0004868]	-1.04476	4.58927e-05	0.00108664
1635729_a_at	FBgn0267487	Ptp61F	Protein tyrosine phosphatase 61F [Source:FlyBase gene name;Acc:FBgn0267487]	2.65953	4.59102e-05	0.00108664
1632275_a_at	FBgn0032938	CG8671		2.3818	4.59552e-05	0.00108664
1630893_at	FBgn0033989	CG7639		-1.19124	4.61719e-05	0.00108664
1635181_at	FBgn0038871	CG3337		-1.4243	4.62957e-05	0.00108664
1636464_at	FBgn0038269	Rrp6	Rrp6 [Source:FlyBase gene name;Acc:FBgn0038269]	1.74549	4.63069e-05	0.00108664
1640257_at	FBgn0000326	clt	cricklet [Source:FlyBase gene name;Acc:FBgn0000326]	1.37489	4.66417e-05	0.00108826
1639259_at	FBgn0086712	Egm	Enigma [Source:FlyBase gene name;Acc:FBgn0086712]	-1.20694	4.68087e-05	0.00108826
1636281_at	FBgn0016059	Sema-1b	Sema-1b [Source:FlyBase gene name;Acc:FBgn0016059]	-1.02436	4.68865e-05	0.00108826
1624760_at	FBgn0034142	CG8306		-1.8584	4.69008e-05	0.00108826
1625324_at	FBgn0038053	CG18549		-0.955017	4.70044e-05	0.00108826
1629496_at	FBgn0086686	l(3)L1231	lethal (3) L1231 [Source:FlyBase gene name;Acc:FBgn0086686]	1.14136	4.75078e-05	0.00109699
1632681_at	FBgn0001138	grn	grain [Source:FlyBase gene name;Acc:FBgn0001138]	-1.29578	4.78408e-05	0.00109827
1639110_at	FBgn0035968	Slc45-1	Slc45 ortholog 1 [Source:FlyBase gene name;Acc:FBgn0035968]	-1.90327	4.79524e-05	0.00109827
1641297_at	FBgn0002431	hyd	hyperplastic discs [Source:FlyBase gene name;Acc:FBgn0002431]	1.25939	4.79632e-05	0.00109827
1631279_at	FBgn0031895	CG4497		2.88174	4.81716e-05	0.00109827
1627382_at	FBgn0010638	Sec61beta	Sec61 beta subunit [Source:FlyBase gene name;Acc:FBgn0010638]	-1.38944	4.8203e-05	0.00109827
1623108_at	FBgn0033081	geminin	geminin [Source:FlyBase gene name;Acc:FBgn0033081]	1.61265	4.83782e-05	0.00109827
1641576_a_at	FBgn0038344	CG5205		1.99721	4.84834e-05	0.00109827
1634094_a_at	FBgn0034878	pita	pita [Source:FlyBase gene name;Acc:FBgn0034878]	1.67677	4.85781e-05	0.00109827
1624301_at	FBgn0086694	Bre1	Bre1 [Source:FlyBase gene name;Acc:FBgn0086694]	1.99269	4.87689e-05	0.00109971
1633108_at	FBgn0036372	Abp1	Actin binding protein 1 [Source:FlyBase gene name;Acc:FBgn0036372]	1.75211	4.89165e-05	0.00110018
1637412_a_at	FBgn0002306	sas	stranded at second [Source:FlyBase gene name;Acc:FBgn0002306]	-1.71022	4.91098e-05	0.00110166
1633643_a_at	FBgn0039705	Atg16	Autophagy-related 16 [Source:FlyBase gene name;Acc:FBgn0039705]	1.27143	4.92552e-05	0.00110207
1639015_s_at	FBgn0001123	Galphas	G protein alpha s subunit [Source:FlyBase gene name;Acc:FBgn0001123]	-1.16426	4.94771e-05	0.00110418
1638848_at	FBgn0037792	TAF1B	TATA box-binding protein-associated factor RNA polymerase I subunit B [Source:FlyBase gene name;Acc:FBgn0037792]	1.73319	4.98646e-05	0.00110997
1638344_at	FBgn0032477	CG5287		1.03586	5.01548e-05	0.00111357
1638298_at	FBgn0036940	obst-J	obstructor-J [Source:FlyBase gene name;Acc:FBgn0036940]	3.00621	5.08545e-05	0.0011174
1640619_at	FBgn0027587	CG7028		1.30809	5.10604e-05	0.0011174
1637887_at	FBgn0030321	CG1703		-0.982837	5.11301e-05	0.0011174
1624772_at	FBgn0036935	CG14186		2.52308	5.11436e-05	0.0011174
1625985_at	FBgn0051446	CG31446		-3.97026	5.11714e-05	0.0011174
1640644_at	FBgn0038746	Surf6	Surfeit 6 [Source:FlyBase gene name;Acc:FBgn0038746]	1.65853	5.12272e-05	0.0011174
1631733_at	FBgn0026089	CG14817		-1.41032	5.12307e-05	0.0011174
1633621_at	FBgn0031000	Muc18B	Mucin 18B [Source:FlyBase gene name;Acc:FBgn0031000]	-4.35717	5.15143e-05	0.00112076
1630929_at	FBgn0025700	CG5885		-1.207	5.18638e-05	0.00112554
1636092_a_at	FBgn0004655	wapl	wings apart-like [Source:FlyBase gene name;Acc:FBgn0004655]	2.03595	5.22614e-05	0.00113133
1630539_at	FBgn0267351	Topors	Topoisomerase I-interacting protein [Source:FlyBase gene name;Acc:FBgn0267351]	1.65098	5.24121e-05	0.00113176
1627319_at	FBgn0261284	bou	boudin [Source:FlyBase gene name;Acc:FBgn0261284]	-1.20999	5.289e-05	0.00113924
1637130_at	FBgn0050159	CG30159		-1.17201	5.30535e-05	0.00113993
1625315_at	FBgn0037011	CG4858		-1.18078	5.35342e-05	0.00114741
1637936_at	FBgn0052512	CG32512		2.53944	5.37276e-05	0.00114871
1635514_at	FBgn0035522	CG1273		-1.97842	5.39621e-05	0.00114999
1627764_at	FBgn0038325	Atg4b	Autophagy-related 4b [Source:FlyBase gene name;Acc:FBgn0038325]	1.28374	5.40531e-05	0.00114999
1629837_at	FBgn0037447	Neurochondrin	Neurochondrin [Source:FlyBase gene name;Acc:FBgn0037447]	-2.82706	5.43207e-05	0.00115214
1623873_at	FBgn0045073	Stim	Stromal interaction molecule [Source:FlyBase gene name;Acc:FBgn0045073]	1.46083	5.46044e-05	0.00115214
1630423_at	FBgn0034271	CG4996		1.20461	5.47811e-05	0.00115214
1640252_at	FBgn0038319	mRpL9	mitochondrial ribosomal protein L9 [Source:FlyBase gene name;Acc:FBgn0038319]	-0.982295	5.4815e-05	0.00115214
1636002_at	FBgn0025626	CG4281		2.15754	5.48309e-05	0.00115214
1633110_at	FBgn0038869	CG3353		-1.11137	5.49527e-05	0.00115214
1638217_at	FBgn0032799	CG10166		-1.02339	5.50874e-05	0.00115218
1627638_s_at	FBgn0003676	T-cp1	Tcp1-like [Source:FlyBase gene name;Acc:FBgn0003676]	-0.894996	5.57791e-05	0.00116383
1639673_at	FBgn0030301	HP5	Heterochromatin protein 5 [Source:FlyBase gene name;Acc:FBgn0030301]	3.26377	5.59569e-05	0.00116474
1627448_at	FBgn0033428	Updo	Updo [Source:FlyBase gene name;Acc:FBgn0033428]	-1.07007	5.61174e-05	0.00116528
1640515_s_at	FBgn0028582	lqf	liquid facets [Source:FlyBase gene name;Acc:FBgn0028582]	-0.84015	5.66729e-05	0.00117325
1629238_at	FBgn0036594	CG13047		-4.25218	5.67724e-05	0.00117325
1632517_at	FBgn0038115	CG7966		-1.97816	5.69249e-05	0.0011736
1640567_at	FBgn0031374	CG7337		1.39728	5.88581e-05	0.00121018
1641403_at	FBgn0035420	CG14967		1.43555	5.911e-05	0.00121018
1634773_at	FBgn0011016	SsRbeta	Signal sequence receptor beta [Source:FlyBase gene name;Acc:FBgn0011016]	-1.34836	5.91224e-05	0.00121018
1638716_a_at	FBgn0036362	CG10725		3.47579	5.92583e-05	0.00121018
1627919_at	FBgn0250874	ttm50	tiny tim 50 [Source:FlyBase gene name;Acc:FBgn0250874]	-1.02321	5.93989e-05	0.0012102
1639096_at	FBgn0036871	CG14096		-4.4905	5.95569e-05	0.00121057
1630174_s_at	FBgn0032195	CG4908		-0.895239	5.97603e-05	0.00121186
1636165_at	FBgn0051002	CG31002		-1.92372	6.01734e-05	0.00121739
1641018_s_at	FBgn0033913	CG8468		-1.66694	6.08659e-05	0.00122588
1625836_at	FBgn0032149	CG4036		-1.22414	6.08764e-05	0.00122588
1637292_at	FBgn0013953	Esp	Epidermal stripes and patches [Source:FlyBase gene name;Acc:FBgn0013953]	-1.48948	6.16083e-05	0.00123402
1625233_at	FBgn0015278	Pi3K68D	Phosphotidylinositol 3 kinase 68D [Source:FlyBase gene name;Acc:FBgn0015278]	1.58452	6.16602e-05	0.00123402
1631362_at	FBgn0036342	CG11279		-1.09638	6.17711e-05	0.00123402
1635494_at	FBgn0261362	PPO1	Prophenoloxidase 1 [Source:FlyBase gene name;Acc:FBgn0261362]	-3.48827	6.18965e-05	0.00123402
1625974_at	FBgn0024222	ird5	immune response deficient 5 [Source:FlyBase gene name;Acc:FBgn0024222]	1.09922	6.1993e-05	0.00123402
1632381_at	FBgn0043903	dome	domeless [Source:FlyBase gene name;Acc:FBgn0043903]	1.66492	6.25232e-05	0.00124172
1636872_at	FBgn0020766	Aats-phe	Phenylalanyl-tRNA synthetase [Source:FlyBase gene name;Acc:FBgn0020766]	-1.52554	6.27816e-05	0.001244
1631695_at	FBgn0040797	CG13066		-3.92812	6.33254e-05	0.00124964
1628429_at	FBgn0031049	Sec61gamma	Sec61 gamma subunit [Source:FlyBase gene name;Acc:FBgn0031049]	-1.45414	6.33549e-05	0.00124964
1635052_a_at	FBgn0030474	CG15747		1.482	6.37182e-05	0.00125395
1641452_a_at	FBgn0041203	LIMK1	LIM-kinase1 [Source:FlyBase gene name;Acc:FBgn0041203]	0.971298	6.39771e-05	0.00125618
1641692_at	FBgn0039379	CG5886		-0.965869	6.44474e-05	0.00126256
1634524_s_at	FBgn0260397	Su(var)3-3	Suppressor of variegation 3-3 [Source:FlyBase gene name;Acc:FBgn0260397]	1.92443	6.51111e-05	0.001271
1629093_at	FBgn0035428	CG14960		-2.92301	6.53802e-05	0.001271
1637092_a_at	FBgn0034923	Upf3	Upf3 [Source:FlyBase gene name;Acc:FBgn0034923]	1.51082	6.54117e-05	0.001271
1630677_at	FBgn0034401	CG15100		-1.00039	6.55845e-05	0.001271
1637473_s_at	FBgn0042125	CG18787		1.53787	6.56121e-05	0.001271
1639806_at	FBgn0021760	chb	chromosome bows [Source:FlyBase gene name;Acc:FBgn0021760]	0.947039	6.5785e-05	0.0012715
1623012_at	FBgn0038678	mRpL55	mitochondrial ribosomal protein L55 [Source:FlyBase gene name;Acc:FBgn0038678]	-1.4737	6.60149e-05	0.0012731
1633143_s_at	FBgn0027101	Dyrk3	Dual-specificity tyrosine phosphorylation-regulated kinase 3 [Source:FlyBase gene name;Acc:FBgn0027101]	-0.91573	6.61958e-05	0.00127375
1634321_s_at	FBgn0037376	CG2051		3.32973	6.63817e-05	0.0012745
1640078_at	FBgn0037121	Rpb8	Rpb8 [Source:FlyBase gene name;Acc:FBgn0037121]	-1.23849	6.66588e-05	0.0012752
1634690_at	FBgn0086356	tum	tumbleweed [Source:FlyBase gene name;Acc:FBgn0086356]	1.87626	6.67126e-05	0.0012752
1629797_at	FBgn0015797	Rab6	Rab6 [Source:FlyBase gene name;Acc:FBgn0015797]	-0.909703	6.70749e-05	0.0012793
1639900_at	FBgn0002733	E(spl)mbeta-HLH	Enhancer of split mbeta, helix-loop-helix [Source:FlyBase gene name;Acc:FBgn0002733]	-1.46517	6.74856e-05	0.0012843
1632490_at	FBgn0033387	CG8008		-1.61945	6.79953e-05	0.00128852
1625503_at	FBgn0052425	CG32425		-1.3981	6.80753e-05	0.00128852
1632180_at	FBgn0033038	CG7791		-1.07085	6.82905e-05	0.00128852
1624989_s_at	FBgn0000557	Ef1alpha100E	Elongation factor 1alpha100E [Source:FlyBase gene name;Acc:FBgn0000557]	-1.45998	6.83025e-05	0.00128852
1626645_at	FBgn0035767	CG8596		-1.41304	6.89879e-05	0.00129862
1625270_at	FBgn0051259	CG31259		-2.97124	6.95231e-05	0.00130586
1639581_at	FBgn0035462	IntS10	Integrator 10 [Source:FlyBase gene name;Acc:FBgn0035462]	1.79427	7.02989e-05	0.00131757
1637155_at	FBgn0052407	CG32407		-1.79251	7.05473e-05	0.0013188
1637220_s_at	FBgn0037655	CG11984		1.82408	7.08184e-05	0.0013188
1626106_a_at	FBgn0027532	CG7139		1.56122	7.09479e-05	0.0013188
1632594_at	FBgn0033185	CG1603		2.2176	7.09934e-05	0.0013188
1629692_at	FBgn0034578	CG15653		-0.951019	7.11259e-05	0.0013188
1635970_at	FBgn0028402	Sin	Sex-lethal interactor [Source:FlyBase gene name;Acc:FBgn0028402]	-0.98436	7.16565e-05	0.00132378
1633287_at	FBgn0027619	Adam	Adam [Source:FlyBase gene name;Acc:FBgn0027619]	-1.11064	7.17004e-05	0.00132378
1631909_at	FBgn0045866	bai	baiser [Source:FlyBase gene name;Acc:FBgn0045866]	-0.959541	7.23255e-05	0.00133029
1624322_at	FBgn0028699	Rh50	Rh50 [Source:FlyBase gene name;Acc:FBgn0028699]	-3.62124	7.23984e-05	0.00133029
1641326_at	FBgn0050118	CG30118		-0.872785	7.26817e-05	0.00133029
1641287_at	FBgn0037717	CG8301		2.13305	7.28493e-05	0.00133029
1626331_at	FBgn0033570	CG7712		-1.21198	7.31049e-05	0.00133029
1640977_at	FBgn0032393	CG12264		-1.08576	7.32032e-05	0.00133029
1630272_at	FBgn0034795	MED23	Mediator complex subunit 23 [Source:FlyBase gene name;Acc:FBgn0034795]	2.03527	7.32417e-05	0.00133029
1624979_at	FBgn0038973	Pebp1	Phosphatidylethanolamine-binding protein 1 [Source:FlyBase gene name;Acc:FBgn0038973]	-4.0415	7.32817e-05	0.00133029
1634823_at	FBgn0030572	mRpS25	mitochondrial ribosomal protein S25 [Source:FlyBase gene name;Acc:FBgn0030572]	-1.12248	7.3586e-05	0.00133148
1632135_a_at	FBgn0000662	fl(2)d	female lethal d [Source:FlyBase gene name;Acc:FBgn0000662]	1.25667	7.36551e-05	0.00133148
1637437_at	FBgn0037794	CG6254		1.18107	7.42627e-05	0.00133754
1639474_at	FBgn0033721	CG13159		-2.55078	7.45389e-05	0.00133754
1628472_at	FBgn0028969	deltaCOP	Coat Protein (coatomer) delta [Source:FlyBase gene name;Acc:FBgn0028969]	-1.01669	7.4731e-05	0.00133754
1628397_at	FBgn0033272	RagC-D	Ras-related GTP binding C/D ortholog (H. sapiens) [Source:FlyBase gene name;Acc:FBgn0033272]	-0.78113	7.47908e-05	0.00133754
1637787_a_at	FBgn0033897	Rcd1	Reduction in Cnn dots 1 [Source:FlyBase gene name;Acc:FBgn0033897]	1.42527	7.48222e-05	0.00133754
1638651_a_at	FBgn0038251	Hexim	HEXIM ortholog [Source:FlyBase gene name;Acc:FBgn0038251]	1.83657	7.49173e-05	0.00133754
1636483_at	FBgn0035923	CG6511		1.87808	7.5181e-05	0.00133949
1625957_at	FBgn0034437	CG10051		-2.86318	7.57098e-05	0.00134533
1629337_at	FBgn0027553	NELF-B	NELF-B [Source:FlyBase gene name;Acc:FBgn0027553]	1.17364	7.58892e-05	0.00134533
1624245_at	FBgn0029681	CG15239		-3.33019	7.61186e-05	0.00134533
1626615_at	FBgn0051156	CG31156		1.48431	7.61303e-05	0.00134533
1639503_at	FBgn0003888	betaTub60D	beta-Tubulin at 60D [Source:FlyBase gene name;Acc:FBgn0003888]	-1.95769	7.64483e-05	0.0013482
1640001_at	FBgn0015477	Rme-8	Receptor mediated endocytosis 8 [Source:FlyBase gene name;Acc:FBgn0015477]	1.7615	7.68083e-05	0.0013511
1639718_at	FBgn0042205	CG18764		1.50065	7.69247e-05	0.0013511
1641446_s_at	FBgn0031907	CG5171		-1.67925	7.76134e-05	0.00136043
1627598_at	FBgn0031233	Tbc1d15-17	TBC1 domain family, member 15/17 ortholog (H. sapiens) [Source:FlyBase gene name;Acc:FBgn0031233]	1.42451	7.83226e-05	0.00137009
1629809_at	FBgn0050491	CG30491		-1.71262	7.88274e-05	0.00137614
1633602_at	FBgn0035624	Eaf6	Eaf6 [Source:FlyBase gene name;Acc:FBgn0035624]	1.18348	7.91787e-05	0.00137762
1633849_at	FBgn0051559	CG31559		-2.77504	7.92305e-05	0.00137762
1632814_at	FBgn0003114	plu	plutonium [Source:FlyBase gene name;Acc:FBgn0003114]	2.54599	7.94996e-05	0.00137843
1627498_at	FBgn0053094	Synd	Syndapin [Source:FlyBase gene name;Acc:FBgn0053094]	0.91805	7.96974e-05	0.00137843
1633048_at	FBgn0033367	PPO2	Prophenoloxidase 2 [Source:FlyBase gene name;Acc:FBgn0033367]	-2.89165	7.97545e-05	0.00137843
1627507_at	FBgn0026570	CG5704		1.57781	8.02149e-05	0.00138363
1636942_at	FBgn0031992	CG8498		-1.23621	8.07946e-05	0.00139086
1636735_s_at	FBgn0034946	CG3065		-0.795711	8.10209e-05	0.00139198
1624203_s_at	FBgn0001987	Gli	Gliotactin [Source:FlyBase gene name;Acc:FBgn0001987]	-1.15978	8.11945e-05	0.0013922
1632119_s_at	FBgn0002567	ltd	lightoid [Source:FlyBase gene name;Acc:FBgn0002567]	1.06027	8.15136e-05	0.00139491
1628965_at	FBgn0025627	CG4194		-2.17206	8.17863e-05	0.00139682
1631718_at	FBgn0011787	mRpL12	mitochondrial ribosomal protein L12 [Source:FlyBase gene name;Acc:FBgn0011787]	-1.22662	8.21406e-05	0.00139927
1628883_at	FBgn0036745	CG7484		-1.12604	8.22531e-05	0.00139927
1640527_at	FBgn0014023	mRpL47	mitochondrial ribosomal protein L47 [Source:FlyBase gene name;Acc:FBgn0014023]	-1.34579	8.2686e-05	0.00140388
1632557_s_at	FBgn0031882	Rab30	Rab30 [Source:FlyBase gene name;Acc:FBgn0031882]	1.24006	8.3008e-05	0.00140659
1624051_at	FBgn0038961	CG13850		-1.24723	8.33175e-05	0.00140666
1624211_at	FBgn0033638	CG9005		0.889236	8.3926e-05	0.00140666
1632813_at	FBgn0037648	CG11975		1.33164	8.39783e-05	0.00140666
1630437_s_at	FBgn0034418	CG15118		-0.88229	8.40232e-05	0.00140666
1623729_at	FBgn0263511	Vsx1	Visual system homeobox 1 ortholog [Source:FlyBase gene name;Acc:FBgn0263511]	-0.952362	8.40444e-05	0.00140666
1637774_s_at	FBgn0034063	CG8389		1.08917	8.40607e-05	0.00140666
1627851_at	FBgn0034307	CG10914		-1.16846	8.41493e-05	0.00140666
1638526_a_at	FBgn0039240	CG3744		2.41554	8.50459e-05	0.00141891
1639403_s_at	FBgn0029891	Pink1	PTEN-induced putative kinase 1 [Source:FlyBase gene name;Acc:FBgn0029891]	1.41868	8.54625e-05	0.00142067
1625427_at	FBgn0038304	CG12241		-0.829348	8.548e-05	0.00142067
1634209_at	FBgn0003087	pim	pimples [Source:FlyBase gene name;Acc:FBgn0003087]	1.88528	8.57662e-05	0.00142084
1626235_at	FBgn0002577	m	miniature [Source:FlyBase gene name;Acc:FBgn0002577]	-2.39752	8.58181e-05	0.00142084
1638507_at	FBgn0035272	mRpL46	mitochondrial ribosomal protein L46 [Source:FlyBase gene name;Acc:FBgn0035272]	-1.21348	8.6386e-05	0.00142751
1638005_s_at	FBgn0016070	smg	smaug [Source:FlyBase gene name;Acc:FBgn0016070]	1.99128	8.69645e-05	0.00143434
1627499_at	FBgn0250839	CG2016		-2.85154	8.76973e-05	0.00143619
1637967_at	FBgn0027359	Tim8	Tim8 [Source:FlyBase gene name;Acc:FBgn0027359]	-1.4184	8.77099e-05	0.00143619
1637923_at	FBgn0260648	Rrp40		-1.39077	8.78989e-05	0.00143619
1635631_a_at	FBgn0027505	Rab3-GAP	Rab3 GTPase activating protein [Source:FlyBase gene name;Acc:FBgn0027505]	1.02153	8.79219e-05	0.00143619
1634013_at	FBgn0035122	mRpL17	mitochondrial ribosomal protein L17 [Source:FlyBase gene name;Acc:FBgn0035122]	-1.10773	8.80326e-05	0.00143619
1632901_s_at	FBgn0000246	c(3)G	crossover suppressor on 3 of Gowen [Source:FlyBase gene name;Acc:FBgn0000246]	2.0677	8.80722e-05	0.00143619
1623490_at	FBgn0004449	Ten-m	Tenascin major [Source:FlyBase gene name;Acc:FBgn0004449]	-0.963111	8.90804e-05	0.0014499
1637240_a_at	FBgn0034366	Atg7	Autophagy-related 7 [Source:FlyBase gene name;Acc:FBgn0034366]	1.40139	8.98146e-05	0.00145911
1638192_a_at	FBgn0046685	Wsck	Wsck [Source:FlyBase gene name;Acc:FBgn0046685]	-0.919019	9.00698e-05	0.00146051
1631248_at	FBgn0027330	l(1)G0020	lethal (1) G0020 [Source:FlyBase gene name;Acc:FBgn0027330]	-1.10442	9.06962e-05	0.00146792
1633682_a_at	FBgn0028341	l(1)G0232	lethal (1) G0232 [Source:FlyBase gene name;Acc:FBgn0028341]	1.09672	9.18323e-05	0.00147958
1635803_s_at	FBgn0004893	bowl	brother of odd with entrails limited [Source:FlyBase gene name;Acc:FBgn0004893]	-1.32324	9.19246e-05	0.00147958
1635592_at	FBgn0040068	Vav	Vav ortholog (H. sapiens) [Source:FlyBase gene name;Acc:FBgn0040068]	-1.00689	9.1929e-05	0.00147958
1637135_at	FBgn0261617	nej	nejire [Source:FlyBase gene name;Acc:FBgn0261617]	1.58739	9.30539e-05	0.0014949
1639731_at	FBgn0038564	CG7785		1.33833	9.33837e-05	0.00149742
1639906_a_at	FBgn0033633	CG7759		-1.99969	9.3584e-05	0.00149786
1627314_s_at	FBgn0051864	Qtzl	Quetzalcoatl [Source:FlyBase gene name;Acc:FBgn0051864]	1.10481	9.41508e-05	0.00150415
1630802_at	FBgn0039006	Cyp6d4	Cyp6d4 [Source:FlyBase gene name;Acc:FBgn0039006]	2.00122	9.57794e-05	0.00152519
1624109_s_at	FBgn0051522	CG31522		-1.94704	9.59778e-05	0.00152519
1633269_at	FBgn0031771	CG9140		-1.14833	9.59959e-05	0.00152519
1623293_at	FBgn0037018	CG4042		-0.962684	9.81017e-05	0.00155214
1632545_s_at	FBgn0034158	CG5522		1.38509	9.81042e-05	0.00155214
1637771_s_at	FBgn0033544	CG7220		1.04402	9.83709e-05	0.00155214
1637866_at	FBgn0032925	CG9246		1.50214	9.84156e-05	0.00155214
1630448_at	FBgn0027514	CG1024		1.90527	9.87284e-05	0.00155214
1635257_at	FBgn0031573	CG3407		1.93233	9.88987e-05	0.00155214
1626002_at	FBgn0014877	Roe1	Roe1 [Source:FlyBase gene name;Acc:FBgn0014877]	-1.3032	9.89468e-05	0.00155214
1631119_at	FBgn0035533	Cip4	Cdc42-interacting protein 4 [Source:FlyBase gene name;Acc:FBgn0035533]	2.03531	0.000100032	0.00156404
1633129_at	FBgn0038583	CG7183		1.22688	0.000100093	0.00156404
1635021_at	FBgn0029088	disp	dispatched [Source:FlyBase gene name;Acc:FBgn0029088]	1.43841	0.000100272	0.00156404
1627684_at	FBgn0038816	Lrrk	Leucine-rich repeat kinase [Source:FlyBase gene name;Acc:FBgn0038816]	2.17717	0.000100428	0.00156404
1639009_at	FBgn0264384	CR43836		1.5855	0.000100637	0.00156448
1641650_at	FBgn0261393	alpha-Est5	alpha-Esterase-5 [Source:FlyBase gene name;Acc:FBgn0261393]	1.53459	0.000101425	0.00157391
1632094_at	FBgn0033690	EndoG	Endonuclease G [Source:FlyBase gene name;Acc:FBgn0033690]	-0.955648	0.000102579	0.00158897
1637379_at	FBgn0037340	CG14671		-1.15154	0.000102953	0.00159191
1638244_s_at	FBgn0036043	CG8177		3.30644	0.000103407	0.00159608
1625960_at	FBgn0005771	noc	no ocelli [Source:FlyBase gene name;Acc:FBgn0005771]	-1.15845	0.000104698	0.00161312
1634522_s_at	FBgn0020389	Papss	PAPS synthetase [Source:FlyBase gene name;Acc:FBgn0020389]	-1.73739	0.000104903	0.00161342
1626224_s_at	FBgn0024689	fws	four way stop [Source:FlyBase gene name;Acc:FBgn0024689]	1.43183	0.000105118	0.00161386
1624765_at	FBgn0042112	mRpL36	mitochondrial ribosomal protein L36 [Source:FlyBase gene name;Acc:FBgn0042112]	-1.26374	0.000105425	0.00161474
1624690_at	FBgn0036488	CG6878		-1.19727	0.000105548	0.00161474
1631610_at	FBgn0032079	CG31886		-1.01292	0.00010576	0.00161513
1623497_at	FBgn0002609	E(spl)m3-HLH	Enhancer of split m3, helix-loop-helix [Source:FlyBase gene name;Acc:FBgn0002609]	-2.06229	0.000106336	0.00162106
1641031_s_at	FBgn0039350	jigr1	jing interacting gene regulatory 1 [Source:FlyBase gene name;Acc:FBgn0039350]	1.70128	0.000107428	0.00163483
1639295_at	FBgn0033826	CG4734		-2.17779	0.000107945	0.00163982
1628641_at	FBgn0263109	CG43366		-2.27137	0.000108232	0.0016413
1629069_at	FBgn0035842	CG7504		2.20637	0.000108598	0.00164397
1625713_at	FBgn0036330	CG11263		2.50228	0.000109108	0.00164881
1632198_at	FBgn0035166	CG13902		1.36356	0.000109299	0.00164881
1625744_at	FBgn0063494	GstE6	Glutathione S transferase E6 [Source:FlyBase gene name;Acc:FBgn0063494]	-1.12999	0.000109846	0.00165246
1627295_s_at	FBgn0010315	CycD	Cyclin D [Source:FlyBase gene name;Acc:FBgn0010315]	1.95965	0.000110056	0.00165246
1629730_at	FBgn0033357	Tom7	Translocase of outer membrane 7 [Source:FlyBase gene name;Acc:FBgn0033357]	-1.09611	0.000110119	0.00165246
1634672_at	FBgn0035947	Srp68	Signal recognition particle protein 68 [Source:FlyBase gene name;Acc:FBgn0035947]	-0.98165	0.000110304	0.00165246
1637189_at	FBgn0038593	Vps39	Vacuolar protein sorting 39 [Source:FlyBase gene name;Acc:FBgn0038593]	1.53275	0.000110614	0.00165379
1637747_s_at	FBgn0033713	CG8841		1.27421	0.000110774	0.00165379
1629576_at	FBgn0010342	Map60	Microtubule-associated protein 60 [Source:FlyBase gene name;Acc:FBgn0010342]	1.60629	0.000111055	0.00165513
1631169_at	FBgn0083951	CG34115		-2.82441	0.000111344	0.00165556
1640275_at	FBgn0036949	CG7290		-4.08087	0.000111467	0.00165556
1632118_s_at	FBgn0051121	CG31121		-2.26165	0.000112058	0.0016615
1629756_at	FBgn0027537	Nup93-1	Nucleoporin 93kD-1 [Source:FlyBase gene name;Acc:FBgn0027537]	1.73454	0.000112383	0.00166299
1637750_at	FBgn0042630	Sox21b	Sox21b [Source:FlyBase gene name;Acc:FBgn0042630]	-1.20401	0.000112543	0.00166299
1641327_at	FBgn0034438	CG9416		-1.80872	0.000112949	0.00166463
1637843_at	FBgn0087002	Rfabg	Retinoid- and fatty acid-binding glycoprotein [Source:FlyBase gene name;Acc:FBgn0087002]	-1.47226	0.000113038	0.00166463
1631831_at	FBgn0051040	Cog7	Cog7 [Source:FlyBase gene name;Acc:FBgn0051040]	-1.12954	0.000113509	0.00166872
1625045_at	FBgn0264676	CR43961		0.833573	0.000115135	0.00168975
1623595_at	FBgn0032476	CG5439		1.7006	0.000115337	0.00168985
1636419_at	FBgn0039602	CG1647		1.4176	0.000116397	0.0017025
1639776_s_at	FBgn0039852	nyo	nyobe [Source:FlyBase gene name;Acc:FBgn0039852]	-2.01032	0.000116746	0.00170465
1633016_a_at	FBgn0003520	stau	staufen [Source:FlyBase gene name;Acc:FBgn0003520]	1.20771	0.00011705	0.00170465
1633284_at	FBgn0034915	eIF6	eIF6 [Source:FlyBase gene name;Acc:FBgn0034915]	-0.812495	0.000117134	0.00170465
1641324_at	FBgn0002526	LanA	Laminin A [Source:FlyBase gene name;Acc:FBgn0002526]	-1.40182	0.000117494	0.00170701
1638466_a_at	FBgn0039081	Irk2	Inwardly rectifying potassium channel 2 [Source:FlyBase gene name;Acc:FBgn0039081]	-3.85344	0.000117767	0.00170812
1627492_at	FBgn0263605	l(3)72Dn	lethal (3) 72Dn [Source:FlyBase gene name;Acc:FBgn0263605]	-1.05454	0.000119221	0.00172604
1638899_s_at	FBgn0030174	CG15312		1.73125	0.000119402	0.00172604
1635416_at	FBgn0051100	CG31100		-1.9965	0.00012008	0.00172883
1630880_at	FBgn0264449	CG43867		1.72894	0.00012023	0.00172883
1637110_at	FBgn0037028	CG3618		1.24398	0.000120501	0.00172883
1639748_at	FBgn0040575	CG15922		-1.56612	0.000120511	0.00172883
1626425_at	FBgn0014029	Sep2	Septin 2 [Source:FlyBase gene name;Acc:FBgn0014029]	0.938612	0.000120688	0.00172883
1627570_a_at	FBgn0036900	CG8765		1.98571	0.000120793	0.00172883
1625764_at	FBgn0032753	CG17572		1.0489	0.000121831	0.00174081
1634839_at	FBgn0030522	CG11103		1.40905	0.000123105	0.00175613
1626433_at	FBgn0033907	mRpS16	mitochondrial ribosomal protein S16 [Source:FlyBase gene name;Acc:FBgn0033907]	-1.05178	0.000123974	0.00176561
1628673_at	FBgn0001202	hk	hook [Source:FlyBase gene name;Acc:FBgn0001202]	1.19504	0.000124487	0.00176596
1633292_a_at	FBgn0036272	CG4300		1.6975	0.000124564	0.00176596
1636926_s_at	FBgn0000250	cact	cactus [Source:FlyBase gene name;Acc:FBgn0000250]	1.4925	0.000124611	0.00176596
1639133_at	FBgn0037469	Dpck	Dephospho-CoA kinase [Source:FlyBase gene name;Acc:FBgn0037469]	-0.825397	0.00012501	0.00176873
1632487_at	FBgn0037942	CG14721		-1.09853	0.000126895	0.00179248
1624826_at	FBgn0031990	CG8552		0.932211	0.000127652	0.00180023
1624474_at	FBgn0038388	CG4287		1.45426	0.000128097	0.00180356
1629104_at	FBgn0029997	CG2258		1.92824	0.000128784	0.00181029
1625271_at	FBgn0025684	MFS18	Major Facilitator Superfamily Transporter 18 [Source:FlyBase gene name;Acc:FBgn0025684]	-0.941691	0.000129704	0.00181809
1627007_at	FBgn0036787	CG4306		-2.31818	0.000129759	0.00181809
1624984_at	FBgn0037602	CG8021		-1.47367	0.000130362	0.00182058
1629790_at	FBgn0036334	CG11267		-1.41175	0.000130373	0.00182058
1624982_s_at	FBgn0031313	CG5080		-2.26064	0.000130567	0.00182058
1628002_at	FBgn0053986	CG33986		1.37946	0.000130854	0.00182112
1633680_at	FBgn0037809	CG12818		1.26079	0.000131425	0.00182112
1624888_at	FBgn0035876	Pex2	Peroxin 2 [Source:FlyBase gene name;Acc:FBgn0035876]	1.21164	0.000131552	0.00182112
1628500_at	FBgn0052483	CG32483		-2.53162	0.000131894	0.00182112
1637994_at	FBgn0033845	mars	mars [Source:FlyBase gene name;Acc:FBgn0033845]	1.62342	0.000132036	0.00182112
1639236_at	FBgn0040725	CG13946		4.27273	0.000132047	0.00182112
1635413_at	FBgn0052266	CG32266		-3.44574	0.000132078	0.00182112
1625542_a_at	FBgn0003721	Tm1	Tropomyosin 1 [Source:FlyBase gene name;Acc:FBgn0003721]	3.09642	0.000132527	0.00182441
1629458_at	FBgn0030569	CG9411		-4.32215	0.000133111	0.00182954
1629515_at	FBgn0017558	Pdk	Pyruvate dehydrogenase kinase [Source:FlyBase gene name;Acc:FBgn0017558]	1.21014	0.000133654	0.00183261
1636798_at	FBgn0036419	CG13482		2.33751	0.000133758	0.00183261
1626719_a_at	FBgn0036141	wls	wntless [Source:FlyBase gene name;Acc:FBgn0036141]	2.17654	0.000134113	0.00183449
1625126_at	FBgn0086129	snama	something that sticks like glue [Source:FlyBase gene name;Acc:FBgn0086129]	1.60486	0.000134319	0.00183449
1625587_at	FBgn0034406	Jheh3	Juvenile hormone epoxide hydrolase 3 [Source:FlyBase gene name;Acc:FBgn0034406]	-2.86134	0.000134803	0.0018382
1623934_at	FBgn0038387	blp	black pearl [Source:FlyBase gene name;Acc:FBgn0038387]	-1.29808	0.000135229	0.00184112
1631566_at	FBgn0039244	CG11069		-2.0347	0.000135443	0.00184114
1638485_s_at	FBgn0034371	SP2637	SP2637 [Source:FlyBase gene name;Acc:FBgn0034371]	1.35297	0.000135972	0.00184543
1627775_s_at	FBgn0000451	ect	ectodermal [Source:FlyBase gene name;Acc:FBgn0000451]	-2.30859	0.000136226	0.00184598
1629486_at	FBgn0004777	Ccp84Ag	Ccp84Ag [Source:FlyBase gene name;Acc:FBgn0004777]	-1.90778	0.000137885	0.00186554
1633562_at	FBgn0037123	CG14569		-3.98355	0.000138328	0.00186862
1640127_at	FBgn0036402	CG6650		1.93512	0.000138656	0.00187012
1633231_a_at	FBgn0261793	Trf2	TATA box binding protein-related factor 2 [Source:FlyBase gene name;Acc:FBgn0261793]	1.91865	0.000140188	0.00188708
1627888_at	FBgn0037875	ZnT86D	Zinc transporter 86D [Source:FlyBase gene name;Acc:FBgn0037875]	-0.975155	0.000140382	0.00188708
1623926_at	FBgn0086912	mbm	mushroom body miniature [Source:FlyBase gene name;Acc:FBgn0086912]	1.72007	0.000140614	0.00188708
1641024_at	FBgn0001206	Hmr	Hybrid male rescue [Source:FlyBase gene name;Acc:FBgn0001206]	1.95407	0.000140954	0.00188708
1640593_at	FBgn0037122	CG14570		-2.97145	0.000141002	0.00188708
1632547_at	FBgn0058045	CG40045		-0.976376	0.000141932	0.0018955
1633290_a_at	FBgn0086711	mol	moladietz [Source:FlyBase gene name;Acc:FBgn0086711]	1.56818	0.00014207	0.0018955
1639471_s_at	FBgn0033757	muskelin	muskelin [Source:FlyBase gene name;Acc:FBgn0033757]	2.51666	0.000142375	0.00189665
1640024_at	FBgn0039689	CG7598		-0.925231	0.000143155	0.00190412
1625193_at	FBgn0051106	CG31106		-2.49781	0.0001436	0.00190487
1634501_at	FBgn0036512	CG16979		-0.874225	0.000143652	0.00190487
1624318_at	FBgn0010339	128up	upstream of RpIII128 [Source:FlyBase gene name;Acc:FBgn0010339]	-0.8411	0.000143997	0.00190653
1640410_at	FBgn0053459	CG33459		1.42518	0.000144377	0.00190864
1637570_at	FBgn0033816	CG4679		-1.17792	0.000145004	0.00191401
1639151_a_at	FBgn0261647	Axud1		1.24908	0.000146578	0.00192854
1629510_at	FBgn0034742	CG4294		1.14991	0.000146653	0.00192854
1635842_at	FBgn0036448	mop	myopic [Source:FlyBase gene name;Acc:FBgn0036448]	1.38295	0.000146868	0.00192854
1624873_at	FBgn0001296	kar	karmoisin [Source:FlyBase gene name;Acc:FBgn0001296]	-1.69566	0.000147014	0.00192854
1627141_at	FBgn0039710	dgt1	dim gamma-tubulin 1 [Source:FlyBase gene name;Acc:FBgn0039710]	1.20369	0.000147218	0.00192854
1626884_a_at	FBgn0052062	A2bp1	Ataxin-2 binding protein 1 [Source:FlyBase gene name;Acc:FBgn0052062]	-0.890434	0.000148022	0.00193334
1623724_at	FBgn0030611	CG15027		-1.55175	0.000148279	0.00193334
1627270_at	FBgn0250869	CG42240		2.06283	0.000148301	0.00193334
1639388_a_at	FBgn0039958	CG12567		1.95301	0.000148478	0.00193334
1627509_s_at	FBgn0041150	hoe1	hoepel1 [Source:FlyBase gene name;Acc:FBgn0041150]	1.36915	0.000148772	0.00193426
1633862_at	FBgn0033541	CG12934		3.10381	0.000149303	0.00193781
1632484_at	FBgn0039767	CG2218		1.37119	0.000149667	0.00193781
1626893_at	FBgn0026077	Gasp	Gasp [Source:FlyBase gene name;Acc:FBgn0026077]	-2.33789	0.000149716	0.00193781
1641109_at	FBgn0027600	obst-B	obstructor-B [Source:FlyBase gene name;Acc:FBgn0027600]	-2.54255	0.000150262	0.00194197
1624851_at	FBgn0086674	Tango13	Transport and Golgi organization 13 [Source:FlyBase gene name;Acc:FBgn0086674]	2.33421	0.000151148	0.00195051
1641178_s_at	FBgn0035181	CG9205		-0.925762	0.000151427	0.00195121
1637834_at	FBgn0041156	exex	extra-extra [Source:FlyBase gene name;Acc:FBgn0041156]	-0.984759	0.00015187	0.001954
1639085_at	FBgn0031972	Wwox	WW domain containing oxidoreductase [Source:FlyBase gene name;Acc:FBgn0031972]	1.06828	0.00015283	0.00196089
1639185_at	FBgn0023509	mip130	Myb-interacting protein 130 [Source:FlyBase gene name;Acc:FBgn0023509]	1.78772	0.000152859	0.00196089
1628177_at	FBgn0028841	jhamt	juvenile hormone acid methyltransferase [Source:FlyBase gene name;Acc:FBgn0028841]	-1.89064	0.00015326	0.00196314
1624372_at	FBgn0031376	Der-1	Derlin-1 [Source:FlyBase gene name;Acc:FBgn0031376]	-0.893456	0.000154423	0.00197511
1624183_a_at	FBgn0262742	Fas1	Fasciclin 1 [Source:FlyBase gene name;Acc:FBgn0262742]	1.58226	0.000156258	0.00199185
1635702_a_at	FBgn0030054	Caf1-180	Caf1-180 [Source:FlyBase gene name;Acc:FBgn0030054]	1.95695	0.000156619	0.00199185
1624755_a_at	FBgn0000711	flw	flapwing [Source:FlyBase gene name;Acc:FBgn0000711]	0.818181	0.000156639	0.00199185
1630643_at	FBgn0015808	ScpX	Sterol carrier protein X-related thiolase [Source:FlyBase gene name;Acc:FBgn0015808]	-1.10227	0.000156652	0.00199185
1624017_at	FBgn0015011	Ahcy89E	Adenosylhomocysteinase 89E [Source:FlyBase gene name;Acc:FBgn0015011]	-1.88652	0.000157101	0.00199463
1639251_at	FBgn0039251	Trf4-2		2.67851	0.000157477	0.00199648
1633629_at	FBgn0031736	CG11030		1.6156	0.000157841	0.00199721
1628823_at	FBgn0036321	CG14120		-4.02101	0.000158068	0.00199721
1623821_at	FBgn0035257	CG12011		-2.06741	0.000158227	0.00199721
1634952_s_at	FBgn0034392	MFS15	Major Facilitator Superfamily Transporter 15 [Source:FlyBase gene name;Acc:FBgn0034392]	-0.899518	0.000158775	0.00200121
1639846_at	FBgn0040375	CG13760		1.97085	0.000159008	0.00200123
1633083_at	FBgn0038426	mRpS33	mitochondrial ribosomal protein S33 [Source:FlyBase gene name;Acc:FBgn0038426]	-0.99883	0.000160922	0.00202239
1623484_at	FBgn0003975	vg	vestigial [Source:FlyBase gene name;Acc:FBgn0003975]	-1.08077	0.000161617	0.00202351
1632827_a_at	FBgn0004698	mus210	mutagen-sensitive 210 [Source:FlyBase gene name;Acc:FBgn0004698]	1.47198	0.00016169	0.00202351
1640824_at	FBgn0037108	CG11306		-0.896696	0.000161712	0.00202351
1622973_at	FBgn0038110	CG8031		-0.948279	0.000162062	0.00202495
1628869_s_at	FBgn0039733	CG11504		1.16338	0.000163262	0.00203526
1637307_at	FBgn0051694	CG31694		-0.687819	0.000163357	0.00203526
1631122_at	FBgn0039055	Rassf	Ras association family member [Source:FlyBase gene name;Acc:FBgn0039055]	1.48885	0.000163618	0.00203558
1631191_at	FBgn0039554	CG5003		1.58224	0.000164721	0.00204637
1634509_s_at	FBgn0004373	fwd	four wheel drive [Source:FlyBase gene name;Acc:FBgn0004373]	1.55948	0.000165441	0.00205156
1633651_at	FBgn0037976	Tk	Tachykinin [Source:FlyBase gene name;Acc:FBgn0037976]	1.42189	0.0001658	0.00205156
1629541_at	FBgn0040751	CG13018		-1.87341	0.000166046	0.00205156
1623889_at	FBgn0035333	CG1317		-0.859491	0.000166087	0.00205156
1633480_at	FBgn0036463	Reck	Reversion-inducing-cysteine-rich protein with kazal motifs [Source:FlyBase gene name;Acc:FBgn0036463]	-1.58222	0.000167145	0.00205968
1633634_at	FBgn0001133	grau	grauzone [Source:FlyBase gene name;Acc:FBgn0001133]	0.876809	0.00016722	0.00205968
1635805_at	FBgn0034703	CG3045		1.88801	0.000167803	0.00206392
1639189_at	FBgn0033984	Lap1	Lap1 [Source:FlyBase gene name;Acc:FBgn0033984]	1.24224	0.000169129	0.00207729
1639522_at	FBgn0051950	CG31950		-1.27303	0.000169471	0.00207854
1626199_at	FBgn0035238	CG12104		1.58817	0.000169723	0.00207869
1627808_at	FBgn0261245	sing	singles bar [Source:FlyBase gene name;Acc:FBgn0261245]	-1.77585	0.0001709	0.00208848
1628328_at	FBgn0063499	GstE10	Glutathione S transferase E10 [Source:FlyBase gene name;Acc:FBgn0063499]	-2.26478	0.000171005	0.00208848
1629983_at	FBgn0030336	CG1578		1.416	0.000171705	0.00209408
1626579_at	FBgn0029925	CG3040		-0.958033	0.000172297	0.00209834
1631940_s_at	FBgn0000283	Cp190	Centrosomal protein 190kD [Source:FlyBase gene name;Acc:FBgn0000283]	1.35798	0.000172647	0.00209965
1623859_at	FBgn0030433	mRpL49	mitochondrial ribosomal protein L49 [Source:FlyBase gene name;Acc:FBgn0030433]	-1.27794	0.00017324	0.00210109
1637145_at	FBgn0027793	CG14787		-1.25953	0.000173251	0.00210109
1632765_at	FBgn0038303	SIDL	Shal Interactor of Di-Leucine Motif [Source:FlyBase gene name;Acc:FBgn0038303]	0.996045	0.00017373	0.00210395
1638039_at	FBgn0029827	CG6048		-0.867096	0.000174469	0.00210995
1629478_at	FBgn0051450	mRpS18A	mitochondrial ribosomal protein S18A [Source:FlyBase gene name;Acc:FBgn0051450]	-0.99207	0.000175164	0.0021154
1637467_at	FBgn0038047	CG5245		1.62534	0.000177685	0.00214287
1632694_at	FBgn0031678	CG31918		1.75354	0.000178941	0.00215501
1629920_at	FBgn0024889	Kap-alpha1	karyopherin alpha1 [Source:FlyBase gene name;Acc:FBgn0024889]	1.22957	0.000179925	0.00216168
1629493_at	FBgn0027780	U26	U26 [Source:FlyBase gene name;Acc:FBgn0027780]	1.33547	0.000180225	0.00216168
1630945_at	FBgn0259168	mnb	minibrain [Source:FlyBase gene name;Acc:FBgn0259168]	1.69927	0.000180438	0.00216168
1625183_at	FBgn0016930	Dyrk2	Dual-specificity tyrosine phosphorylation-regulated kinase 2 [Source:FlyBase gene name;Acc:FBgn0016930]	-0.943604	0.000180669	0.00216168
1623728_at	FBgn0031270	CG13689		1.26075	0.00018076	0.00216168
1625414_at	FBgn0001941	ifc	infertile crescent [Source:FlyBase gene name;Acc:FBgn0001941]	1.67753	0.000180993	0.00216168
1623903_at	FBgn0037683	CG18473		-2.37369	0.000181391	0.00216345
1641677_at	FBgn0005638	slbo	slow border cells [Source:FlyBase gene name;Acc:FBgn0005638]	-2.92286	0.000182472	0.00217335
1633044_at	FBgn0034877	levy	levy [Source:FlyBase gene name;Acc:FBgn0034877]	-1.16052	0.00018328	0.00217998
1627869_at	FBgn0020906	Jon25Bi	Jonah 25Bi [Source:FlyBase gene name;Acc:FBgn0020906]	-3.6087	0.000184014	0.0021857
1632747_at	FBgn0030507	CG11164		2.16282	0.000184392	0.00218719
1641603_s_at	FBgn0028487	f-cup	flyers-cup [Source:FlyBase gene name;Acc:FBgn0028487]	1.03865	0.000186171	0.00220527
1636122_at	FBgn0030869	Socs16D	Suppressor of Cytokine Signaling at 16D [Source:FlyBase gene name;Acc:FBgn0030869]	1.23396	0.000186787	0.00220955
1624484_a_at	FBgn0015602	BEAF-32	Boundary element-associated factor of 32kD [Source:FlyBase gene name;Acc:FBgn0015602]	1.55001	0.000188134	0.00222004
1639029_at	FBgn0002715	mei-S332	meiotic from via Salaria 332 [Source:FlyBase gene name;Acc:FBgn0002715]	1.54075	0.000188186	0.00222004
1635099_at	FBgn0038467	AdSL	Adenylosuccinate Lyase [Source:FlyBase gene name;Acc:FBgn0038467]	-0.935564	0.000188784	0.00222405
1628377_s_at	FBgn0263351	AP-2mu	Adaptor Protein complex 2, mu subunit [Source:FlyBase gene name;Acc:FBgn0263351]	-0.865251	0.000189193	0.00222584
1626182_a_at	FBgn0035945	CG5026		2.36157	0.000189848	0.0022276
1633304_at	FBgn0030341	p24-1	p24-related-1 [Source:FlyBase gene name;Acc:FBgn0030341]	-0.991086	0.000189989	0.0022276
1626818_at	FBgn0032051	CG13097		1.30054	0.000190114	0.0022276
1629243_at	FBgn0000414	Dab	Disabled [Source:FlyBase gene name;Acc:FBgn0000414]	2.42866	0.000190421	0.00222818
1639607_at	FBgn0261241	Vps16A	Vacuolar protein sorting 16A [Source:FlyBase gene name;Acc:FBgn0261241]	-0.98551	0.000190706	0.0022285
1640262_at	FBgn0265194	Trpm	Transient receptor potential cation channel, subfamily M ortholog [Source:FlyBase gene name;Acc:FBgn0265194]	1.59381	0.000191253	0.00223188
1627402_a_at	FBgn0040793	CG7630		-0.899684	0.000192409	0.00224114
1629954_at	FBgn0266723	Trs31	TRAPP subunit 31 ortholog (S. cerevisiae) [Source:FlyBase gene name;Acc:FBgn0266723]	-1.01475	0.000192564	0.00224114
1635264_s_at	FBgn0041111	lilli	lilliputian [Source:FlyBase gene name;Acc:FBgn0041111]	1.71984	0.000193527	0.00224856
1635444_at	FBgn0266019	rudhira	rudhira [Source:FlyBase gene name;Acc:FBgn0266019]	1.45955	0.00019372	0.00224856
1639459_a_at	FBgn0013997	Nrx-IV	Neurexin IV [Source:FlyBase gene name;Acc:FBgn0013997]	-1.08423	0.000194043	0.00224928
1635675_at	FBgn0028993	scro	scarecrow [Source:FlyBase gene name;Acc:FBgn0028993]	-1.35144	0.000195282	0.00226063
1634404_at	FBgn0036629	CG4573		1.49273	0.000197706	0.00228563
1631173_at	FBgn0030607	dob	doppelganger von brummer [Source:FlyBase gene name;Acc:FBgn0030607]	2.37569	0.000198246	0.00228881
1635827_s_at	FBgn0016917	Stat92E	Signal-transducer and activator of transcription protein at 92E [Source:FlyBase gene name;Acc:FBgn0016917]	1.23203	0.000198592	0.00228976
1623109_at	FBgn0029929	CG4593		-0.939844	0.000200005	0.00230299
1637911_at	FBgn0030122	CG16892		1.86742	0.000201188	0.00231353
1635276_at	FBgn0037165	CG11437		-1.74445	0.000201554	0.00231466
1623025_at	FBgn0024984	CG3457		2.35052	0.000202051	0.0023173
1639049_at	FBgn0036953	CG17145		-2.11875	0.000203774	0.00233396
1639763_at	FBgn0033100	CG3420		-0.871442	0.000205788	0.00235393
1637182_at	FBgn0030598	CG9503		-2.29861	0.000208502	0.00238181
1624117_at	FBgn0032723	ssp3	short spindle 3 [Source:FlyBase gene name;Acc:FBgn0032723]	1.89464	0.000210562	0.00240219
1628229_at	FBgn0028990	Spn27A	Serpin 27A [Source:FlyBase gene name;Acc:FBgn0028990]	0.790243	0.00021124	0.00240675
1630005_at	FBgn0086558	Ubi-p5E	Ubiquitin-5E [Source:FlyBase gene name;Acc:FBgn0086558]	-0.859885	0.000212767	0.00241932
1640103_s_at	FBgn0031489	CG17224		-2.20307	0.000212902	0.00241932
1626997_at	FBgn0039449	CG6425		2.01838	0.000213615	0.00242424
1625080_at	FBgn0041775	tral	trailer hitch [Source:FlyBase gene name;Acc:FBgn0041775]	2.03339	0.000213906	0.00242436
1628282_at	FBgn0038488	m-cup	mann-cup [Source:FlyBase gene name;Acc:FBgn0038488]	1.86125	0.000216002	0.00244492
1624042_at	FBgn0261988	Gprk2	G protein-coupled receptor kinase 2 [Source:FlyBase gene name;Acc:FBgn0261988]	0.892607	0.000216924	0.00245214
1638500_at	FBgn0034537	DMAP1	DMAP1 [Source:FlyBase gene name;Acc:FBgn0034537]	1.19363	0.00021774	0.00245816
1630923_at	FBgn0036476	CG6945		1.54086	0.00021838	0.00245972
1634193_at	FBgn0032251	Nse4	Non-SMC element 4 [Source:FlyBase gene name;Acc:FBgn0032251]	2.01608	0.000218446	0.00245972
1629394_at	FBgn0035511	Cpr64Ab	Cuticular protein 64Ab [Source:FlyBase gene name;Acc:FBgn0035511]	-3.95105	0.000218742	0.00245985
1631606_at	FBgn0038674	CG14285		-1.3811	0.000219066	0.00246031
1625681_at	FBgn0030141	Gga	Golgi-localized, gamma-adaptin ear containing, ARF binding protein [Source:FlyBase gene name;Acc:FBgn0030141]	1.63434	0.000220932	0.00247804
1631320_at	FBgn0022768	Pp2C1	Protein phosphatase 2C [Source:FlyBase gene name;Acc:FBgn0022768]	1.74247	0.000221397	0.00248005
1628375_at	FBgn0039264	CG11786		-2.83932	0.000222902	0.00249368
1628268_at	FBgn0037553	CG18249		-1.25507	0.000223412	0.00249374
1634641_a_at	FBgn0264294	Cyt-b5	Cytochrome b5 [Source:FlyBase gene name;Acc:FBgn0264294]	-0.907517	0.000223483	0.00249374
1633425_at	FBgn0039873	Smvt	Sodium-dependent multivitamin transporter [Source:FlyBase gene name;Acc:FBgn0039873]	-2.28622	0.000226564	0.00252486
1640017_at	FBgn0261934	dikar	dikar [Source:FlyBase gene name;Acc:FBgn0261934]	1.79684	0.000227343	0.00252846
1623483_at	FBgn0038505	CG17283		2.3103	0.000227471	0.00252846
1639795_at	FBgn0029914	CG4558		-0.824807	0.000228751	0.00253943
1627939_a_at	FBgn0266268	FeCH	Ferrochelatase [Source:FlyBase gene name;Acc:FBgn0266268]	-1.15262	0.000231448	0.00256608
1635843_at	FBgn0031773	Fbw5	F-box and WD repeat domain containing 5 [Source:FlyBase gene name;Acc:FBgn0031773]	1.06226	0.000231899	0.0025678
1640901_at	FBgn0038070	CG6753		-1.60526	0.000233962	0.00257887
1640495_at	FBgn0010282	TfIIFalpha	Transcription factor IIFalpha [Source:FlyBase gene name;Acc:FBgn0010282]	1.52016	0.000234242	0.00257887
1641294_a_at	FBgn0031245	CG3625		-1.16419	0.000234295	0.00257887
1634991_at	FBgn0025709	CG8083		-2.19377	0.000234453	0.00257887
1632626_at	FBgn0027597	CG17712		-0.840792	0.000234755	0.00257887
1637012_at	FBgn0002592	E(spl)m2-BFM	Enhancer of split m2, Bearded family member [Source:FlyBase gene name;Acc:FBgn0002592]	-1.48038	0.000234871	0.00257887
1626727_at	FBgn0023549	Mct1	Monocarboxylate transporter 1 [Source:FlyBase gene name;Acc:FBgn0023549]	-1.44506	0.000235263	0.00257887
1629761_at	FBgn0039196	CG17781		-1.23313	0.000235376	0.00257887
1632589_at	FBgn0031947	CG7154		1.35295	0.00023558	0.00257887
1639280_at	FBgn0036733	U4-U6-60K	U4-U6 small nuclear riboprotein factor 60K [Source:FlyBase gene name;Acc:FBgn0036733]	1.509	0.000237058	0.00259178
1623088_at	FBgn0035461	ntc	nutcracker [Source:FlyBase gene name;Acc:FBgn0035461]	2.09242	0.000237415	0.00259241
1637405_at	FBgn0052649	CG32649		0.953286	0.000238261	0.00259836
1624637_at	FBgn0000057	adp	adipose [Source:FlyBase gene name;Acc:FBgn0000057]	1.13436	0.000240103	0.00261516
1633003_at	FBgn0050349	CG30349		-0.826996	0.000240783	0.00261887
1626568_at	FBgn0038551	CG7357		1.56315	0.000241049	0.00261887
1635744_at	FBgn0266369	Mtp	Microsomal triacylglycerol transfer protein [Source:FlyBase gene name;Acc:FBgn0266369]	-1.28511	0.000241633	0.00262194
1639542_at	FBgn0250876	Sema-5c	Semaphorin-5c [Source:FlyBase gene name;Acc:FBgn0250876]	-0.98711	0.000243547	0.00263939
1631517_at	FBgn0020633	Mcm7	Minichromosome maintenance 7 [Source:FlyBase gene name;Acc:FBgn0020633]	1.3224	0.00024435	0.0026426
1631139_a_at	FBgn0004811	fs(2)ltoPP43	female sterile (2) ltoPP43 [Source:FlyBase gene name;Acc:FBgn0004811]	2.37977	0.000244488	0.0026426
1625745_at	FBgn0051643	CG31643		1.2922	0.000245011	0.0026426
1628957_at	FBgn0001974	l(2)35Bd	lethal (2) 35Bd [Source:FlyBase gene name;Acc:FBgn0001974]	1.76362	0.000245064	0.0026426
1624164_s_at	FBgn0036144	GlcAT-P	GlcAT-P [Source:FlyBase gene name;Acc:FBgn0036144]	-1.0382	0.000245651	0.00264304
1633876_at	FBgn0032521	CG7110		1.4717	0.000245715	0.00264304
1635128_a_at	FBgn0000139	ash2	absent, small, or homeotic discs 2 [Source:FlyBase gene name;Acc:FBgn0000139]	1.46414	0.000246933	0.00265285
1637356_a_at	FBgn0026427	Su(var)2-HP2	Su(var)2-HP2 [Source:FlyBase gene name;Acc:FBgn0026427]	1.67273	0.000249088	0.00267268
1640867_s_at	FBgn0010389	htl	heartless [Source:FlyBase gene name;Acc:FBgn0010389]	-0.798446	0.00025071	0.00268676
1634124_at	FBgn0050428	CG30428		-1.34138	0.000251375	0.00269055
1639552_s_at	FBgn0036959	CG6951		1.68885	0.000252919	0.00270125
1639438_at	FBgn0005617	msl-1	male-specific lethal 1 [Source:FlyBase gene name;Acc:FBgn0005617]	1.23324	0.000253309	0.00270125
1634738_s_at	FBgn0086909	CG31751		-1.36208	0.000253958	0.00270125
1627971_s_at	FBgn0034408	sano	serrano [Source:FlyBase gene name;Acc:FBgn0034408]	-1.47192	0.000254076	0.00270125
1634555_at	FBgn0037659	Kdm2	Lysine (K)-specific demethylase 2 [Source:FlyBase gene name;Acc:FBgn0037659]	-0.954864	0.000254222	0.00270125
1626798_a_at	FBgn0000228	Bsg25D	Blastoderm-specific gene 25D [Source:FlyBase gene name;Acc:FBgn0000228]	1.63852	0.000254246	0.00270125
1626760_at	FBgn0030178	CG2974		-0.794024	0.000255113	0.00270714
1627884_at	FBgn0037902	CG5281		-0.884957	0.000255571	0.00270767
1637165_at	FBgn0038925	Cchl	Cytochrome c heme lyase [Source:FlyBase gene name;Acc:FBgn0038925]	-0.87602	0.000255808	0.00270767
1623370_at	FBgn0001990	wek	weckle [Source:FlyBase gene name;Acc:FBgn0001990]	1.51955	0.000256101	0.00270767
1633665_at	FBgn0261524	lic	licorne [Source:FlyBase gene name;Acc:FBgn0261524]	1.75687	0.000256725	0.00271095
1637497_at	FBgn0036104	CG6418		1.33089	0.000257353	0.00271362
1640715_at	FBgn0038977	CG5376		-2.57497	0.000257604	0.00271362
1630750_at	FBgn0034362	CG5323		-0.760929	0.000258883	0.00271926
1631004_s_at	FBgn0003567	su(Hw)	suppressor of Hairy wing [Source:FlyBase gene name;Acc:FBgn0003567]	1.13503	0.00025912	0.00271926
1636096_at	FBgn0030710	CG8924		1.78633	0.000259761	0.00271926
1625578_at	FBgn0261641	CG42724		2.00388	0.000259768	0.00271926
1641366_at	FBgn0265089	eIF4E-3	eukaryotic translation initiation factor 4E-3 [Source:FlyBase gene name;Acc:FBgn0265089]	-1.84538	0.000259861	0.00271926
1632397_at	FBgn0034498	CG16868		1.09323	0.000260024	0.00271926
1637065_a_at	FBgn0261562	CG42676		0.986657	0.000261223	0.00272714
1627118_at	FBgn0033973	HPS1	Hermansky-Pudlak Syndrome 1 ortholog (H. sapiens) [Source:FlyBase gene name;Acc:FBgn0033973]	-1.14731	0.000261407	0.00272714
1640230_at	FBgn0085257	CG34228		-1.17597	0.000261733	0.00272725
1635861_a_at	FBgn0032586	Tpr2	Tetratricopeptide repeat protein 2 [Source:FlyBase gene name;Acc:FBgn0032586]	1.30983	0.000263564	0.00274303
1633477_at	FBgn0034631	TAF1C-like	TATA box-binding protein-associated factor RNA polymerase I subunit C-like [Source:FlyBase gene name;Acc:FBgn0034631]	0.890469	0.000264979	0.00275226
1638059_at	FBgn0021825	Dmn	Dynamitin [Source:FlyBase gene name;Acc:FBgn0021825]	0.857725	0.000265238	0.00275226
1632977_at	FBgn0003130	Poxn	Pox neuro [Source:FlyBase gene name;Acc:FBgn0003130]	-0.8657	0.000265405	0.00275226
1631040_at	FBgn0036302	sowah	sosondowah [Source:FlyBase gene name;Acc:FBgn0036302]	1.2639	0.000266095	0.00275501
1623686_at	FBgn0046301	CG7148		-0.813954	0.000266306	0.00275501
1624800_at	FBgn0034354	GstE11	Glutathione S transferase E11 [Source:FlyBase gene name;Acc:FBgn0034354]	-1.39125	0.000267426	0.00276178
1633554_at	FBgn0000352	cos	costa [Source:FlyBase gene name;Acc:FBgn0000352]	1.30084	0.000267715	0.00276178
1636121_at	FBgn0033450	Lsm11	Lsm11 [Source:FlyBase gene name;Acc:FBgn0033450]	1.4786	0.000267918	0.00276178
1631996_at	FBgn0260460	mRpS34	mitochondrial ribosomal protein S34 [Source:FlyBase gene name;Acc:FBgn0260460]	-1.3235	0.0002691	0.00277067
1641188_a_at	FBgn0027574	CG5815		1.26996	0.000269706	0.00277344
1639233_at	FBgn0040234	c12.2	c12.2 [Source:FlyBase gene name;Acc:FBgn0040234]	-1.06895	0.000270009	0.00277344
1633362_at	FBgn0038424	CG17565		1.05872	0.000270679	0.00277703
1636458_at	FBgn0037992	CG4702		-2.34521	0.000271351	0.00278063
1632051_at	FBgn0028474	CG4119		1.47363	0.00027264	0.00279053
1632846_at	FBgn0031491	alpha4GT1	alpha4GT1 [Source:FlyBase gene name;Acc:FBgn0031491]	1.89672	0.000273099	0.00279058
1629638_at	FBgn0261269	conv	convoluted [Source:FlyBase gene name;Acc:FBgn0261269]	-1.26726	0.000273301	0.00279058
1623087_at	FBgn0035574	RhoGEF64C	Rho guanine nucleotide exchange factor at 64C [Source:FlyBase gene name;Acc:FBgn0035574]	-1.51944	0.000273611	0.00279058
1626454_at	FBgn0015625	CycB3	Cyclin B3 [Source:FlyBase gene name;Acc:FBgn0015625]	1.70261	0.000275757	0.00280916
1626715_at	FBgn0034288	CG5084		3.63018	0.000276445	0.00281057
1637482_at	FBgn0015360	oxt	peptide O-xylosyltransferase [Source:FlyBase gene name;Acc:FBgn0015360]	1.26108	0.000276937	0.00281057
1624929_at	FBgn0051710	CG31710		-1.21292	0.000276985	0.00281057
1627881_at	FBgn0261648	salm	spalt major [Source:FlyBase gene name;Acc:FBgn0261648]	-1.25679	0.000277195	0.00281057
1635177_at	FBgn0036918	CG7770		-1.29781	0.000277713	0.00281253
1634104_a_at	FBgn0004924	Top1	Topoisomerase 1 [Source:FlyBase gene name;Acc:FBgn0004924]	2.60891	0.000278529	0.00281719
1641005_at	FBgn0033658	TwdlBeta	TwdlBeta [Source:FlyBase gene name;Acc:FBgn0033658]	-4.66593	0.000279033	0.00281719
1627246_at	FBgn0020388	Gcn5	Gcn5 ortholog [Source:FlyBase gene name;Acc:FBgn0020388]	1.10233	0.000279247	0.00281719
1625691_at	FBgn0046687	Tre1	Trapped in endoderm 1 [Source:FlyBase gene name;Acc:FBgn0046687]	-0.795267	0.000279474	0.00281719
1634782_s_at	FBgn0015019	Cctgamma	Cctgamma [Source:FlyBase gene name;Acc:FBgn0015019]	-0.764091	0.000281178	0.00283107
1627337_at	FBgn0086856	CG11555		0.90551	0.000281805	0.00283409
1629550_at	FBgn0037252	CG14650		1.05166	0.00028224	0.00283413
1631684_at	FBgn0030759	CG13014		-1.0367	0.000283043	0.00283413
1640220_a_at	FBgn0038683	CG11779		-1.05166	0.000283431	0.00283413
1633566_at	FBgn0038627	CG7694		1.19574	0.000283437	0.00283413
1629188_at	FBgn0036515	CG12304		-0.805836	0.000283445	0.00283413
1624502_a_at	FBgn0037467	CG1104		-1.03041	0.000284439	0.00284079
1632584_at	FBgn0035154	CG3344		-2.67479	0.000286998	0.00286303
1631330_at	FBgn0036008	CG3408		-1.38989	0.000288999	0.00287968
1639955_at	FBgn0022720	zf30C	Zinc finger protein 30C [Source:FlyBase gene name;Acc:FBgn0022720]	1.15969	0.000289369	0.00288005
1624181_at	FBgn0259834	out	outsiders [Source:FlyBase gene name;Acc:FBgn0259834]	1.43857	0.000291382	0.00289675
1624406_at	FBgn0032246	CG5168		-0.842963	0.000291821	0.00289779
1631691_at	FBgn0032835	CG16772		2.70534	0.000292327	0.00289829
1637264_at	FBgn0002924	ncd	non-claret disjunctional [Source:FlyBase gene name;Acc:FBgn0002924]	1.61866	0.00029254	0.00289829
1636762_a_at	FBgn0025682	scf	supercoiling factor [Source:FlyBase gene name;Acc:FBgn0025682]	-1.13851	0.000293173	0.00290124
1632793_at	FBgn0030459	CG12723		-2.90761	0.00029365	0.00290208
1635430_a_at	FBgn0037918	CG6791		3.22343	0.000293952	0.00290208
1640177_at	FBgn0038772	mdlc	midlife crisis [Source:FlyBase gene name;Acc:FBgn0038772]	1.86853	0.000294264	0.00290208
1640793_at	FBgn0033951	CG10139		1.37719	0.000295055	0.00290658
1629693_at	FBgn0034391	CG15080		-2.49319	0.000295738	0.00291
1624119_at	FBgn0266918	CG32486		-1.08636	0.00029753	0.0029243
1632672_at	FBgn0034083	lbk	lambik [Source:FlyBase gene name;Acc:FBgn0034083]	-0.871787	0.000298172	0.00292729
1628249_at	FBgn0036118	Blos2	Biogenesis of lysosome-related organelles complex 1, subunit 2 [Source:FlyBase gene name;Acc:FBgn0036118]	0.944106	0.000298645	0.00292862
1637424_at	FBgn0002466	sti	sticky [Source:FlyBase gene name;Acc:FBgn0002466]	1.55838	0.000299424	0.00293293
1626768_at	FBgn0038854	CG7044		1.36591	0.000302064	0.00295545
1624550_at	FBgn0010287	Trf	TBP-related factor [Source:FlyBase gene name;Acc:FBgn0010287]	1.44162	0.00030245	0.00295589
1629540_a_at	FBgn0000241	bw	brown [Source:FlyBase gene name;Acc:FBgn0000241]	-1.18915	0.000303172	0.00295637
1627433_at	FBgn0034961	CG3163		-0.699586	0.000303183	0.00295637
1632223_at	FBgn0020305	dbe	dribble [Source:FlyBase gene name;Acc:FBgn0020305]	1.26017	0.000304098	0.00296196
1633243_at	FBgn0013732	sced	scrambled [Source:FlyBase gene name;Acc:FBgn0013732]	1.72984	0.000306536	0.00298235
1626509_at	FBgn0004364	18w	18 wheeler [Source:FlyBase gene name;Acc:FBgn0004364]	-1.16435	0.000307068	0.00298418
1624537_s_at	FBgn0031420	Atxn7	Ataxin 7 [Source:FlyBase gene name;Acc:FBgn0031420]	1.12904	0.000307683	0.0029846
1635123_at	FBgn0015391	glu	gluon [Source:FlyBase gene name;Acc:FBgn0015391]	1.73529	0.000307801	0.0029846
1640144_at	FBgn0034512	CG18067		3.70681	0.000309295	0.00299305
1626411_at	FBgn0027280	l(1)G0193	lethal (1) G0193 [Source:FlyBase gene name;Acc:FBgn0027280]	0.917669	0.000309364	0.00299305
1641489_at	FBgn0053169	CG33169		-1.21304	0.000312724	0.00302218
1630512_at	FBgn0030852	CG8316		2.1369	0.000315683	0.00304738
1635878_s_at	FBgn0259998	CG17571		-2.28986	0.000317256	0.00305916
1627706_a_at	FBgn0261244	inaE	inactivation no afterpotential E [Source:FlyBase gene name;Acc:FBgn0261244]	2.12639	0.00031956	0.00307794
1624396_at	FBgn0027549	CG7927		1.16705	0.000320468	0.00308326
1628096_at	FBgn0038472	CG3995		1.28939	0.000322016	0.00309305
1630151_at	FBgn0003482	spn-D	spindle D [Source:FlyBase gene name;Acc:FBgn0003482]	1.73741	0.0003222	0.00309305
1637009_at	FBgn0036374	Spt20		2.22644	0.000323938	0.00310121
1622893_at	FBgn0040736	IM3	Immune induced molecule 3 [Source:FlyBase gene name;Acc:FBgn0040736]	2.47163	0.000324297	0.00310121
1623257_a_at	FBgn0262117	IntS3	Integrator 3 [Source:FlyBase gene name;Acc:FBgn0262117]	1.28286	0.000324412	0.00310121
1632676_s_at	FBgn0039644	CG11897		1.71026	0.000324482	0.00310121
1634971_at	FBgn0037818	CG6465		-1.36558	0.000327312	0.0031248
1636717_at	FBgn0038672	CG6005		1.48651	0.000327948	0.00312742
1627571_at	FBgn0004396	CrebA	Cyclic-AMP response element binding protein A [Source:FlyBase gene name;Acc:FBgn0004396]	-1.21131	0.000329261	0.00313345
1623985_at	FBgn0011335	l(3)j2D3	lethal (3) j2D3 [Source:FlyBase gene name;Acc:FBgn0011335]	1.31475	0.000329303	0.00313345
1632272_a_at	FBgn0039581	Moca-cyp	Moca-cyp [Source:FlyBase gene name;Acc:FBgn0039581]	1.20513	0.000330346	0.00313992
1623645_a_at	FBgn0029778	RhoGAP5A	Rho GTPase activating protein at 5A [Source:FlyBase gene name;Acc:FBgn0029778]	1.37244	0.000330933	0.00314205
1641027_at	FBgn0043458	CG12084		0.937801	0.000331594	0.00314488
1626805_s_at	FBgn0250823	gish	gilgamesh [Source:FlyBase gene name;Acc:FBgn0250823]	1.52476	0.000332021	0.00314548
1639396_s_at	FBgn0039774	CDase	Ceramidase [Source:FlyBase gene name;Acc:FBgn0039774]	-1.50377	0.000335578	0.00317211
1627657_at	FBgn0037678	CG16749		-2.60281	0.000335908	0.00317211
1633755_at	FBgn0038640	CG7706		1.18242	0.000336198	0.00317211
1625999_at	FBgn0261004	asl	asterless [Source:FlyBase gene name;Acc:FBgn0261004]	1.45648	0.000336297	0.00317211
1639901_a_at	FBgn0033524	Cyp49a1	Cyp49a1 [Source:FlyBase gene name;Acc:FBgn0033524]	-2.08953	0.000337239	0.00317753
1623692_s_at	FBgn0030318	rho-4	rhomboid-4 [Source:FlyBase gene name;Acc:FBgn0030318]	1.56603	0.000341596	0.00321508
1640386_at	FBgn0004003	wbl	windbeutel [Source:FlyBase gene name;Acc:FBgn0004003]	-1.85422	0.000342559	0.00321827
1634584_at	FBgn0051875	CG31875		1.93144	0.000342677	0.00321827
1628035_at	FBgn0034322	CG18536		0.883379	0.000344688	0.00323236
1640854_at	FBgn0051248	CG31248		-1.59428	0.000344924	0.00323236
1629607_at	FBgn0030915	CG6179		1.55118	0.000346626	0.00324479
1629387_s_at	FBgn0029095	aru	arouser [Source:FlyBase gene name;Acc:FBgn0029095]	-1.25258	0.000348685	0.00326054
1640265_a_at	FBgn0000032	Acph-1	Acid phosphatase 1 [Source:FlyBase gene name;Acc:FBgn0000032]	1.64389	0.000349532	0.00326494
1629344_at	FBgn0039355	CG4730		1.96445	0.000350265	0.00326826
1639347_s_at	FBgn0016131	Cdk4	Cyclin-dependent kinase 4 [Source:FlyBase gene name;Acc:FBgn0016131]	0.882852	0.000350688	0.00326836
1638238_at	FBgn0038930	CG5778		2.89727	0.000351031	0.00326836
1623762_at	FBgn0041205	key	kenny [Source:FlyBase gene name;Acc:FBgn0041205]	1.46784	0.000351657	0.00327005
1635410_at	FBgn0035476	CG12766		-1.55731	0.000351968	0.00327005
1636106_s_at	FBgn0038535	alt	aluminum tubes [Source:FlyBase gene name;Acc:FBgn0038535]	1.88406	0.000353495	0.00327834
1641599_at	FBgn0025839	CG3621		-1.25924	0.000353617	0.00327834
1630944_s_at	FBgn0030890	CG7536		1.47572	0.000354294	0.0032811
1634762_a_at	FBgn0034394	CG15096		-2.26227	0.000356199	0.00329256
1625633_a_at	FBgn0000116	Argk	Arginine kinase [Source:FlyBase gene name;Acc:FBgn0000116]	-1.61978	0.000356291	0.00329256
1639962_a_at	FBgn0019624	CoVa	Cytochrome c oxidase subunit Va [Source:FlyBase gene name;Acc:FBgn0019624]	-0.778657	0.000357494	0.00329697
1623375_at	FBgn0036480	Cep135		1.25575	0.00035753	0.00329697
1635202_s_at	FBgn0260749	Utx		1.4595	0.000361345	0.0033251
1632362_at	FBgn0039200	CG13616		-0.956429	0.000361632	0.0033251
1640963_at	FBgn0030603	CG5541		1.02593	0.000362081	0.0033251
1632409_a_at	FBgn0000273	Pka-C1	cAMP-dependent protein kinase 1 [Source:FlyBase gene name;Acc:FBgn0000273]	2.41011	0.000362117	0.0033251
1628161_at	FBgn0034118	Nup62	Nucleoporin 62kD [Source:FlyBase gene name;Acc:FBgn0034118]	1.55847	0.000363447	0.00333378
1629149_at	FBgn0036911	Fibp	Fibp [Source:FlyBase gene name;Acc:FBgn0036911]	-0.968634	0.000365081	0.00334287
1641072_at	FBgn0037327	PEK	pancreatic eIF-2alpha kinase [Source:FlyBase gene name;Acc:FBgn0037327]	1.2638	0.000365211	0.00334287
1634035_s_at	FBgn0040324	Ephrin	Ephrin [Source:FlyBase gene name;Acc:FBgn0040324]	1.95038	0.000367926	0.00335971
1640813_at	FBgn0023536	CG3156		-0.673289	0.000368606	0.00335971
1629372_a_at	FBgn0028538	Sec71	Sec71 ortholog (S. cerevisiae) [Source:FlyBase gene name;Acc:FBgn0028538]	-0.719654	0.000368662	0.00335971
1640528_at	FBgn0261986	RASSF8		1.35862	0.000368752	0.00335971
1641055_at	FBgn0001224	Hsp23	Heat shock protein 23 [Source:FlyBase gene name;Acc:FBgn0001224]	1.14152	0.0003696	0.00335971
1640658_at	FBgn0037972	CG10005		-1.78642	0.000369675	0.00335971
1624283_at	FBgn0033598	Cpr47Eb	Cuticular protein 47Eb [Source:FlyBase gene name;Acc:FBgn0033598]	2.98289	0.000369924	0.00335971
1635365_at	FBgn0032250	holn1	hole-in-one [Source:FlyBase gene name;Acc:FBgn0032250]	1.39961	0.000370154	0.00335971
1630246_at	FBgn0040890	ksh	kish [Source:FlyBase gene name;Acc:FBgn0040890]	-1.02408	0.000372282	0.00336896
1640122_at	FBgn0030350	SelG	Selenoprotein G [Source:FlyBase gene name;Acc:FBgn0030350]	-0.815722	0.000372384	0.00336896
1625804_s_at	FBgn0039994	conu	conundrum [Source:FlyBase gene name;Acc:FBgn0039994]	1.00644	0.000372533	0.00336896
1630735_at	FBgn0036853	mRpL21	mitochondrial ribosomal protein L21 [Source:FlyBase gene name;Acc:FBgn0036853]	-1.21253	0.00037273	0.00336896
1635959_at	FBgn0036468	CG13461		3.64191	0.000373768	0.00337483
1632429_at	FBgn0015795	Rab7	Rab7 [Source:FlyBase gene name;Acc:FBgn0015795]	-0.891696	0.000375426	0.00338627
1639024_at	FBgn0037561	CG9630		-0.903027	0.000377459	0.00340106
1630242_at	FBgn0051510	CG31510		1.36839	0.000378228	0.00340394
1635340_at	FBgn0003891	tud	tudor [Source:FlyBase gene name;Acc:FBgn0003891]	-0.850531	0.000378565	0.00340394
1637678_at	FBgn0022344	CG10340		-1.70362	0.000379879	0.00341057
1625898_s_at	FBgn0028717	Lnk	Lnk [Source:FlyBase gene name;Acc:FBgn0028717]	0.92816	0.000380254	0.00341057
1627327_at	FBgn0035434	Drsl5	Drosomycin-like 5 [Source:FlyBase gene name;Acc:FBgn0035434]	-3.335	0.000380484	0.00341057
1636632_at	FBgn0030761	CG9784		-1.10857	0.000383356	0.00342942
1625178_at	FBgn0051038	CG31038		-1.77263	0.000383379	0.00342942
1640925_at	FBgn0034360	CG10927		1.10682	0.000385691	0.00344654
1634086_a_at	FBgn0005632	faf	fat facets [Source:FlyBase gene name;Acc:FBgn0005632]	2.49896	0.000386458	0.00344783
1635887_at	FBgn0050094	CG30094		1.39381	0.000386632	0.00344783
1633843_at	FBgn0028952	Kebab	Kinetochore and EB1 associated basic protein [Source:FlyBase gene name;Acc:FBgn0028952]	2.06082	0.000391044	0.00347588
1633556_s_at	FBgn0020493	Dad	Daughters against dpp [Source:FlyBase gene name;Acc:FBgn0020493]	-1.13205	0.000391104	0.00347588
1630892_at	FBgn0034488	CG11208		-1.01613	0.00039116	0.00347588
1640097_at	FBgn0011828	Pxn	Peroxidasin [Source:FlyBase gene name;Acc:FBgn0011828]	-1.85554	0.000391738	0.00347588
1640491_at	FBgn0034245	CG14482		-1.46244	0.000392428	0.00347588
1632470_at	FBgn0036340	SRm160	SRm160 [Source:FlyBase gene name;Acc:FBgn0036340]	1.94653	0.000393265	0.00347588
1624348_a_at	FBgn0260936	scny	scrawny [Source:FlyBase gene name;Acc:FBgn0260936]	1.21727	0.00039351	0.00347588
1626886_at	FBgn0035044	CG3663		-1.15588	0.000393645	0.00347588
1629246_at	FBgn0043796	CG12219		1.14378	0.000393827	0.00347588
1625775_a_at	FBgn0000382	csw	corkscrew [Source:FlyBase gene name;Acc:FBgn0000382]	1.21497	0.000394404	0.00347588
1640870_s_at	FBgn0027070	CG17322		1.84473	0.000394719	0.00347588
1626405_at	FBgn0024732	Drep-1	DNA fragmentation factor-related protein 1 [Source:FlyBase gene name;Acc:FBgn0024732]	2.14159	0.000394753	0.00347588
1640198_at	FBgn0037082	CG5664		1.58804	0.000394995	0.00347588
1631674_at	FBgn0033901	O-fut1	O-fucosyltransferase 1 [Source:FlyBase gene name;Acc:FBgn0033901]	2.09382	0.000396231	0.00348321
1638621_at	FBgn0051648	CG31648		-0.725883	0.000397191	0.00348539
1638997_at	FBgn0050342	Prp38	pre-mRNA processing factor 38 [Source:FlyBase gene name;Acc:FBgn0050342]	1.13869	0.000397284	0.00348539
1641445_s_at	FBgn0030894	CG7192		1.68716	0.000398281	0.0034906
1623372_at	FBgn0038511	CG5873		-2.91134	0.000399417	0.00349702
1633940_at	FBgn0037710	CG9393		1.50093	0.000400016	0.00349872
1631555_at	FBgn0034439	CG10062		1.80019	0.000402122	0.0035136
1633019_a_at	FBgn0086683	Spf45	Spf45 [Source:FlyBase gene name;Acc:FBgn0086683]	0.927525	0.000405252	0.00353298
1635037_at	FBgn0035986	CG4022		1.47527	0.000405504	0.00353298
1636915_at	FBgn0040359	CG11380		-3.16127	0.000405594	0.00353298
1628643_at	FBgn0051267	CG31267		1.91172	0.000406183	0.00353298
1622923_at	FBgn0025878	wrapper	wrapper [Source:FlyBase gene name;Acc:FBgn0025878]	-1.43051	0.000406752	0.00353298
1624454_at	FBgn0036208	CG10361		-1.95701	0.000406788	0.00353298
1641644_s_at	FBgn0000376	crm	cramped [Source:FlyBase gene name;Acc:FBgn0000376]	1.47189	0.000407684	0.00353721
1627065_at	FBgn0264747	CG44005		2.19381	0.000409285	0.00354755
1633429_at	FBgn0014340	mof	males absent on the first [Source:FlyBase gene name;Acc:FBgn0014340]	1.87052	0.000409826	0.00354868
1641262_at	FBgn0034001	mRpL41	mitochondrial ribosomal protein L41 [Source:FlyBase gene name;Acc:FBgn0034001]	-1.06161	0.000412248	0.00356511
1629374_at	FBgn0051739	CG31739		1.60383	0.000412771	0.00356511
1634458_at	FBgn0051635	CG31635		2.0258	0.000413195	0.00356511
1638634_at	FBgn0052448	CG32448		-0.942814	0.00041337	0.00356511
1641647_at	FBgn0263200	Galt	Galactose-1-phosphate uridylyltransferase [Source:FlyBase gene name;Acc:FBgn0263200]	-0.847791	0.00041422	0.00356888
1636163_at	FBgn0000120	Arr1	Arrestin 1 [Source:FlyBase gene name;Acc:FBgn0000120]	-1.17766	0.000420377	0.00361833
1628296_at	FBgn0051956	pgant4	polypeptide GalNAc transferase 4 [Source:FlyBase gene name;Acc:FBgn0051956]	-1.31019	0.000422484	0.00363286
1627111_at	FBgn0029148	NHP2	NHP2 [Source:FlyBase gene name;Acc:FBgn0029148]	-0.872223	0.000423801	0.00364057
1631021_at	FBgn0263143	vret	vreteno [Source:FlyBase gene name;Acc:FBgn0263143]	1.74347	0.000424234	0.00364067
1634979_at	FBgn0038601	CG18600		0.9675	0.000429827	0.00368502
1638092_a_at	FBgn0038369	Arpc3A	Actin-related protein 2/3 complex, subunit 3A [Source:FlyBase gene name;Acc:FBgn0038369]	-0.748058	0.00043385	0.00371351
1638568_s_at	FBgn0001169	H	Hairless [Source:FlyBase gene name;Acc:FBgn0001169]	2.00816	0.000434338	0.00371351
1641506_at	FBgn0031505	CG12400		-0.89561	0.000434695	0.00371351
1638864_at	FBgn0015789	Rab10	Rab10 [Source:FlyBase gene name;Acc:FBgn0015789]	1.09023	0.000434865	0.00371351
1636774_at	FBgn0024698	Cpsf160	Cleavage and polyadenylation specificity factor 160 [Source:FlyBase gene name;Acc:FBgn0024698]	1.8025	0.000436311	0.00372219
1623510_at	FBgn0035252	CG7970		1.07598	0.000436984	0.00372339
1636388_at	FBgn0031036	CG14220		0.991204	0.000437312	0.00372339
1622941_at	FBgn0033529	CG17765		-0.744287	0.000440245	0.00374468
1629272_at	FBgn0031062	CG14230		1.40163	0.000442682	0.00376112
1630506_at	FBgn0031457	CG3077		1.14475	0.000443476	0.00376112
1636054_at	FBgn0262526	vas	vasa [Source:FlyBase gene name;Acc:FBgn0262526]	0.793868	0.000443981	0.00376112
1640624_s_at	FBgn0083167	Neb-cGP	Neb-cGP [Source:FlyBase gene name;Acc:FBgn0083167]	-0.888512	0.000444266	0.00376112
1634866_at	FBgn0030803	CG4880		2.3364	0.00044435	0.00376112
1625393_s_at	FBgn0036987	CG5274		-0.815815	0.000446207	0.00377315
1631688_at	FBgn0002641	mal	maroon-like [Source:FlyBase gene name;Acc:FBgn0002641]	1.33217	0.00044731	0.00377878
1638240_s_at	FBgn0033760	CG8785		-2.45735	0.000448255	0.00378308
1639528_at	FBgn0029762	NAAT1	Nutrient Amino Acid Transporter 1 [Source:FlyBase gene name;Acc:FBgn0029762]	1.5992	0.000451989	0.00381088
1638411_at	FBgn0259791	bora	aurora borealis [Source:FlyBase gene name;Acc:FBgn0259791]	1.80302	0.000454755	0.00383047
1622974_at	FBgn0038820	CG4000		-2.73181	0.000458003	0.00385408
1628924_a_at	FBgn0034963	Not11		-0.660471	0.00046143	0.00387914
1635280_at	FBgn0039349	Ssadh	Succinic semialdehyde dehydrogenase [Source:FlyBase gene name;Acc:FBgn0039349]	-0.743558	0.000462149	0.00388142
1628678_at	FBgn0025712	CG13920		-1.71369	0.000462835	0.00388342
1641648_at	FBgn0040396	CG3939		-1.06121	0.000463976	0.00388922
1639190_at	FBgn0011653	mas	masquerade [Source:FlyBase gene name;Acc:FBgn0011653]	-2.60887	0.000465031	0.0038943
1623426_at	FBgn0051633	CG31633		1.03379	0.000466356	0.00390162
1641444_a_at	FBgn0040285	Scamp	Scamp [Source:FlyBase gene name;Acc:FBgn0040285]	3.09877	0.000467323	0.00390593
1634824_a_at	FBgn0029941	CG1677		1.23325	0.000471002	0.00392938
1633053_at	FBgn0034329	IM1	Immune induced molecule 1 [Source:FlyBase gene name;Acc:FBgn0034329]	2.70909	0.000471232	0.00392938
1625465_a_at	FBgn0038924	CG6028		-1.23952	0.000472064	0.00392938
1629731_at	FBgn0037129	CG14565		-4.3781	0.000472343	0.00392938
1638064_a_at	FBgn0086898	dgo	diego [Source:FlyBase gene name;Acc:FBgn0086898]	0.979062	0.000472428	0.00392938
1635844_at	FBgn0038132	CG15887		-3.00463	0.000472851	0.00392938
1625962_at	FBgn0262955	RpII140	RNA polymerase II 140kD subunit [Source:FlyBase gene name;Acc:FBgn0262955]	1.227	0.000473473	0.00393078
1641146_at	FBgn0003515	st	scarlet [Source:FlyBase gene name;Acc:FBgn0003515]	-1.23422	0.0004754	0.0039427
1633706_at	FBgn0038645	CG7714		2.42066	0.000475829	0.0039427
1629868_s_at	FBgn0032130	CG3838		0.936745	0.00047657	0.0039427
1625554_at	FBgn0036947	obst-F	obstructor-F [Source:FlyBase gene name;Acc:FBgn0036947]	-1.45657	0.00047673	0.0039427
1638610_at	FBgn0039704	neo	neyo [Source:FlyBase gene name;Acc:FBgn0039704]	-2.10899	0.000477393	0.00394441
1638335_at	FBgn0038701	CG18493		-2.73554	0.000478078	0.00394631
1640913_at	FBgn0250732	gfzf	GST-containing FLYWCH zinc-finger protein [Source:FlyBase gene name;Acc:FBgn0250732]	3.67463	0.000479494	0.00395423
1639273_s_at	FBgn0016076	vri	vrille [Source:FlyBase gene name;Acc:FBgn0016076]	-1.6582	0.000480599	0.00395659
1627581_at	FBgn0033373	CG8080		-1.23487	0.000480975	0.00395659
1636431_at	FBgn0033769	CG8768		0.913552	0.000481557	0.00395659
1638171_s_at	FBgn0031148	Cbs	Cystathionine beta-synthase [Source:FlyBase gene name;Acc:FBgn0031148]	0.973738	0.000481609	0.00395659
1641253_at	FBgn0262733	Src64B	Src oncogene at 64B [Source:FlyBase gene name;Acc:FBgn0262733]	1.41697	0.000483761	0.00397051
1627150_at	FBgn0024987	ssx	sister-of-Sex-lethal [Source:FlyBase gene name;Acc:FBgn0024987]	1.15612	0.000486699	0.00399084
1624943_at	FBgn0030030	CG1636		2.91437	0.000487541	0.00399396
1623695_a_at	FBgn0036337	AdenoK	Adenosine Kinase [Source:FlyBase gene name;Acc:FBgn0036337]	-0.877695	0.00048822	0.00399574
1636887_s_at	FBgn0037120	CG11247		-0.790894	0.000489577	0.00400307
1640631_at	FBgn0023531	CG32809		0.922396	0.000490711	0.0040056
1634167_a_at	FBgn0037672	sage	salivary gland-expressed bHLH [Source:FlyBase gene name;Acc:FBgn0037672]	-0.827603	0.000491538	0.0040056
1625830_a_at	FBgn0261477	slim	scruin like at the midline [Source:FlyBase gene name;Acc:FBgn0261477]	-0.787849	0.000491539	0.0040056
1622971_at	FBgn0034380	CG15087		1.07521	0.000491737	0.0040056
1630156_at	FBgn0033961	CG12859		-0.967284	0.000493694	0.00401776
1628405_at	FBgn0036948	CG7298		3.01401	0.000494342	0.00401926
1631125_at	FBgn0260780	wisp	wispy [Source:FlyBase gene name;Acc:FBgn0260780]	2.05977	0.000495575	0.0040255
1637628_at	FBgn0034214	CG6550		-0.797255	0.000496403	0.00402845
1627567_at	FBgn0002914	Myb	Myb oncogene-like [Source:FlyBase gene name;Acc:FBgn0002914]	0.901524	0.000497485	0.00403345
1630683_at	FBgn0266053	Patr-1	Protein associated with topo II related - 1 [Source:FlyBase gene name;Acc:FBgn0266053]	1.78324	0.000499065	0.00404247
1639704_at	FBgn0037850	CG14695		-0.881892	0.000503083	0.00406839
1629439_at	FBgn0032730	CG10431		1.1813	0.000503205	0.00406839
1634903_at	FBgn0030746	CG9981		-1.23002	0.000504601	0.00407587
1625573_at	FBgn0030480	Tim9a	Tim9a [Source:FlyBase gene name;Acc:FBgn0030480]	-1.17617	0.000506498	0.00408566
1628726_s_at	FBgn0026376	Rgl	Ral guanine nucleotide dissociation stimulator-like ortholog (M. musculus) [Source:FlyBase gene name;Acc:FBgn0026376]	0.718613	0.000506756	0.00408566
1635678_at	FBgn0034897	Sesn	Sestrin [Source:FlyBase gene name;Acc:FBgn0034897]	-0.902684	0.000508722	0.00409172
1639759_s_at	FBgn0259978	vlc	vulcan [Source:FlyBase gene name;Acc:FBgn0259978]	1.54884	0.000508789	0.00409172
1625119_at	FBgn0034249	RhoGAP54D	Rho GTPase activating protein at 54D [Source:FlyBase gene name;Acc:FBgn0034249]	2.29197	0.000508925	0.00409172
1637662_at	FBgn0053548	msta	msta [Source:FlyBase gene name;Acc:FBgn0053548]	-2.01997	0.000510807	0.00410057
1628456_at	FBgn0037981	Spt3	Spt3 [Source:FlyBase gene name;Acc:FBgn0037981]	1.09506	0.000511514	0.00410057
1634156_at	FBgn0032208	CG5604		0.699376	0.000511838	0.00410057
1628842_s_at	FBgn0039928	Cals	Calsyntenin-1 [Source:FlyBase gene name;Acc:FBgn0039928]	-1.13101	0.00051205	0.00410057
1623386_s_at	FBgn0029899	CG14438		2.46511	0.000512802	0.00410057
1641449_at	FBgn0034246	Dcr-2	Dicer-2 [Source:FlyBase gene name;Acc:FBgn0034246]	1.22724	0.000513596	0.00410057
1628806_at	FBgn0014019	Rh5	Rhodopsin 5 [Source:FlyBase gene name;Acc:FBgn0014019]	-0.832067	0.000514177	0.00410057
1634794_at	FBgn0034356	CG10924		-1.12829	0.000514204	0.00410057
1623453_at	FBgn0032816	Nf-YB	Nuclear factor Y-box B [Source:FlyBase gene name;Acc:FBgn0032816]	1.00309	0.000514432	0.00410057
1629053_at	FBgn0034060	CG8370		1.2024	0.000514762	0.00410057
1623126_at	FBgn0035186	CG13912		-1.21067	0.000516499	0.00411063
1633025_at	FBgn0033808	CG4627		-1.29367	0.000518546	0.00412313
1634291_at	FBgn0265988	mv	mauve [Source:FlyBase gene name;Acc:FBgn0265988]	1.25811	0.000519781	0.00412724
1636852_at	FBgn0030720	CG8939		1.09186	0.000520424	0.00412724
1628573_a_at	FBgn0019644	ATPsyn-b	ATP synthase, subunit b [Source:FlyBase gene name;Acc:FBgn0019644]	-0.78522	0.000520493	0.00412724
1632404_at	FBgn0028468	rtet	tetracycline resistance [Source:FlyBase gene name;Acc:FBgn0028468]	1.32071	0.000522409	0.00413864
1628463_at	FBgn0087021	Spc25	Spc25 [Source:FlyBase gene name;Acc:FBgn0087021]	1.49303	0.000524744	0.0041518
1638465_at	FBgn0037998	CG4848		-0.789844	0.000525028	0.0041518
1638854_s_at	FBgn0261674	CG42709		1.38943	0.000530328	0.00418988
1633505_at	FBgn0086346	ALiX	ALG-2 interacting protein X [Source:FlyBase gene name;Acc:FBgn0086346]	0.890584	0.00053208	0.00419989
1626762_s_at	FBgn0259722	CG42376		-1.45728	0.000533544	0.00420761
1638680_at	FBgn0038857	Bdbt	Bride of doubletime [Source:FlyBase gene name;Acc:FBgn0038857]	1.65145	0.000535053	0.00421568
1632877_a_at	FBgn0033240	CG2906		-0.945603	0.000536437	0.00422273
1641380_a_at	FBgn0040071	tara	taranis [Source:FlyBase gene name;Acc:FBgn0040071]	-0.924202	0.000537969	0.00423095
1630822_at	FBgn0032809	CG13078		0.621077	0.000540126	0.00424406
1627436_s_at	FBgn0016694	Pdp1	PAR-domain protein 1 [Source:FlyBase gene name;Acc:FBgn0016694]	-1.13209	0.000541403	0.00424673
1629726_at	FBgn0035670	CG10472		-3.12902	0.000541447	0.00424673
1622895_at	FBgn0052075	CG32075		1.26008	0.000542156	0.00424844
1630543_at	FBgn0266724	Trs20	TRAPP subunit 20 ortholog (S. cerevisiae) [Source:FlyBase gene name;Acc:FBgn0266724]	-0.842823	0.000542873	0.00425021
1630365_at	FBgn0263929	jvl	javelin-like [Source:FlyBase gene name;Acc:FBgn0263929]	1.55258	0.000545771	0.00426904
1634418_at	FBgn0053281	CG33281		-1.60272	0.000547815	0.00428116
1641575_at	FBgn0037963	Cad87A	Cadherin 87A [Source:FlyBase gene name;Acc:FBgn0037963]	0.802275	0.000549254	0.00428854
1627390_at	FBgn0037344	CG2926		2.94166	0.000549752	0.00428856
1638964_at	FBgn0037552	CG7800		-0.966281	0.000555796	0.0043318
1628121_at	FBgn0040279	Osi14	Osiris 14 [Source:FlyBase gene name;Acc:FBgn0040279]	-2.74108	0.000557243	0.00433583
1631660_at	FBgn0040734	CG15065		3.42236	0.000557741	0.00433583
1636157_at	FBgn0035064	Aats-tyr-m	mitochondrial tyrosyl-tRNA synthetase [Source:FlyBase gene name;Acc:FBgn0035064]	-0.96749	0.000557854	0.00433583
1639762_at	FBgn0038700	CG3734		-3.06857	0.000558897	0.00433583
1641300_s_at	FBgn0026238	gus	gustavus [Source:FlyBase gene name;Acc:FBgn0026238]	1.139	0.000559057	0.00433583
1624721_at	FBgn0022960	vimar	visceral mesodermal armadillo-repeats [Source:FlyBase gene name;Acc:FBgn0022960]	-0.89609	0.000559317	0.00433583
1632475_at	FBgn0010909	msn	misshapen [Source:FlyBase gene name;Acc:FBgn0010909]	1.30965	0.000562164	0.00435227
1640217_at	FBgn0050154	CG30154		-0.984791	0.000562458	0.00435227
1637357_at	FBgn0032066	CG9463		-1.61394	0.000562945	0.00435227
1635724_at	FBgn0038658	CG14292		-2.45249	0.000564545	0.00436075
1630341_at	FBgn0025743	mbt	mushroom bodies tiny [Source:FlyBase gene name;Acc:FBgn0025743]	1.5673	0.000565603	0.00436502
1625968_at	FBgn0039219	CG13630		-1.02103	0.000567016	0.00436994
1635761_at	FBgn0005642	wdn	wings down [Source:FlyBase gene name;Acc:FBgn0005642]	1.32276	0.00056725	0.00436994
1636253_at	FBgn0036888	CG9330		-0.646212	0.000568234	0.00437363
1624489_a_at	FBgn0023522	CG11596		1.6233	0.000570495	0.00438713
1631281_a_at	FBgn0000075	amd	alpha methyl dopa-resistant [Source:FlyBase gene name;Acc:FBgn0000075]	-2.3482	0.000572719	0.00439701
1640958_at	FBgn0029529	CG13365		-0.857041	0.000572794	0.00439701
1625657_at	FBgn0063667	CG32335		-0.815347	0.000573452	0.00439755
1637706_at	FBgn0036780	CG7330		-3.3989	0.000574232	0.00439755
1629204_a_at	FBgn0038639	CG7705		2.58608	0.000574388	0.00439755
1629466_at	FBgn0025781	Cdc16	Cell division cycle 16 ortholog [Source:FlyBase gene name;Acc:FBgn0025781]	1.55336	0.000578337	0.00442283
1628425_at	FBgn0051898	CG31898		2.42506	0.000578712	0.00442283
1623176_at	FBgn0032488	CG16812		1.24841	0.000581722	0.00444192
1623239_at	FBgn0014269	prod	proliferation disrupter [Source:FlyBase gene name;Acc:FBgn0014269]	1.38543	0.00058423	0.00445713
1628041_a_at	FBgn0026533	Dek	Dek [Source:FlyBase gene name;Acc:FBgn0026533]	1.31403	0.000591914	0.00451178
1626522_at	FBgn0263979	Caf1	Chromatin assembly factor 1 subunit [Source:FlyBase gene name;Acc:FBgn0263979]	1.34403	0.000593373	0.00451892
1634359_a_at	FBgn0032105	borr	borealin-related [Source:FlyBase gene name;Acc:FBgn0032105]	1.63501	0.000599299	0.00456004
1628486_a_at	FBgn0033015	d4	d4 [Source:FlyBase gene name;Acc:FBgn0033015]	1.27791	0.000603366	0.00458696
1638371_at	FBgn0051849	CG31849		2.07844	0.000607174	0.00461186
1629882_at	FBgn0035902	CG6683		1.88238	0.000612964	0.00465176
1626390_at	FBgn0032409	Ced-12	Ced-12 [Source:FlyBase gene name;Acc:FBgn0032409]	0.833455	0.000616467	0.00467424
1633458_at	FBgn0003655	swa	swallow [Source:FlyBase gene name;Acc:FBgn0003655]	2.41731	0.00061915	0.00469048
1626666_s_at	FBgn0030893	RhoGAP16F	Rho GTPase activating protein at 16F [Source:FlyBase gene name;Acc:FBgn0030893]	-1.00567	0.000622548	0.0047121
1636203_at	FBgn0011758	B-H1	BarH1 [Source:FlyBase gene name;Acc:FBgn0011758]	-1.40308	0.000625278	0.00472395
1632513_at	FBgn0024542	Neos	Neosin [Source:FlyBase gene name;Acc:FBgn0024542]	1.45591	0.000625453	0.00472395
1640042_at	FBgn0032295	CG12299		1.36814	0.000625897	0.00472395
1637308_at	FBgn0024364	CG11417		1.38399	0.000626296	0.00472395
1628067_s_at	FBgn0066365	dyl	dusky-like [Source:FlyBase gene name;Acc:FBgn0066365]	-3.331	0.000629832	0.00474247
1625295_at	FBgn0015402	ksr	kinase suppressor of ras [Source:FlyBase gene name;Acc:FBgn0015402]	1.28427	0.000630352	0.00474247
1629433_at	FBgn0035228	CG12091		-0.745238	0.000630394	0.00474247
1626481_a_at	FBgn0026619	Taz	Tafazzin [Source:FlyBase gene name;Acc:FBgn0026619]	1.02984	0.000631396	0.00474438
1629086_s_at	FBgn0261439	SdhA	Succinate dehydrogenase A [Source:FlyBase gene name;Acc:FBgn0261439]	-1.14621	0.000631744	0.00474438
1635947_at	FBgn0040529	CG9603		-1.22947	0.000633928	0.00475665
1631066_at	FBgn0003254	rib	ribbon [Source:FlyBase gene name;Acc:FBgn0003254]	-1.09794	0.000637243	0.00477739
1628135_s_at	FBgn0013720	pck	pickel [Source:FlyBase gene name;Acc:FBgn0013720]	-0.861877	0.000638612	0.00478046
1639032_at	FBgn0027794	CG14786		-1.09223	0.000638756	0.00478046
1636840_at	FBgn0026144	CBP	sarcoplasmic calcium-binding protein [Source:FlyBase gene name;Acc:FBgn0026144]	-0.852342	0.000639353	0.00478079
1639600_at	FBgn0035248	CG13919		-0.898873	0.000640611	0.00478606
1624953_at	FBgn0036806	Cyp12c1	Cyp12c1 [Source:FlyBase gene name;Acc:FBgn0036806]	-1.76679	0.000646056	0.00482258
1626154_at	FBgn0030053	CG12081		1.1489	0.000647984	0.00483281
1641317_at	FBgn0267347	squ	squash [Source:FlyBase gene name;Acc:FBgn0267347]	2.09393	0.000648729	0.0048342
1624986_at	FBgn0037637	CG9836		-1.10315	0.000650666	0.00484447
1629530_at	FBgn0034328	IM23	Immune induced molecule 23 [Source:FlyBase gene name;Acc:FBgn0034328]	3.08474	0.000652147	0.00485132
1632374_at	FBgn0030878	CG6769		-0.836282	0.00065707	0.00488093
1635681_at	FBgn0029935	CG4615		1.73148	0.000657254	0.00488093
1626379_a_at	FBgn0040009	CG17490		1.78217	0.000658725	0.00488356
1629709_at	FBgn0025874	Meics	Meiotic central spindle [Source:FlyBase gene name;Acc:FBgn0025874]	1.15079	0.000658772	0.00488356
1627749_at	FBgn0032646	CG6412		-0.908175	0.0006593	0.00488356
1634955_at	FBgn0011361	mtacp1	mitochondrial acyl carrier protein 1 [Source:FlyBase gene name;Acc:FBgn0011361]	-1.45916	0.000660254	0.00488541
1632086_at	FBgn0030340	CG15740		-4.09356	0.000660678	0.00488541
1624510_at	FBgn0082585	sprt	sprite [Source:FlyBase gene name;Acc:FBgn0082585]	-1.00033	0.000662915	0.00489777
1629313_at	FBgn0030837	CG8661		-2.27412	0.000664346	0.0049006
1632847_at	FBgn0036406	CG13484		1.23931	0.00066464	0.0049006
1625847_at	FBgn0040931	CG9034		-1.07285	0.000665342	0.0049006
1640754_at	FBgn0036449	bmm	brummer [Source:FlyBase gene name;Acc:FBgn0036449]	0.791793	0.000665563	0.0049006
1637453_at	FBgn0036842	CG3797		1.90328	0.000668945	0.00491006
1639757_at	FBgn0025742	mtm	myotubularin [Source:FlyBase gene name;Acc:FBgn0025742]	-1.00551	0.000668982	0.00491006
1637100_at	FBgn0004856	Bx42	Bx42 [Source:FlyBase gene name;Acc:FBgn0004856]	1.13915	0.000669324	0.00491006
1623569_at	FBgn0038455	CG14907		1.35991	0.000669406	0.00491006
1627040_at	FBgn0027507	CG1344		1.27575	0.000669682	0.00491006
1630329_at	FBgn0030486	Set2	Set2 [Source:FlyBase gene name;Acc:FBgn0030486]	1.55359	0.000672545	0.00492474
1638002_at	FBgn0052808	CG32808		-1.13554	0.000672822	0.00492474
1634017_at	FBgn0035429	CG12017		-2.43516	0.0006761	0.00494455
1638297_at	FBgn0030099	CG12056		-0.855387	0.000680341	0.00497137
1632771_at	FBgn0034727	mRpS29	mitochondrial ribosomal protein S29 [Source:FlyBase gene name;Acc:FBgn0034727]	-0.776679	0.00068179	0.00497776
1637682_at	FBgn0265464	Traf6	TNF-receptor-associated factor 6 [Source:FlyBase gene name;Acc:FBgn0265464]	0.849726	0.000682722	0.00498036
1638807_s_at	FBgn0030796	CG4829		-1.17567	0.000684009	0.00498084
1623226_at	FBgn0036361	CG10154		0.862944	0.000684249	0.00498084
1637111_a_at	FBgn0263998	Ack-like	Activated Cdc42 kinase-like [Source:FlyBase gene name;Acc:FBgn0263998]	-0.787079	0.000684514	0.00498084
1622983_a_at	FBgn0021761	Nup154	Nucleoporin 154kD [Source:FlyBase gene name;Acc:FBgn0021761]	1.04881	0.000685745	0.00498562
1637456_at	FBgn0027504	CG8878		0.776632	0.000687205	0.00499204
1640240_s_at	FBgn0029763	CG4165		1.78884	0.000690539	0.00501205
1625827_s_at	FBgn0051992	gw	gawky [Source:FlyBase gene name;Acc:FBgn0051992]	1.16339	0.000692348	0.00502097
1634714_at	FBgn0031114	cactin	cactin [Source:FlyBase gene name;Acc:FBgn0031114]	1.38001	0.000694409	0.0050317
1636521_at	FBgn0026869	Thd1	Thd1 [Source:FlyBase gene name;Acc:FBgn0026869]	1.00402	0.000695957	0.00503871
1629305_at	FBgn0010660	Nup214	Nucleoporin 214kD [Source:FlyBase gene name;Acc:FBgn0010660]	1.36597	0.000697919	0.00504869
1626675_at	FBgn0026751	XRCC1	XRCC1 [Source:FlyBase gene name;Acc:FBgn0026751]	1.71135	0.000701053	0.00506038
1630823_at	FBgn0262517	l(3)76BDr		-0.672059	0.000701333	0.00506038
1636718_s_at	FBgn0031896	CG4502		1.14988	0.000701801	0.00506038
1623396_at	FBgn0035104	CG13875		-1.48927	0.000701873	0.00506038
1639123_at	FBgn0025336	CG4882		-1.23039	0.00070336	0.00506659
1623560_at	FBgn0037435	CG18048		-0.794167	0.000703904	0.00506659
1638959_at	FBgn0033724	CG8501		-2.25709	0.000708255	0.00509283
1637411_s_at	FBgn0022361	Pur-alpha	Purine-rich binding protein-alpha [Source:FlyBase gene name;Acc:FBgn0022361]	1.02707	0.000708726	0.00509283
1632251_s_at	FBgn0032340	Ge-1	Ge-1 ortholog (H. sapiens) [Source:FlyBase gene name;Acc:FBgn0032340]	1.2942	0.000712257	0.00511396
1633466_at	FBgn0036686	CG7728		1.22707	0.000713307	0.00511725
1638695_at	FBgn0030731	Mfe2	peroxisomal Multifunctional enzyme type 2 [Source:FlyBase gene name;Acc:FBgn0030731]	-1.04601	0.000714982	0.00512401
1640797_at	FBgn0032833	CoIV	Cytochrome c oxidase subunit IV [Source:FlyBase gene name;Acc:FBgn0032833]	-0.868095	0.000715432	0.00512401
1638931_at	FBgn0264962	Inr-a	Inverse regulator a [Source:FlyBase gene name;Acc:FBgn0264962]	1.15493	0.000716635	0.00512665
1625806_at	FBgn0003134	Pp1alpha-96A	Protein phosphatase 1alpha at 96A [Source:FlyBase gene name;Acc:FBgn0003134]	0.895422	0.000716985	0.00512665
1628148_at	FBgn0025549	unc-119	unc-119 [Source:FlyBase gene name;Acc:FBgn0025549]	1.84855	0.000718506	0.00512833
1640826_at	FBgn0037019	Pex16	Peroxin 16 [Source:FlyBase gene name;Acc:FBgn0037019]	1.01366	0.000718953	0.00512833
1635200_at	FBgn0036332	CG11261		1.57972	0.000719225	0.00512833
1640339_at	FBgn0026666	l(1)G0136	lethal (1) G0136 [Source:FlyBase gene name;Acc:FBgn0026666]	-1.10128	0.000719589	0.00512833
1632595_at	FBgn0052237	CG32237		-3.39537	0.000722114	0.0051392
1627034_a_at	FBgn0033086	CG9410		-1.08333	0.000722302	0.0051392
1632704_at	FBgn0033812	Pex13	Peroxin 13 [Source:FlyBase gene name;Acc:FBgn0033812]	-0.645552	0.000724425	0.00515008
1623806_at	FBgn0037555	Ada2b	transcriptional Adaptor 2b [Source:FlyBase gene name;Acc:FBgn0037555]	1.40516	0.000729599	0.00517655
1625614_at	FBgn0031726	Cyp6a16	Cyp6a16 [Source:FlyBase gene name;Acc:FBgn0031726]	-1.41574	0.000729653	0.00517655
1631129_at	FBgn0051612	CG31612		0.901992	0.000729943	0.00517655
1637206_at	FBgn0034071	CG8405		1.99332	0.000731319	0.00518207
1632222_a_at	FBgn0036428	Gbs-70E	Glycogen binding subunit 70E [Source:FlyBase gene name;Acc:FBgn0036428]	1.41359	0.000736065	0.00520854
1623571_a_at	FBgn0032886	CG9328		1.26852	0.000736258	0.00520854
1633765_at	FBgn0041607	asparagine-synthetase	asparagine synthetase [Source:FlyBase gene name;Acc:FBgn0041607]	2.24401	0.000738502	0.00521697
1623843_at	FBgn0038400	CG5903		-0.919639	0.000739	0.00521697
1639330_s_at	FBgn0031030	Tao	Tao [Source:FlyBase gene name;Acc:FBgn0031030]	1.58121	0.000739517	0.00521697
1639536_at	FBgn0029693	CG6379		-0.664152	0.000740282	0.00521697
1635376_at	FBgn0030809	CG9086		1.72013	0.000740623	0.00521697
1640730_at	FBgn0043900	pygo	pygopus [Source:FlyBase gene name;Acc:FBgn0043900]	1.71991	0.000741064	0.00521697
1631668_at	FBgn0260393	CG17147		1.42756	0.000745368	0.00524301
1635079_at	FBgn0033225	CG1550		-0.925445	0.000747396	0.005253
1639584_at	FBgn0033292	Cyp4ad1	Cyp4ad1 [Source:FlyBase gene name;Acc:FBgn0033292]	-1.07467	0.000750039	0.0052673
1632663_at	FBgn0037134	CG7407		1.7943	0.000754473	0.00529415
1634729_at	FBgn0086445	l(2)37Cd	lethal (2) 37Cd [Source:FlyBase gene name;Acc:FBgn0086445]	1.59497	0.000755461	0.00529679
1627868_at	FBgn0004901	Prat	Phosphoribosylamidotransferase [Source:FlyBase gene name;Acc:FBgn0004901]	-1.02028	0.00076002	0.00532019
1641678_at	FBgn0262871	lute	lute [Source:FlyBase gene name;Acc:FBgn0262871]	2.1038	0.000760027	0.00532019
1637127_at	FBgn0030004	CG10958		-0.812599	0.000760889	0.00532192
1632980_at	FBgn0036824	CG3902		-1.64609	0.000761834	0.00532423
1630981_at	FBgn0037536	CG2698		0.775722	0.000763211	0.00532712
1640700_at	FBgn0039712	CG15514		1.43851	0.000763478	0.00532712
1635358_at	FBgn0030003	CG2116		1.47863	0.000764546	0.00533028
1626337_at	FBgn0035063	Eap	Exu-associated protein [Source:FlyBase gene name;Acc:FBgn0035063]	1.0039	0.000771082	0.00536835
1627966_s_at	FBgn0034269	CG6406		1.22538	0.000771247	0.00536835
1624185_at	FBgn0037440	CG1041		-0.677906	0.000772448	0.00537239
1636970_at	FBgn0034588	CG9394		-1.57414	0.000774153	0.00537993
1629996_at	FBgn0039332	alrm	astrocytic leucine-rich repeat molecule [Source:FlyBase gene name;Acc:FBgn0039332]	-2.70279	0.000777442	0.00539845
1633462_at	FBgn0051365	CG31365		1.29916	0.000793781	0.00550749
1639832_at	FBgn0039042	CG13837		1.68668	0.00079739	0.00552811
1631692_at	FBgn0032856	CG16798		-1.7446	0.000801472	0.00555196
1634631_at	FBgn0034950	Pask	PAS kinase [Source:FlyBase gene name;Acc:FBgn0034950]	-1.86389	0.000807506	0.00558304
1628669_at	FBgn0034617	CG9754		1.29021	0.00080769	0.00558304
1631313_at	FBgn0014930	CG2846		-0.977075	0.000807894	0.00558304
1630214_a_at	FBgn0039711	CG7824		1.44336	0.000810942	0.00559964
1631368_s_at	FBgn0027567	CG8108		1.27299	0.000811601	0.00559972
1638348_at	FBgn0051658	Nnf1b	Nnf1b [Source:FlyBase gene name;Acc:FBgn0051658]	1.20742	0.000812419	0.00560091
1626285_at	FBgn0035325	CG13806		1.98882	0.000816595	0.0056241
1629518_at	FBgn0032864	CG2493		1.14564	0.000817433	0.0056241
1635551_at	FBgn0034061	CG8386		-1.067	0.000817732	0.0056241
1641143_s_at	FBgn0003867	tsl	torso-like [Source:FlyBase gene name;Acc:FBgn0003867]	-1.77028	0.000820673	0.00563586
1640296_a_at	FBgn0025360	Optix	Optix [Source:FlyBase gene name;Acc:FBgn0025360]	-1.15798	0.000821074	0.00563586
1624649_a_at	FBgn0036697	rogdi	rogdi [Source:FlyBase gene name;Acc:FBgn0036697]	1.22031	0.000822023	0.00563586
1628194_at	FBgn0023529	CG2918		-0.736643	0.000822046	0.00563586
1634670_at	FBgn0053181	CG33181		1.19729	0.000825439	0.00565465
1630019_s_at	FBgn0262624	Tmhs	Tetraspan membrane protein in hair cell stereocilia ortholog [Source:FlyBase gene name;Acc:FBgn0262624]	-0.817919	0.000829737	0.0056796
1635531_at	FBgn0011705	rost	rolling stone [Source:FlyBase gene name;Acc:FBgn0011705]	1.27891	0.000831047	0.00568407
1625640_a_at	FBgn0039465	Tsp97E	Tetraspanin 97E [Source:FlyBase gene name;Acc:FBgn0039465]	1.28071	0.000832508	0.00568957
1638292_at	FBgn0037815	Rrp46	Rrp46 [Source:FlyBase gene name;Acc:FBgn0037815]	-0.940714	0.000834137	0.005693
1625075_at	FBgn0027570	Nep2	Neprilysin 2 [Source:FlyBase gene name;Acc:FBgn0027570]	-1.91405	0.000834823	0.005693
1638272_at	FBgn0015298	Srp19	Signal recognition particle protein 19 [Source:FlyBase gene name;Acc:FBgn0015298]	-0.816353	0.000835583	0.005693
1632763_at	FBgn0053506	CG33506		-0.90384	0.000835639	0.005693
1624993_at	FBgn0034664	CG4377		-1.87292	0.000836953	0.00569698
1624482_at	FBgn0016983	smid	smallminded [Source:FlyBase gene name;Acc:FBgn0016983]	1.54338	0.00083754	0.00569698
1638216_at	FBgn0039205	CG13623		-1.1356	0.000838522	0.00569919
1624885_at	FBgn0052645	CG32645		-2.62675	0.000839245	0.00569962
1638179_at	FBgn0033209	CG12107		-0.995084	0.000843023	0.00571954
1623906_at	FBgn0032189	Ripalpha	RPA-interacting protein alpha [Source:FlyBase gene name;Acc:FBgn0032189]	1.94601	0.000843498	0.00571954
1633563_at	FBgn0030245	CG1637		2.43305	0.00084544	0.00572822
1630865_s_at	FBgn0039846	CG11337		-0.598878	0.000847345	0.0057352
1637608_at	FBgn0030057	Ppt1	Palmitoyl-protein thioesterase 1 [Source:FlyBase gene name;Acc:FBgn0030057]	1.36199	0.000847795	0.0057352
1637329_a_at	FBgn0031390	tho2	tho2 [Source:FlyBase gene name;Acc:FBgn0031390]	1.0332	0.000852029	0.00575934
1633549_s_at	FBgn0011586	e(r)	enhancer of rudimentary [Source:FlyBase gene name;Acc:FBgn0011586]	1.78224	0.000855565	0.00577874
1630105_at	FBgn0035993	Nf-YA	Nuclear factor Y-box A [Source:FlyBase gene name;Acc:FBgn0035993]	1.03287	0.000857112	0.00578467
1640837_a_at	FBgn0001256	ImpL1	Ecdysone-inducible gene L1 [Source:FlyBase gene name;Acc:FBgn0001256]	-2.03167	0.000858755	0.00578733
1629716_a_at	FBgn0032614	CG13284		-2.27565	0.000859916	0.00578733
1634340_at	FBgn0027503	CG11970		1.28439	0.000860336	0.00578733
1626233_at	FBgn0031745	rau	rau [Source:FlyBase gene name;Acc:FBgn0031745]	-0.94035	0.000860402	0.00578733
1625908_a_at	FBgn0020370	TppII	tripeptidyl-peptidase II [Source:FlyBase gene name;Acc:FBgn0020370]	1.06847	0.000860848	0.00578733
1627616_at	FBgn0040235	c12.1	c12.1 [Source:FlyBase gene name;Acc:FBgn0040235]	0.98271	0.000869315	0.00583972
1639878_at	FBgn0040666	CG12848		-0.776724	0.00087717	0.00588553
1639048_a_at	FBgn0033356	CG8229		1.33821	0.000878113	0.00588553
1641699_at	FBgn0026326	Mad1		1.27418	0.000878174	0.00588553
1640310_at	FBgn0037730	CG9444		-1.83594	0.000880631	0.00589744
1634125_at	FBgn0050440	CG30440		1.01043	0.000882221	0.00590352
1635799_at	FBgn0030082	HP1b	Heterochromatin Protein 1b [Source:FlyBase gene name;Acc:FBgn0030082]	1.2051	0.000888619	0.00594174
1638587_at	FBgn0003733	tor	torso [Source:FlyBase gene name;Acc:FBgn0003733]	2.39664	0.000893376	0.00596894
1633622_at	FBgn0031643	CG3008		0.914581	0.000894805	0.00597257
1631652_at	FBgn0038545	CG7713		-0.878665	0.000895299	0.00597257
1632907_a_at	FBgn0033627	CG13204		-1.13432	0.000898961	0.00599238
1639275_at	FBgn0001259	in	inturned [Source:FlyBase gene name;Acc:FBgn0001259]	-0.974823	0.000899936	0.00599427
1625128_a_at	FBgn0040773	CoVIIc	Cytochrome c oxidase subunit VIIc [Source:FlyBase gene name;Acc:FBgn0040773]	-0.715306	0.000900908	0.00599603
1637442_at	FBgn0265974	ttv	tout-velu [Source:FlyBase gene name;Acc:FBgn0265974]	1.66418	0.000901586	0.00599603
1635979_at	FBgn0064766	CG7600		-0.566023	0.000903546	0.00600446
1632835_at	FBgn0036893	CG9376		-0.879898	0.000904961	0.00600925
1629359_at	FBgn0032321	YL-1	YL-1 [Source:FlyBase gene name;Acc:FBgn0032321]	0.961521	0.000910991	0.00604436
1632530_s_at	FBgn0261673	nemy	no extended memory [Source:FlyBase gene name;Acc:FBgn0261673]	-1.79789	0.000911875	0.00604436
1624650_at	FBgn0053087	LRP1	LDL receptor protein 1 [Source:FlyBase gene name;Acc:FBgn0053087]	1.55703	0.000913107	0.00604436
1638575_at	FBgn0025815	Mcm6	Minichromosome maintenance 6 [Source:FlyBase gene name;Acc:FBgn0025815]	1.17591	0.000913433	0.00604436
1639378_at	FBgn0036850	Gem2	Gemin2 [Source:FlyBase gene name;Acc:FBgn0036850]	1.68376	0.000913739	0.00604436
1639435_at	FBgn0027603	Ulp1	Ulp1 [Source:FlyBase gene name;Acc:FBgn0027603]	1.47031	0.000917244	0.00606291
1641152_at	FBgn0031170	CG1718		2.26361	0.000922239	0.00608923
1629015_a_at	FBgn0025641	DAAM	Dishevelled Associated Activator of Morphogenesis [Source:FlyBase gene name;Acc:FBgn0025641]	1.07121	0.000922631	0.00608923
1636948_a_at	FBgn0027088	Aats-gly	Glycyl-tRNA synthetase [Source:FlyBase gene name;Acc:FBgn0027088]	-0.740617	0.000925425	0.00610233
1630531_at	FBgn0038853	RhoGAP93B	Rho GTPase activating protein at 93B [Source:FlyBase gene name;Acc:FBgn0038853]	0.713957	0.000926027	0.00610233
1632352_a_at	FBgn0050007	CG30007		1.17724	0.000928967	0.00611685
1639876_a_at	FBgn0000405	CycB	Cyclin B [Source:FlyBase gene name;Acc:FBgn0000405]	1.34578	0.000929643	0.00611685
1640744_a_at	FBgn0034172	CG6665		0.91346	0.000932137	0.0061286
1638729_at	FBgn0033921	tej	tejas [Source:FlyBase gene name;Acc:FBgn0033921]	2.00543	0.000934181	0.00613738
1634518_at	FBgn0260756	CG42554		1.32478	0.000940836	0.00617642
1631801_at	FBgn0030928	CG15044		2.07182	0.000943418	0.00618696
1626190_a_at	FBgn0038860	Ice2	Interacts with the C terminus of ELL 1 [Source:FlyBase gene name;Acc:FBgn0038860]	1.04091	0.000943871	0.00618696
1640402_at	FBgn0030947	CG6696		-1.58063	0.000946386	0.00619875
1624284_a_at	FBgn0263198	Acn	Acinus [Source:FlyBase gene name;Acc:FBgn0263198]	1.14239	0.000948581	0.00620844
1631598_at	FBgn0029892	CG3184		-0.719387	0.000950918	0.00621793
1641318_at	FBgn0037687	CG8132		1.05165	0.000951468	0.00621793
1636174_at	FBgn0038020	GstD9	Glutathione S transferase D9 [Source:FlyBase gene name;Acc:FBgn0038020]	1.14915	0.000952914	0.00622269
1635751_at	FBgn0052069	CG32069		-0.784697	0.000955413	0.00622694
1628214_at	FBgn0017429	CG5989		-1.00304	0.000955502	0.00622694
1624759_s_at	FBgn0260642	Antp	Antennapedia [Source:FlyBase gene name;Acc:FBgn0260642]	-0.929147	0.000955722	0.00622694
1636990_at	FBgn0027535	botv	brother of tout-velu [Source:FlyBase gene name;Acc:FBgn0027535]	1.12568	0.000962408	0.00626578
1639232_s_at	FBgn0263236	SP1029	SP1029 [Source:FlyBase gene name;Acc:FBgn0263236]	0.941315	0.000966091	0.00628084
1627525_a_at	FBgn0261274	Ero1L	Endoplasmic reticulum oxidoreductin-1-like [Source:FlyBase gene name;Acc:FBgn0261274]	-0.660943	0.000966172	0.00628084
1630986_s_at	FBgn0042094	Adk3	Adenylate kinase-3 [Source:FlyBase gene name;Acc:FBgn0042094]	-1.20598	0.000967334	0.00628368
1628363_at	FBgn0265274	Inx3	Innexin 3 [Source:FlyBase gene name;Acc:FBgn0265274]	-1.35207	0.000969278	0.00629159
1633967_at	FBgn0031657	CG3756		-0.985199	0.000971371	0.00630045
1641607_at	FBgn0026404	Dronc	Death regulator Nedd2-like caspase [Source:FlyBase gene name;Acc:FBgn0026404]	1.73662	0.000974167	0.00631385
1622984_at	FBgn0010213	Sod2	Superoxide dismutase 2 (Mn) [Source:FlyBase gene name;Acc:FBgn0010213]	-0.676085	0.000981758	0.00635437
1635909_at	FBgn0262582	cic	capicua [Source:FlyBase gene name;Acc:FBgn0262582]	1.65411	0.000981978	0.00635437
1634652_a_at	FBgn0036516	CG7656		-0.640504	0.00098356	0.00635437
1641398_s_at	FBgn0034657	LBR	Lamin B receptor [Source:FlyBase gene name;Acc:FBgn0034657]	1.31202	0.000983965	0.00635437
1638560_a_at	FBgn0085436	Not1	Not1 [Source:FlyBase gene name;Acc:FBgn0085436]	1.5594	0.000984088	0.00635437
1631369_at	FBgn0039670	CG7567		2.47279	0.000994364	0.00641223
1635163_at	FBgn0032192	CG5731		-1.29767	0.000994529	0.00641223
1627822_at	FBgn0029685	CG2938		2.00473	0.000995364	0.00641284
1636757_at	FBgn0036351	CG14107		-2.75273	0.00100174	0.00644914
1625746_at	FBgn0035152	CG3386		-0.765811	0.00100334	0.00645463
1631937_at	FBgn0051755	SoYb	Sister of Yb [Source:FlyBase gene name;Acc:FBgn0051755]	2.54634	0.00100735	0.00647558
1624410_at	FBgn0034602	Lapsyn	Leucine-rich repeat activity-regulated protein at synapses [Source:FlyBase gene name;Acc:FBgn0034602]	-1.10808	0.00101234	0.00650161
1636508_at	FBgn0013303	Nca	Neurocalcin [Source:FlyBase gene name;Acc:FBgn0013303]	1.03386	0.00101341	0.00650161
1640131_a_at	FBgn0037897	CG5270		-0.7181	0.00101387	0.00650161
1640382_at	FBgn0030504	CG2691		1.0781	0.0010144	0.00650161
1625851_s_at	FBgn0260439	Pp2A-29B	Protein phosphatase 2A at 29B [Source:FlyBase gene name;Acc:FBgn0260439]	0.950039	0.00101525	0.00650225
1633895_at	FBgn0001170	H2.0	Homeodomain protein 2.0 [Source:FlyBase gene name;Acc:FBgn0001170]	-0.769386	0.0010208	0.00653296
1634381_a_at	FBgn0031566	CG2818		-0.701662	0.0010291	0.00658123
1626660_at	FBgn0040699	CG15024		-2.60635	0.00103128	0.00658801
1636599_at	FBgn0037491	CG1227		1.17933	0.00103168	0.00658801
1627214_s_at	FBgn0036519	CG7650		2.4405	0.00103463	0.00660113
1637159_at	FBgn0030610	CG9065		-1.66513	0.00103546	0.00660113
1624639_at	FBgn0039626	Slu7	Slu7 [Source:FlyBase gene name;Acc:FBgn0039626]	1.10034	0.00103602	0.00660113
1626448_at	FBgn0040273	Spt5	Spt5 [Source:FlyBase gene name;Acc:FBgn0040273]	0.954663	0.00103833	0.00660918
1633812_at	FBgn0033593	Listericin	Listericin [Source:FlyBase gene name;Acc:FBgn0033593]	3.443	0.00103913	0.00660918
1639984_at	FBgn0040080	pins	partner of inscuteable [Source:FlyBase gene name;Acc:FBgn0040080]	0.912372	0.00103958	0.00660918
1626563_at	FBgn0010417	Taf6	TBP-associated factor 6 [Source:FlyBase gene name;Acc:FBgn0010417]	0.917395	0.00104139	0.00661427
1640818_at	FBgn0040079	pkaap	pkaap [Source:FlyBase gene name;Acc:FBgn0040079]	-0.704907	0.00104191	0.00661427
1625262_at	FBgn0039167	CG17786		-1.65215	0.00104698	0.00663364
1634587_s_at	FBgn0036134	fd68A	forkhead domain 68A [Source:FlyBase gene name;Acc:FBgn0036134]	0.688274	0.00104721	0.00663364
1639354_at	FBgn0037621	M1BP	Motif 1 Binding Protein [Source:FlyBase gene name;Acc:FBgn0037621]	1.26788	0.00104726	0.00663364
1640134_a_at	FBgn0032388	CG6686		0.891292	0.00105195	0.00665773
1632188_at	FBgn0041630	Hexo1	Hexosaminidase 1 [Source:FlyBase gene name;Acc:FBgn0041630]	-0.943253	0.0010526	0.00665773
1624138_at	FBgn0030855	CG5800		1.32426	0.00105426	0.00666022
1639625_at	FBgn0022027	Vps25	Vacuolar protein sorting 25 [Source:FlyBase gene name;Acc:FBgn0022027]	-0.815544	0.00105524	0.00666022
1639619_a_at	FBgn0028516	ZnT35C	Zinc transporter 35C [Source:FlyBase gene name;Acc:FBgn0028516]	-1.04851	0.0010553	0.00666022
1631745_at	FBgn0032398	CG6766		-0.649278	0.00105799	0.00666765
1623235_at	FBgn0266673	Sec10	Sec10 ortholog (S. cerevisiae) [Source:FlyBase gene name;Acc:FBgn0266673]	-0.704342	0.00105802	0.00666765
1628960_s_at	FBgn0025635	CG17829		1.46762	0.00106264	0.00669192
1625616_at	FBgn0037127	CG14566		-2.49938	0.00106805	0.00671676
1633731_at	FBgn0011737	Wee1	Wee1 ortholog (S. pombe) [Source:FlyBase gene name;Acc:FBgn0011737]	1.78943	0.00106814	0.00671676
1625146_a_at	FBgn0020620	RN-tre	Related to the N terminus of tre oncogene [Source:FlyBase gene name;Acc:FBgn0020620]	2.33134	0.00107062	0.00672751
1630483_a_at	FBgn0035793	CG7546		2.40884	0.00107428	0.00674563
1635466_at	FBgn0011327	Uch-L5	Ubiquitin carboxy-terminal hydrolase L5 ortholog [Source:FlyBase gene name;Acc:FBgn0011327]	2.20411	0.00107837	0.00676008
1632421_at	FBgn0031817	CG9531		-0.741801	0.00107851	0.00676008
1641021_a_at	FBgn0020412	JIL-1	JIL-1 [Source:FlyBase gene name;Acc:FBgn0020412]	-0.92298	0.00107893	0.00676008
1637765_at	FBgn0036112	CG14147		-4.17568	0.0010835	0.00678342
1627719_at	FBgn0004919	gol	goliath [Source:FlyBase gene name;Acc:FBgn0004919]	-1.14349	0.00108422	0.00678342
1635903_at	FBgn0014006	Pk92B	Protein kinase at 92B [Source:FlyBase gene name;Acc:FBgn0014006]	-0.658589	0.0010872	0.00679714
1630202_a_at	FBgn0033762	ZnT49B	Zinc transporter 49B [Source:FlyBase gene name;Acc:FBgn0033762]	1.61696	0.00109032	0.00681172
1624530_at	FBgn0036980	RhoBTB	Rho-related BTB domain containing [Source:FlyBase gene name;Acc:FBgn0036980]	1.39126	0.00109129	0.00681172
1630469_a_at	FBgn0037470	CG1091		1.1351	0.00109189	0.00681172
1636205_at	FBgn0250754	CG42232		1.43454	0.00109418	0.00681633
1626841_s_at	FBgn0000317	ck	crinkled [Source:FlyBase gene name;Acc:FBgn0000317]	0.934731	0.0010942	0.00681633
1638882_at	FBgn0003308	ry	rosy [Source:FlyBase gene name;Acc:FBgn0003308]	-1.53798	0.00109556	0.00681986
1626113_at	FBgn0035983	CG4080		0.988721	0.00109674	0.00682235
1635758_s_at	FBgn0025790	TBPH	TAR DNA-binding protein-43 homolog [Source:FlyBase gene name;Acc:FBgn0025790]	-0.86522	0.00109954	0.00683484
1632577_a_at	FBgn0263740	eIF-2gamma	Eukaryotic initiation factor 2gamma [Source:FlyBase gene name;Acc:FBgn0263740]	-0.848855	0.0011027	0.00684954
1634562_s_at	FBgn0243516	Vrp1	Verprolin 1 [Source:FlyBase gene name;Acc:FBgn0243516]	0.623819	0.00110918	0.00688249
1630725_at	FBgn0037128	CG14572		-3.04468	0.00111021	0.00688249
1626469_at	FBgn0033351	CG8235		-1.09597	0.00111039	0.00688249
1624088_at	FBgn0029807	CG3108		-3.24929	0.00111283	0.0068927
1629251_at	FBgn0051155	Rpb7	Rpb7 [Source:FlyBase gene name;Acc:FBgn0051155]	1.32399	0.00111596	0.00690713
1638287_a_at	FBgn0034301	CG5756		-3.31472	0.00111721	0.00690992
1630308_at	FBgn0029824	CG3726		1.33277	0.00112065	0.00692624
1640299_at	FBgn0004554	Edg91	Ecdysone-dependent gene 91 [Source:FlyBase gene name;Acc:FBgn0004554]	2.1121	0.00112311	0.00693655
1633952_at	FBgn0038941	CG7080		-3.19407	0.00112601	0.00694929
1626773_s_at	FBgn0262720	CG43164		-1.93781	0.00112678	0.00694929
1628802_at	FBgn0052554	CG32554		-0.755135	0.00112815	0.00695277
1625332_at	FBgn0033236	CG14764		1.88377	0.00112904	0.00695329
1634043_at	FBgn0034315	CG5721		-0.656228	0.00113245	0.00696934
1640099_at	FBgn0040066	wds	will die slowly [Source:FlyBase gene name;Acc:FBgn0040066]	1.48722	0.00113631	0.00698814
1625742_at	FBgn0034913	Snap29	Synaptosomal-associated protein 29kDa [Source:FlyBase gene name;Acc:FBgn0034913]	-0.817516	0.00113846	0.00699638
1636801_at	FBgn0033352	PAN2	PAN2 ortholog (S. cerevisiae) [Source:FlyBase gene name;Acc:FBgn0033352]	0.64226	0.00114163	0.00700514
1639867_at	FBgn0000533	ea	easter [Source:FlyBase gene name;Acc:FBgn0000533]	1.88134	0.00114181	0.00700514
1629464_a_at	FBgn0052473	CG32473		1.34677	0.00114231	0.00700514
1641675_at	FBgn0003460	so	sine oculis [Source:FlyBase gene name;Acc:FBgn0003460]	-1.35854	0.00114333	0.00700645
1627334_at	FBgn0032943	Tsp39D	Tetraspanin 39D [Source:FlyBase gene name;Acc:FBgn0032943]	-0.802825	0.00114488	0.00701098
1639178_s_at	FBgn0016034	mael	maelstrom [Source:FlyBase gene name;Acc:FBgn0016034]	1.68097	0.00114771	0.00702334
1629283_at	FBgn0032120	CG33298		1.28722	0.00115013	0.00703318
1630231_at	FBgn0001083	fw	furrowed [Source:FlyBase gene name;Acc:FBgn0001083]	-2.16688	0.00115286	0.00704491
1626806_at	FBgn0003741	tra	transformer [Source:FlyBase gene name;Acc:FBgn0003741]	0.834286	0.00115452	0.00705004
1634161_at	FBgn0261266	zuc	zucchini [Source:FlyBase gene name;Acc:FBgn0261266]	1.90829	0.00115664	0.00705221
1634147_a_at	FBgn0025777	homer	homer [Source:FlyBase gene name;Acc:FBgn0025777]	2.06337	0.001157	0.00705221
1627776_at	FBgn0039227	polybromo	polybromo [Source:FlyBase gene name;Acc:FBgn0039227]	1.4554	0.00115732	0.00705221
1629077_s_at	FBgn0037443	Dmtn	Dementin [Source:FlyBase gene name;Acc:FBgn0037443]	0.585275	0.00115964	0.0070574
1633746_s_at	FBgn0000008	a	arc [Source:FlyBase gene name;Acc:FBgn0000008]	-0.784035	0.0011598	0.0070574
1634113_at	FBgn0020300	gk	geko [Source:FlyBase gene name;Acc:FBgn0020300]	-1.31462	0.00116794	0.00710197
1624901_at	FBgn0032907	CG9272		1.99702	0.0011707	0.00710942
1629187_s_at	FBgn0027492	wdb	widerborst [Source:FlyBase gene name;Acc:FBgn0027492]	2.34389	0.00117081	0.00710942
1638462_at	FBgn0032082	CG18088		-0.86807	0.00117416	0.00712478
1639905_at	FBgn0002021	l(2)37Bb	lethal (2) 37Bb [Source:FlyBase gene name;Acc:FBgn0002021]	-0.89487	0.00118023	0.0071566
1623050_at	FBgn0022740	HLH54F	HLH54F [Source:FlyBase gene name;Acc:FBgn0022740]	-1.39272	0.00118228	0.00716398
1629863_at	FBgn0038439	Cad89D	Cadherin 89D [Source:FlyBase gene name;Acc:FBgn0038439]	-1.36604	0.00118419	0.00716635
1635026_at	FBgn0015550	tap	target of Poxn [Source:FlyBase gene name;Acc:FBgn0015550]	-1.69229	0.00118432	0.00716635
1630624_s_at	FBgn0033960	CG10151		-1.22905	0.00118666	0.00717384
1640228_at	FBgn0036196	CG11658		1.49993	0.00118745	0.00717384
1637708_a_at	FBgn0083978	CG17672		-1.65934	0.00118805	0.00717384
1625276_a_at	FBgn0000565	Eip71CD	Ecdysone-induced protein 28/29kD [Source:FlyBase gene name;Acc:FBgn0000565]	-1.57361	0.00118924	0.00717607
1637432_at	FBgn0029804	CG3097		-1.63035	0.00119308	0.00719066
1631536_at	FBgn0040465	Dip3	Dorsal interacting protein 3 [Source:FlyBase gene name;Acc:FBgn0040465]	0.719296	0.00119332	0.00719066
1634668_at	FBgn0019972	Drice	Death related ICE-like caspase [Source:FlyBase gene name;Acc:FBgn0019972]	0.964543	0.00119528	0.00719744
1624448_at	FBgn0039178	CG6356		-1.82682	0.00119685	0.00720188
1637106_at	FBgn0035866	CG7197		1.04957	0.00119936	0.00721201
1627302_at	FBgn0033079	Fmo-2	Flavin-containing monooxygenase 2 [Source:FlyBase gene name;Acc:FBgn0033079]	-1.35428	0.00120481	0.00723635
1632979_at	FBgn0033381	GstE13	Glutathione S transferase E13 [Source:FlyBase gene name;Acc:FBgn0033381]	0.672883	0.00120508	0.00723635
1637926_s_at	FBgn0260857	Bet1	BET1 ortholog (S. cerevisiae) [Source:FlyBase gene name;Acc:FBgn0260857]	-0.823171	0.00120725	0.00724081
1631013_at	FBgn0015513	mbc	myoblast city [Source:FlyBase gene name;Acc:FBgn0015513]	-0.723349	0.0012075	0.00724081
1638979_a_at	FBgn0002872	mu2	mutator 2 [Source:FlyBase gene name;Acc:FBgn0002872]	1.47443	0.00120989	0.00724634
1629036_at	FBgn0000077	amx	almondex [Source:FlyBase gene name;Acc:FBgn0000077]	1.17624	0.00121082	0.00724634
1627148_at	FBgn0027093	Aats-arg	Arginyl-tRNA synthetase [Source:FlyBase gene name;Acc:FBgn0027093]	-0.720561	0.00121169	0.00724634
1627271_at	FBgn0034511	GNBP-like3	GNBP-like 3 [Source:FlyBase gene name;Acc:FBgn0034511]	2.32655	0.00121265	0.00724634
1635260_at	FBgn0027363	Stam	Signal transducing adaptor molecule [Source:FlyBase gene name;Acc:FBgn0027363]	1.10772	0.00121291	0.00724634
1625592_s_at	FBgn0037106	CG11307		1.72605	0.00121344	0.00724634
1623177_at	FBgn0261373	CG33228		-0.747639	0.00121616	0.00725758
1635762_at	FBgn0034270	CG6401		-0.77367	0.00121771	0.00726051
1634942_at	FBgn0036460	CG5114		-0.887633	0.00121833	0.00726051
1635486_at	FBgn0053468	CG33468		-1.51738	0.00122133	0.0072734
1632089_at	FBgn0025629	CG4045		0.736169	0.00123325	0.00733934
1631710_at	FBgn0028422	GluRIID	Glutamate receptor IID [Source:FlyBase gene name;Acc:FBgn0028422]	-1.93294	0.00124077	0.007379
1623421_at	FBgn0033874	CG6347		-3.10708	0.00124516	0.00739049
1631180_at	FBgn0039182	CG5728		0.95632	0.00124585	0.00739049
1631289_at	FBgn0030570	CG12540		-3.1254	0.00124586	0.00739049
1640154_at	FBgn0260748	CG5004		1.91291	0.00124612	0.00739049
1628321_at	FBgn0032354	CG4788		1.58671	0.00124717	0.00739169
1639545_a_at	FBgn0013751	Awh	Arrowhead [Source:FlyBase gene name;Acc:FBgn0013751]	-0.976719	0.00124939	0.00739976
1639121_at	FBgn0011745	Arp1	Actin-related protein 1 [Source:FlyBase gene name;Acc:FBgn0011745]	-0.676673	0.00125136	0.00740637
1629926_at	FBgn0039795	Spn100A	Serpin 100A [Source:FlyBase gene name;Acc:FBgn0039795]	-2.09248	0.00125254	0.00740828
1631761_at	FBgn0051313	CG31313		-1.17617	0.00125863	0.00743926
1629286_s_at	FBgn0040918	schlank	schlank [Source:FlyBase gene name;Acc:FBgn0040918]	-0.684846	0.00126144	0.00745077
1624200_at	FBgn0032934	CG8679		1.66454	0.00126662	0.00747627
1629473_at	FBgn0004876	cdi	center divider [Source:FlyBase gene name;Acc:FBgn0004876]	-0.847408	0.00126801	0.00747937
1629663_at	FBgn0032979	Clamp	Chromatin-linked adaptor for MSL proteins [Source:FlyBase gene name;Acc:FBgn0032979]	0.93714	0.0012706	0.00748954
1628081_s_at	FBgn0038256	CG7530		1.28577	0.00127215	0.00749354
1625382_at	FBgn0027527	Osi6	Osiris 6 [Source:FlyBase gene name;Acc:FBgn0027527]	-2.45508	0.00127332	0.00749535
1639479_a_at	FBgn0001319	kn	knot [Source:FlyBase gene name;Acc:FBgn0001319]	-1.03305	0.00127682	0.00751088
1627820_at	FBgn0050096	CG30096		1.96869	0.00128298	0.00754063
1637422_at	FBgn0031538	CG3246		-1.31365	0.00128362	0.00754063
1626162_s_at	FBgn0086361	alph	alphabet [Source:FlyBase gene name;Acc:FBgn0086361]	2.04261	0.00128758	0.00755876
1638833_at	FBgn0030327	FucT6	alpha1,6-fucosyltransferase [Source:FlyBase gene name;Acc:FBgn0030327]	-0.732123	0.001289	0.00756199
1623445_at	FBgn0036870	CG14095		-3.51476	0.00129688	0.00760042
1636615_at	FBgn0260400	elav	embryonic lethal abnormal vision [Source:FlyBase gene name;Acc:FBgn0260400]	-1.31192	0.00129731	0.00760042
1624027_at	FBgn0260856	Membrin	Membrin [Source:FlyBase gene name;Acc:FBgn0260856]	-0.935891	0.00129863	0.00760302
1627656_at	FBgn0001137	grk	gurken [Source:FlyBase gene name;Acc:FBgn0001137]	0.967302	0.00130309	0.00762393
1641268_at	FBgn0035941	CG13313		-0.815049	0.00130535	0.007632
1628016_s_at	FBgn0017418	ari-1	ariadne 1 [Source:FlyBase gene name;Acc:FBgn0017418]	1.76761	0.00130721	0.00763771
1638637_at	FBgn0263606	Hsc20	Heat shock protein cognate 20 [Source:FlyBase gene name;Acc:FBgn0263606]	1.31342	0.00130886	0.00764223
1622949_at	FBgn0003053	peb	pebbled [Source:FlyBase gene name;Acc:FBgn0003053]	-1.61287	0.00131179	0.00765418
1632787_a_at	FBgn0000274	Pka-C2	cAMP-dependent protein kinase 2 [Source:FlyBase gene name;Acc:FBgn0000274]	0.575018	0.00131625	0.00767501
1628893_at	FBgn0037409	Osi24	Osiris 24 [Source:FlyBase gene name;Acc:FBgn0037409]	-2.27824	0.00131934	0.00768786
1627041_s_at	FBgn0011603	ine	inebriated [Source:FlyBase gene name;Acc:FBgn0011603]	-2.48297	0.00132108	0.00769223
1631798_s_at	FBgn0039360	CLS	cardiolipin synthase [Source:FlyBase gene name;Acc:FBgn0039360]	-0.937931	0.00132187	0.00769223
1641171_at	FBgn0032511	CG9306		-1.04245	0.00132542	0.00770396
1631001_s_at	FBgn0265192	Snp	Snipper [Source:FlyBase gene name;Acc:FBgn0265192]	1.25653	0.0013257	0.00770396
1636842_at	FBgn0031996	CG8460		1.87057	0.00132675	0.00770396
1626945_at	FBgn0032005	Snx6	Sorting nexin 6 [Source:FlyBase gene name;Acc:FBgn0032005]	0.999857	0.00132744	0.00770396
1623553_a_at	FBgn0039140	Miro	Mitochondrial Rho [Source:FlyBase gene name;Acc:FBgn0039140]	0.777926	0.00133695	0.00775396
1636244_s_at	FBgn0038803	CG5191		-0.861271	0.00134149	0.00777405
1632782_a_at	FBgn0038610	CG7675		-1.92656	0.00134238	0.00777405
1630298_at	FBgn0050496	CG30496		1.15991	0.00134311	0.00777405
1638163_a_at	FBgn0023518	trr	trithorax-related [Source:FlyBase gene name;Acc:FBgn0023518]	2.4216	0.00134526	0.00778128
1639057_at	FBgn0036557	mRpS31	mitochondrial ribosomal protein S31 [Source:FlyBase gene name;Acc:FBgn0036557]	-0.797005	0.00134667	0.00778423
1628167_s_at	FBgn0036967	CG6597		0.95121	0.00135147	0.00780668
1625130_at	FBgn0033365	CG8170		-3.42286	0.00135252	0.00780668
1624527_at	FBgn0027788	Hey	Hairy/E(spl)-related with YRPW motif [Source:FlyBase gene name;Acc:FBgn0027788]	-1.4486	0.00135325	0.00780668
1641015_at	FBgn0263855	BubR1	Bub1-related kinase [Source:FlyBase gene name;Acc:FBgn0263855]	1.44499	0.00135427	0.00780735
1635089_at	FBgn0034046	tun	tungus [Source:FlyBase gene name;Acc:FBgn0034046]	1.61133	0.00135994	0.00783483
1634307_at	FBgn0030685	Graf	GRAF ortholog (H. sapiens) [Source:FlyBase gene name;Acc:FBgn0030685]	0.724979	0.00136528	0.00786036
1634226_at	FBgn0035249	CG17249		1.04504	0.00136726	0.00786654
1634898_a_at	FBgn0027950	MBD-like	MBD-like [Source:FlyBase gene name;Acc:FBgn0027950]	0.967024	0.00137144	0.00788533
1631028_s_at	FBgn0021979	l(2)k09913	lethal (2) k09913 [Source:FlyBase gene name;Acc:FBgn0021979]	0.947883	0.00137672	0.00791041
1625727_at	FBgn0052006	CG32006		-0.903922	0.00137943	0.00792074
1623378_at	FBgn0032651	Oli	Olig family [Source:FlyBase gene name;Acc:FBgn0032651]	-1.344	0.00138604	0.00795341
1633743_at	FBgn0004855	RpII15	RNA polymerase II 15kD subunit [Source:FlyBase gene name;Acc:FBgn0004855]	1.17858	0.00139828	0.00801837
1627954_a_at	FBgn0035208	CG9184		-2.186	0.00140804	0.00806895
1628550_a_at	FBgn0033377	Pmm45A	Phosphomannomutase 45A [Source:FlyBase gene name;Acc:FBgn0033377]	1.2087	0.00141024	0.00807621
1631400_at	FBgn0052029	Cpr66D	Cuticular protein 66D [Source:FlyBase gene name;Acc:FBgn0052029]	-2.99072	0.00142529	0.00815705
1625049_at	FBgn0243586	Tb	Tubby [Source:FlyBase gene name;Acc:FBgn0243586]	-3.53955	0.00142798	0.008165
1633345_at	FBgn0003339	Scr	Sex combs reduced [Source:FlyBase gene name;Acc:FBgn0003339]	-0.909323	0.00142857	0.008165
1626219_s_at	FBgn0261403	sxc	super sex combs [Source:FlyBase gene name;Acc:FBgn0261403]	0.815201	0.00143388	0.00818997
1640281_s_at	FBgn0035151	CG17129		1.66078	0.0014416	0.00822863
1623626_a_at	FBgn0024362	CG11412		-0.655937	0.00144279	0.00822997
1632395_s_at	FBgn0028671	Vha100-1	Vacuolar H[+] ATPase 100kD subunit 1 [Source:FlyBase gene name;Acc:FBgn0028671]	0.806724	0.001447	0.00824584
1624748_a_at	FBgn0031885	Mnn1	Menin 1 [Source:FlyBase gene name;Acc:FBgn0031885]	1.98626	0.00144747	0.00824584
1639950_at	FBgn0036897	CG8786		-0.75293	0.00145161	0.00826399
1641137_at	FBgn0000492	Dr	Drop [Source:FlyBase gene name;Acc:FBgn0000492]	-0.927112	0.00145793	0.00829451
1628903_s_at	FBgn0022764	Sin3A	Sin3A [Source:FlyBase gene name;Acc:FBgn0022764]	2.27231	0.00145894	0.00829479
1631318_at	FBgn0001989	l(2)35Di	lethal (2) 35Di [Source:FlyBase gene name;Acc:FBgn0001989]	-1.06106	0.0014634	0.0083147
1628658_at	FBgn0024234	gbb	glass bottom boat [Source:FlyBase gene name;Acc:FBgn0024234]	-0.956772	0.00146512	0.00831901
1631381_at	FBgn0029113	Uba2	Ubiquitin activating enzyme 2 [Source:FlyBase gene name;Acc:FBgn0029113]	1.25662	0.0014676	0.00832764
1629259_at	FBgn0040634	CG4186		-0.932995	0.00147683	0.0083745
1630761_at	FBgn0039299	CG11854		-1.24357	0.00148097	0.0083863
1626367_at	FBgn0032640	Sgt	small glutamine-rich tetratricopeptide containing protein [Source:FlyBase gene name;Acc:FBgn0032640]	0.900788	0.00148123	0.0083863
1641579_at	FBgn0036774	mRpS26	mitochondrial ribosomal protein S26 [Source:FlyBase gene name;Acc:FBgn0036774]	-0.577982	0.00148181	0.0083863
1629964_at	FBgn0036812	Nufip	Nufip [Source:FlyBase gene name;Acc:FBgn0036812]	1.14325	0.0014903	0.00842361
1639863_at	FBgn0039784	CG9698		-1.00809	0.00149123	0.00842361
1628987_at	FBgn0028894	CG5869		-0.593374	0.00149133	0.00842361
1640492_at	FBgn0035588	CG10672		-1.47547	0.00149295	0.00842731
1631865_at	FBgn0040796	CG13064		-2.06337	0.00150159	0.00847055
1634583_s_at	FBgn0031220	CG4822		-2.15785	0.00150995	0.00851213
1626336_at	FBgn0260866	dnr1	defense repressor 1 [Source:FlyBase gene name;Acc:FBgn0260866]	0.969803	0.00151197	0.00851799
1639450_s_at	FBgn0052016	4E-T	eIF4E-Transporter [Source:FlyBase gene name;Acc:FBgn0052016]	0.738905	0.00151336	0.0085203
1627809_at	FBgn0033827	CG17047		-1.71143	0.00152134	0.00855964
1631724_s_at	FBgn0035425	CG17746		1.34558	0.00152286	0.0085619
1629148_a_at	FBgn0027866	CG9776		1.09841	0.00152464	0.0085619
1639268_at	FBgn0033789	CG13324		2.01325	0.00152471	0.0085619
1632318_at	FBgn0024365	CG12773		1.32488	0.00152813	0.00857555
1636276_at	FBgn0263352	Unr	Upstream of N-ras [Source:FlyBase gene name;Acc:FBgn0263352]	1.8007	0.00153262	0.00859017
1623556_at	FBgn0052669	CG32669		1.0142	0.00153272	0.00859017
1634798_at	FBgn0022246	Rpp30	RNaseP protein p30 [Source:FlyBase gene name;Acc:FBgn0022246]	-0.693025	0.00153387	0.00859104
1639911_at	FBgn0036551	CG17029		-1.70277	0.00154197	0.00863087
1637423_at	FBgn0036063	CG6674		1.05929	0.00154627	0.0086493
1631435_at	FBgn0038582	CG7988		-0.684742	0.00154778	0.0086522
1641304_s_at	FBgn0037623	CG9801		-1.0782	0.00155913	0.00871002
1641364_at	FBgn0030812	CG8949		1.26433	0.00156951	0.00876236
1641244_at	FBgn0011297	l(2)not	lethal (2) neighbor of tid [Source:FlyBase gene name;Acc:FBgn0011297]	-0.828255	0.00157118	0.00876598
1637282_at	FBgn0026737	CG6171		1.313	0.00157281	0.00876688
1634174_at	FBgn0039787	CG9702		-1.3128	0.00157336	0.00876688
1638398_at	FBgn0005564	Shal	Shaker cognate l [Source:FlyBase gene name;Acc:FBgn0005564]	-1.26059	0.00157573	0.00877445
1625077_at	FBgn0050265	CG30265		-1.27608	0.00157953	0.00878996
1627265_at	FBgn0262937	Rabex-5	Rabaptin-5-associated exchange factor for Rab5 ortholog (H. sapiens) [Source:FlyBase gene name;Acc:FBgn0262937]	-0.735091	0.00158554	0.00881557
1627796_s_at	FBgn0264495	gpp	grappa [Source:FlyBase gene name;Acc:FBgn0264495]	1.41469	0.00158617	0.00881557
1641356_at	FBgn0053300	Muc30E	Mucin 30E [Source:FlyBase gene name;Acc:FBgn0053300]	-1.94514	0.00158865	0.00882366
1636861_at	FBgn0033925	CG8617		1.2252	0.00159193	0.00883621
1630050_at	FBgn0033752	CG8569		1.21594	0.00159434	0.00884393
1630238_at	FBgn0002535	Lcp4	Larval cuticle protein 4 [Source:FlyBase gene name;Acc:FBgn0002535]	-1.59878	0.00160108	0.00887561
1625839_at	FBgn0042083	CG3267		-1.02338	0.00160391	0.00888563
1639477_s_at	FBgn0038224	CG3321		-0.603986	0.00160515	0.00888681
1632316_at	FBgn0033883	CG16935		-1.33902	0.00160636	0.00888782
1627006_at	FBgn0026753	Vha13	Vacuolar H[+] ATPase 13kD subunit [Source:FlyBase gene name;Acc:FBgn0026753]	-1.11052	0.001616	0.00893547
1630227_a_at	FBgn0037702	CG8176		1.1596	0.00161802	0.00894092
1629252_at	FBgn0037282	CG14657		1.21114	0.00162301	0.00896278
1637260_at	FBgn0039488	CG6066		1.45959	0.00163072	0.00899964
1632952_at	FBgn0032160	CG4598		-0.829323	0.00163216	0.00900182
1635566_s_at	FBgn0027338	Kap-alpha3	karyopherin alpha3 [Source:FlyBase gene name;Acc:FBgn0027338]	0.923697	0.00163365	0.0090043
1640944_at	FBgn0031306	CG4577		1.63877	0.0016348	0.00900492
1640552_at	FBgn0046114	Gclm	Glutamate-cysteine ligase modifier subunit [Source:FlyBase gene name;Acc:FBgn0046114]	-0.733321	0.00163662	0.00900923
1633279_s_at	FBgn0028916	CG33090		1.93158	0.00163968	0.00902032
1623624_at	FBgn0038341	AdamTS-A	ADAM metallopeptidase with thrombospondin type 1 motif A [Source:FlyBase gene name;Acc:FBgn0038341]	-1.53888	0.00164345	0.00903533
1633387_at	FBgn0031150	bves	bves [Source:FlyBase gene name;Acc:FBgn0031150]	-0.734831	0.00164581	0.00904255
1623366_at	FBgn0037608	mRpL19	mitochondrial ribosomal protein L19 [Source:FlyBase gene name;Acc:FBgn0037608]	-0.990206	0.0016498	0.00905639
1625155_a_at	FBgn0028968	gammaCOP	Coat Protein (coatomer) gamma [Source:FlyBase gene name;Acc:FBgn0028968]	-0.741041	0.00165042	0.00905639
1627734_at	FBgn0002922	nau	nautilus [Source:FlyBase gene name;Acc:FBgn0002922]	-0.919497	0.00165854	0.00909309
1630056_at	FBgn0052054	CG32054		-1.29979	0.00165947	0.00909309
1636071_a_at	FBgn0022942	Cbp80	cap binding protein 80 [Source:FlyBase gene name;Acc:FBgn0022942]	1.32374	0.00166026	0.00909309
1633100_a_at	FBgn0011584	Trp1	Translocation protein 1 [Source:FlyBase gene name;Acc:FBgn0011584]	-1.47749	0.00166482	0.00911231
1638888_at	FBgn0015561	unpg	unplugged [Source:FlyBase gene name;Acc:FBgn0015561]	-0.725653	0.00167274	0.00914692
1639235_at	FBgn0010452	trn	tartan [Source:FlyBase gene name;Acc:FBgn0010452]	-0.970659	0.00167326	0.00914692
1635708_at	FBgn0023513	CG14803		1.66888	0.00167849	0.00916976
1629921_a_at	FBgn0004837	Su(H)	Suppressor of Hairless [Source:FlyBase gene name;Acc:FBgn0004837]	1.52038	0.00169216	0.00923859
1628846_at	FBgn0038548	CG17806		1.12913	0.00169621	0.00925486
1635594_at	FBgn0038485	CG5255		-0.907974	0.00169849	0.00926069
1637485_at	FBgn0038845	CG10827		-2.5275	0.00169944	0.00926069
1635325_a_at	FBgn0004390	RasGAP1	Ras GTPase activating protein 1 [Source:FlyBase gene name;Acc:FBgn0004390]	1.32079	0.00170116	0.00926069
1632244_s_at	FBgn0261526	NT1	Neurotrophin 1 [Source:FlyBase gene name;Acc:FBgn0261526]	-1.6684	0.00170155	0.00926069
1625112_at	FBgn0011715	Snr1	Snf5-related 1 [Source:FlyBase gene name;Acc:FBgn0011715]	1.00631	0.00170687	0.00927988
1639317_at	FBgn0039728	CG7896		-2.00604	0.00170722	0.00927988
1635627_at	FBgn0027055	CSN3	COP9 signalosome subunit 3 [Source:FlyBase gene name;Acc:FBgn0027055]	1.22213	0.00170864	0.00928173
1632341_at	FBgn0034870	CG13559		-0.929217	0.00170995	0.00928302
1632640_at	FBgn0038360	CG9590		-0.918292	0.00171518	0.00930558
1636496_at	FBgn0061200	Nup153	Nucleoporin 153kD [Source:FlyBase gene name;Acc:FBgn0061200]	1.09447	0.00172831	0.00937098
1632966_at	FBgn0033359	CG8213		-2.41039	0.0017298	0.00937315
1639740_a_at	FBgn0052548	CG32548		-2.65397	0.0017329	0.00938408
1628639_at	FBgn0040582	CG5791		3.0005	0.00173519	0.00939063
1636081_at	FBgn0086613	Ino80	Ino80 [Source:FlyBase gene name;Acc:FBgn0086613]	1.21412	0.00173858	0.00939896
1633753_at	FBgn0004839	otk	off-track [Source:FlyBase gene name;Acc:FBgn0004839]	-1.11241	0.00173909	0.00939896
1624228_at	FBgn0034579	mRpL54	mitochondrial ribosomal protein L54 [Source:FlyBase gene name;Acc:FBgn0034579]	-1.26336	0.00174106	0.00939896
1639052_a_at	FBgn0035283	CG12024		-0.698358	0.00174107	0.00939896
1630817_s_at	FBgn0261387	CG17528		0.98055	0.00174259	0.00940132
1640454_at	FBgn0027493	AdSS	Adenylosuccinate Synthetase [Source:FlyBase gene name;Acc:FBgn0027493]	0.638635	0.00175031	0.00943128
1629487_at	FBgn0019949	Cdk9	Cyclin-dependent kinase 9 [Source:FlyBase gene name;Acc:FBgn0019949]	0.890095	0.00175033	0.00943128
1635427_a_at	FBgn0026239	gukh	GUK-holder [Source:FlyBase gene name;Acc:FBgn0026239]	-0.837877	0.00175362	0.00944314
1628721_at	FBgn0034490	CG9864		-1.89984	0.00175686	0.0094482
1622998_a_at	FBgn0035405	pfk	piefke [Source:FlyBase gene name;Acc:FBgn0035405]	1.5065	0.00175728	0.0094482
1631299_s_at	FBgn0051759	CG31759		1.47482	0.00175783	0.0094482
1629821_at	FBgn0050055	CR30055		0.872378	0.00176774	0.00949559
1634072_s_at	FBgn0010611	Hmgs	HMG Coenzyme A synthase [Source:FlyBase gene name;Acc:FBgn0010611]	-1.33403	0.00177431	0.00952495
1633884_at	FBgn0034722	Rtf1	Rtf1 [Source:FlyBase gene name;Acc:FBgn0034722]	1.46584	0.00179219	0.00961149
1638204_s_at	FBgn0026257	cav	caravaggio [Source:FlyBase gene name;Acc:FBgn0026257]	1.84328	0.00179265	0.00961149
1623053_a_at	FBgn0034345	CG5174		2.03871	0.00179585	0.00961904
1638416_at	FBgn0015031	cype	cyclope [Source:FlyBase gene name;Acc:FBgn0015031]	-0.502589	0.00179778	0.00961904
1636843_a_at	FBgn0037057	CG10512		-1.07511	0.00180206	0.00961904
1630740_at	FBgn0034663	CG4363		-1.32376	0.00180221	0.00961904
1634191_at	FBgn0030870	CG6398		1.11548	0.00180276	0.00961904
1623928_at	FBgn0036993	CG5910		-1.60062	0.00180311	0.00961904
1638135_at	FBgn0030034	CG10555		1.55069	0.00180393	0.00961904
1630398_at	FBgn0032394	CG6746		-1.59594	0.00180417	0.00961904
1631828_s_at	FBgn0033738	DUBAI	Deubiquitinating apoptotic inhibitor [Source:FlyBase gene name;Acc:FBgn0033738]	0.995076	0.00180454	0.00961904
1638897_at	FBgn0035027	CG3511		1.35437	0.00180517	0.00961904
1623403_s_at	FBgn0015024	CkIalpha	Casein kinase Ialpha [Source:FlyBase gene name;Acc:FBgn0015024]	1.10975	0.00180825	0.00962957
1623422_a_at	FBgn0051908	CG31908		-0.62166	0.00181446	0.00965669
1634481_at	FBgn0261461	RhoGAP18B	Rho GTPase activating protein at 18B [Source:FlyBase gene name;Acc:FBgn0261461]	1.58904	0.00181733	0.00966599
1624086_at	FBgn0022097	Vha36-1	Vacuolar H[+] ATPase 36kD subunit 1 [Source:FlyBase gene name;Acc:FBgn0022097]	-1.15182	0.00181874	0.00966757
1637814_s_at	FBgn0040308	Jafrac2	Thioredoxin peroxidase 2 [Source:FlyBase gene name;Acc:FBgn0040308]	-1.08596	0.00182317	0.00968516
1623839_at	FBgn0032287	CG6415		-1.47786	0.00182792	0.00970447
1639975_at	FBgn0037713	CG16790		1.22363	0.00183114	0.00971559
1638397_at	FBgn0034959	CG11388		-0.85636	0.00183662	0.00973868
1630359_at	FBgn0051810	CG31810		-1.61971	0.00183873	0.0097439
1626478_at	FBgn0027499	wde	windei [Source:FlyBase gene name;Acc:FBgn0027499]	0.840587	0.0018417	0.00975369
1635500_a_at	FBgn0004595	pros	prospero [Source:FlyBase gene name;Acc:FBgn0004595]	-1.11737	0.00184336	0.00975649
1641272_at	FBgn0261260	mgl	Megalin [Source:FlyBase gene name;Acc:FBgn0261260]	-1.08381	0.00184832	0.00976918
1634238_a_at	FBgn0036433	CG9628		-1.72294	0.00184862	0.00976918
1627330_at	FBgn0032793	CG10189		-0.71838	0.00184914	0.00976918
1636564_at	FBgn0033274	CG14757		-1.00271	0.00185366	0.00978708
1633723_at	FBgn0039914	mav	maverick [Source:FlyBase gene name;Acc:FBgn0039914]	0.770082	0.00185609	0.00979394
1632070_at	FBgn0040091	Ugt58Fa	Ugt58Fa [Source:FlyBase gene name;Acc:FBgn0040091]	-1.9183	0.00185918	0.0098043
1629070_at	FBgn0037386	CG1208		-2.25635	0.00186047	0.00980511
1641621_at	FBgn0029943	Atg5	Autophagy-related 5 [Source:FlyBase gene name;Acc:FBgn0029943]	1.23232	0.00186706	0.0098315
1630431_s_at	FBgn0033021	CG10417		1.04486	0.00186775	0.0098315
1634403_at	FBgn0264855	AP-2alpha	Adaptor Protein complex 2, alpha subunit [Source:FlyBase gene name;Acc:FBgn0264855]	-0.793099	0.00187795	0.00987918
1640892_a_at	FBgn0265998	Doa	Darkener of apricot [Source:FlyBase gene name;Acc:FBgn0265998]	0.512249	0.00188074	0.00988339
1637691_at	FBgn0037844	CG4570		1.48823	0.00188136	0.00988339
1636089_at	FBgn0010105	comm	commissureless [Source:FlyBase gene name;Acc:FBgn0010105]	-0.954782	0.00188217	0.00988339
1638100_s_at	FBgn0261985	Ptpmeg	Ptpmeg [Source:FlyBase gene name;Acc:FBgn0261985]	0.937166	0.0018905	0.00992111
1624750_at	FBgn0033741	CG8545		0.839771	0.00189203	0.00992311
1632258_s_at	FBgn0044823	Spec2	Spec2 [Source:FlyBase gene name;Acc:FBgn0044823]	1.13737	0.00189352	0.00992493
1626561_at	FBgn0036714	CG7692		1.31913	0.00189721	0.00993227
1629432_at	FBgn0036990	mRpL15	mitochondrial ribosomal protein L15 [Source:FlyBase gene name;Acc:FBgn0036990]	-0.717054	0.00189721	0.00993227
1623466_at	FBgn0004870	bab1	bric a brac 1 [Source:FlyBase gene name;Acc:FBgn0004870]	0.940322	0.00190344	0.00995601
1623464_at	FBgn0033590	CG13217		-2.43438	0.00190405	0.00995601
1634346_at	FBgn0037197	CG13239		-2.51897	0.00191096	0.00998613
1625136_s_at	FBgn0032849	mRpS18B	mitochondrial ribosomal protein S18B [Source:FlyBase gene name;Acc:FBgn0032849]	-0.769244	0.00191295	0.0099905
1631465_at	FBgn0036423	CG3919		1.66526	0.0019143	0.00999054
1639202_a_at	FBgn0039025	Usp12-46	Ubiquitin-specific protease 12/46 ortholog [Source:FlyBase gene name;Acc:FBgn0039025]	0.566326	0.00191527	0.00999054
1625031_at	FBgn0036502	CG7841		-0.951026	0.00192455	0.0100329
1629082_at	FBgn0030584	CG14407		-0.803874	0.00192773	0.0100385
1628813_at	FBgn0043799	CG31381		0.990467	0.00192794	0.0100385
1632355_at	FBgn0029006	Smurf	SMAD specific E3 ubiquitin protein ligase [Source:FlyBase gene name;Acc:FBgn0029006]	1.14057	0.00193633	0.0100762
1633088_at	FBgn0038744	CG4733		-1.33291	0.00194201	0.0100996
1641033_a_at	FBgn0004395	unk	unkempt [Source:FlyBase gene name;Acc:FBgn0004395]	1.63736	0.00194506	0.0101041
1641509_at	FBgn0034022	CG12964		-2.65309	0.00194625	0.0101041
1637461_at	FBgn0031813	CG9527		-1.75601	0.0019465	0.0101041
1638520_at	FBgn0036059	nudE	nudE [Source:FlyBase gene name;Acc:FBgn0036059]	1.0535	0.00194754	0.0101041
1633718_at	FBgn0032242	CG5355		1.26961	0.00195632	0.0101376
1640360_at	FBgn0025583	IM2	Immune induced molecule 2 [Source:FlyBase gene name;Acc:FBgn0025583]	2.46241	0.00195641	0.0101376
1631645_at	FBgn0266083	ocm	over compensating males [Source:FlyBase gene name;Acc:FBgn0266083]	1.22485	0.00195773	0.0101376
1629977_at	FBgn0030743	CG9921		-0.734519	0.00195867	0.0101376
1638592_at	FBgn0038916	dnd	dead end [Source:FlyBase gene name;Acc:FBgn0038916]	-1.11207	0.00196479	0.0101631
1626394_at	FBgn0039778	Jon99Fi	Jonah 99Fi [Source:FlyBase gene name;Acc:FBgn0039778]	-3.6901	0.00196775	0.0101724
1635686_at	FBgn0036352	CG14110		-2.91919	0.00197431	0.0102002
1634660_at	FBgn0039507	mrt	martik [Source:FlyBase gene name;Acc:FBgn0039507]	-0.86458	0.00197721	0.0102091
1629759_at	FBgn0042138	CG18815		-0.730608	0.00200476	0.0103452
1638763_at	FBgn0266084	Fhos	Formin homology 2 domain containing ortholog [Source:FlyBase gene name;Acc:FBgn0266084]	0.94381	0.00200689	0.01035
1637492_at	FBgn0010425	epsilonTry	epsilonTrypsin [Source:FlyBase gene name;Acc:FBgn0010425]	-2.94982	0.00201225	0.0103674
1623861_at	FBgn0000566	Eip55E	Eip55E [Source:FlyBase gene name;Acc:FBgn0000566]	0.908508	0.00201436	0.0103674
1627109_at	FBgn0001220	Hsc70-5	Heat shock protein cognate 5 [Source:FlyBase gene name;Acc:FBgn0001220]	-1.13061	0.00201438	0.0103674
1626901_at	FBgn0030576	CG15890		-0.800901	0.00201505	0.0103674
1640335_at	FBgn0261859	CG42788		1.7244	0.00202259	0.0104
1637942_at	FBgn0038223	Afti	Aftiphilin [Source:FlyBase gene name;Acc:FBgn0038223]	1.33505	0.00202927	0.0104282
1633790_at	FBgn0050043	CG30043		1.41534	0.00203158	0.0104338
1629001_at	FBgn0032454	CG5787		1.1696	0.00203389	0.0104369
1637084_at	FBgn0038432	CG14883		0.977499	0.00203458	0.0104369
1641486_at	FBgn0260965	CG42588		1.18073	0.00203889	0.0104462
1623206_a_at	FBgn0000320	eya	eyes absent [Source:FlyBase gene name;Acc:FBgn0000320]	-0.912589	0.00203911	0.0104462
1626558_at	FBgn0052241	CG32241		-2.52179	0.00204074	0.0104462
1625198_at	FBgn0003513	ss	spineless [Source:FlyBase gene name;Acc:FBgn0003513]	-0.773972	0.00204123	0.0104462
1634963_at	FBgn0039907	lgs	legless [Source:FlyBase gene name;Acc:FBgn0039907]	1.06345	0.00204245	0.0104463
1629836_at	FBgn0040262	Ugt36Ba	Ugt36Ba [Source:FlyBase gene name;Acc:FBgn0040262]	-1.0346	0.00204462	0.0104482
1627362_a_at	FBgn0003612	Su(var)2-10	Suppressor of variegation 2-10 [Source:FlyBase gene name;Acc:FBgn0003612]	1.97115	0.00204525	0.0104482
1637645_at	FBgn0029002	miple2	miple2 [Source:FlyBase gene name;Acc:FBgn0029002]	-1.06247	0.00205919	0.0105133
1633163_at	FBgn0266284	Ns3	Nucleostemin ortholog (H. sapiens) 3 [Source:FlyBase gene name;Acc:FBgn0266284]	-0.602284	0.00206344	0.0105287
1623983_at	FBgn0030592	CG9514		-1.73472	0.00206528	0.0105319
1635130_a_at	FBgn0019932	SamDC	S-adenosylmethionine decarboxylase [Source:FlyBase gene name;Acc:FBgn0019932]	1.1453	0.00207025	0.0105511
1624607_at	FBgn0085229	CG34200		-1.00594	0.00207675	0.010578
1629859_s_at	FBgn0003969	vap	vacuolar peduncle [Source:FlyBase gene name;Acc:FBgn0003969]	0.687706	0.00207863	0.0105814
1627566_a_at	FBgn0260462	CG12163		0.624192	0.00208522	0.0106087
1641291_at	FBgn0036762	CG7430		-0.908585	0.00208656	0.0106092
1625511_at	FBgn0085412	CG34383		-0.944795	0.00209062	0.0106237
1631807_at	FBgn0037708	CG9386		-0.891762	0.00210711	0.0107012
1626503_at	FBgn0029994	CG2254		-1.64593	0.00210855	0.0107022
1631488_at	FBgn0031077	CG15618		-1.15638	0.00211446	0.0107259
1635189_at	FBgn0010381	Drs	Drosomycin [Source:FlyBase gene name;Acc:FBgn0010381]	3.77435	0.00211798	0.0107375
1630034_at	FBgn0030102	CG12119		-1.35453	0.00212025	0.0107427
1627739_at	FBgn0265298	SC35		-0.785079	0.00212459	0.0107584
1633805_a_at	FBgn0003317	sax	saxophone [Source:FlyBase gene name;Acc:FBgn0003317]	1.27382	0.00212703	0.0107607
1626871_at	FBgn0029079	icln	icln [Source:FlyBase gene name;Acc:FBgn0029079]	1.69379	0.00212753	0.0107607
1633523_at	FBgn0036271	Pbgs	Porphobilinogen synthase [Source:FlyBase gene name;Acc:FBgn0036271]	-1.34065	0.00213114	0.0107677
1638001_a_at	FBgn0259985	Mppe	Metallophosphoesterase [Source:FlyBase gene name;Acc:FBgn0259985]	1.50063	0.00213141	0.0107677
1633833_at	FBgn0038470	CG18213		1.77364	0.0021352	0.0107767
1634336_at	FBgn0000158	bam	bag of marbles [Source:FlyBase gene name;Acc:FBgn0000158]	2.34708	0.00213568	0.0107767
1627637_at	FBgn0262029	d	dachs [Source:FlyBase gene name;Acc:FBgn0262029]	-1.10637	0.00213759	0.0107801
1625942_s_at	FBgn0011202	dia	diaphanous [Source:FlyBase gene name;Acc:FBgn0011202]	0.621452	0.00214118	0.0107919
1633631_at	FBgn0039760	CG9682		-1.99412	0.00214395	0.0107996
1638737_at	FBgn0030687	CG17209		-0.734584	0.00215149	0.0108258
1628049_at	FBgn0032136	Apoltp	Apolipoprotein lipid transfer particle [Source:FlyBase gene name;Acc:FBgn0032136]	-1.30427	0.00215201	0.0108258
1633461_at	FBgn0035001	slik	Sterile20-like kinase [Source:FlyBase gene name;Acc:FBgn0035001]	-1.425	0.00215291	0.0108258
1630658_at	FBgn0052226	Pex23	Peroxin 23 [Source:FlyBase gene name;Acc:FBgn0052226]	1.01063	0.00215574	0.0108338
1629936_at	FBgn0023519	mRpL16	mitochondrial ribosomal protein L16 [Source:FlyBase gene name;Acc:FBgn0023519]	-0.636496	0.00215961	0.0108469
1626456_at	FBgn0028327	l(1)G0320	lethal (1) G0320 [Source:FlyBase gene name;Acc:FBgn0028327]	-1.11255	0.00216517	0.0108641
1640775_a_at	FBgn0010222	Nmdmc	NAD-dependent methylenetetrahydrofolate dehydrogenase [Source:FlyBase gene name;Acc:FBgn0010222]	-1.01759	0.00216651	0.0108641
1627528_at	FBgn0033900	CG8257		-0.662299	0.00216681	0.0108641
1640295_a_at	FBgn0036518	RhoGAP71E	Rho GTPase activating protein at 71E [Source:FlyBase gene name;Acc:FBgn0036518]	1.30531	0.00217185	0.0108832
1639507_at	FBgn0037873	SdhC	Succinate dehydrogenase C [Source:FlyBase gene name;Acc:FBgn0037873]	-1.1831	0.00217409	0.010888
1637669_at	FBgn0037140	CG7442		-1.76694	0.00217811	0.0108992
1638146_at	FBgn0020909	Rtc1	Rtc1 [Source:FlyBase gene name;Acc:FBgn0020909]	0.846906	0.00217884	0.0108992
1631790_at	FBgn0030699	CG8578		0.684485	0.00218106	0.010904
1640968_a_at	FBgn0041188	Atx2	Ataxin-2 [Source:FlyBase gene name;Acc:FBgn0041188]	-0.561082	0.00218592	0.0109216
1635086_at	FBgn0029838	CG4666		-2.41986	0.00218709	0.0109216
1641170_a_at	FBgn0259139	glo	glorund [Source:FlyBase gene name;Acc:FBgn0259139]	0.860085	0.00219114	0.0109355
1626058_at	FBgn0008651	lbl	ladybird late [Source:FlyBase gene name;Acc:FBgn0008651]	-0.635289	0.00219345	0.0109407
1639613_at	FBgn0003391	shg	shotgun [Source:FlyBase gene name;Acc:FBgn0003391]	2.82723	0.0021948	0.0109411
1631699_at	FBgn0031610	CG15436		1.755	0.00220021	0.0109618
1640221_at	FBgn0035656	CG10479		-1.08568	0.00220263	0.0109675
1633846_at	FBgn0039727	CG15523		-0.608145	0.00220993	0.0109929
1624069_at	FBgn0032283	CG7296		-1.62326	0.00221026	0.0109929
1637676_at	FBgn0034368	CG5482		0.644837	0.00221337	0.011002
1638073_at	FBgn0030552	mRpL38	mitochondrial ribosomal protein L38 [Source:FlyBase gene name;Acc:FBgn0030552]	-1.00179	0.00221462	0.011002
1630844_at	FBgn0028526	CG15293		1.89537	0.00223003	0.0110722
1629531_at	FBgn0039439	TwdlK	TweedleK [Source:FlyBase gene name;Acc:FBgn0039439]	-0.814366	0.0022458	0.0111441
1631380_s_at	FBgn0261800	LanB1	LanB1 [Source:FlyBase gene name;Acc:FBgn0261800]	-1.19496	0.00225621	0.0111893
1635210_a_at	FBgn0003137	Ppn	Papilin [Source:FlyBase gene name;Acc:FBgn0003137]	-1.4415	0.00226	0.0112017
1629398_at	FBgn0032699	CG10383		1.08688	0.00228083	0.0112985
1625325_s_at	FBgn0010762	simj	simjang [Source:FlyBase gene name;Acc:FBgn0010762]	1.00069	0.00228564	0.0113158
1641459_at	FBgn0025608	Faf	Fas-associated factor [Source:FlyBase gene name;Acc:FBgn0025608]	0.964374	0.00228862	0.0113241
1627910_s_at	FBgn0037607	CG8036		-0.734925	0.00229502	0.0113493
1631891_at	FBgn0032361	CG6488		-0.809141	0.00229767	0.0113559
1629525_at	FBgn0034543	CG30152		-0.990298	0.00230045	0.0113608
1635774_at	FBgn0033233	Kdm4A	Histone demethylase 4A [Source:FlyBase gene name;Acc:FBgn0033233]	1.49256	0.00230128	0.0113608
1639162_at	FBgn0086370	sra	sarah [Source:FlyBase gene name;Acc:FBgn0086370]	1.20397	0.00231665	0.0114301
1633190_at	FBgn0051278	CG31278		-0.632382	0.00231975	0.0114389
1633091_at	FBgn0030063	CG1789		1.01629	0.00232526	0.0114531
1627852_at	FBgn0037275	CG14655		-1.29874	0.00232528	0.0114531
1627078_at	FBgn0034716	Oatp58Dc	Organic anion transporting polypeptide 58Dc [Source:FlyBase gene name;Acc:FBgn0034716]	-1.24312	0.00233779	0.0115082
1632047_at	FBgn0037263	slx1	nuclease slx1 [Source:FlyBase gene name;Acc:FBgn0037263]	1.45963	0.00234581	0.0115411
1624408_at	FBgn0015773	NetA	Netrin-A [Source:FlyBase gene name;Acc:FBgn0015773]	-0.701483	0.00234826	0.0115466
1641299_s_at	FBgn0035557	CG11353		-2.66486	0.00235144	0.0115557
1625590_a_at	FBgn0025720	Ate1	Ate1 [Source:FlyBase gene name;Acc:FBgn0025720]	0.813535	0.00236009	0.0115916
1623807_a_at	FBgn0262872	milt	milton [Source:FlyBase gene name;Acc:FBgn0262872]	1.76589	0.00237699	0.011668
1630731_at	FBgn0035414	CG14965		1.87529	0.00237873	0.01167
1633878_at	FBgn0034240	MESR4	Misexpression suppressor of ras 4 [Source:FlyBase gene name;Acc:FBgn0034240]	1.57388	0.00239151	0.011726
1634766_at	FBgn0004197	Ser	Serrate [Source:FlyBase gene name;Acc:FBgn0004197]	-1.48409	0.00240414	0.0117813
1625269_at	FBgn0035336	CG9004		1.16367	0.00241847	0.0118379
1637902_at	FBgn0031178	CG10918		3.06576	0.00241879	0.0118379
1636888_a_at	FBgn0016123	Aph-4	Alkaline phosphatase 4 [Source:FlyBase gene name;Acc:FBgn0016123]	-1.06703	0.00242108	0.0118379
1624858_at	FBgn0037878	CG6693		1.31055	0.00242207	0.0118379
1634142_at	FBgn0039453	CG6403		2.60346	0.00242255	0.0118379
1628815_at	FBgn0003416	sl	small wing [Source:FlyBase gene name;Acc:FBgn0003416]	0.931723	0.00242432	0.0118399
1623769_at	FBgn0030968	CG7322		-1.76544	0.00243938	0.011902
1622932_s_at	FBgn0003447	sn	singed [Source:FlyBase gene name;Acc:FBgn0003447]	0.862284	0.00243977	0.011902
1640082_at	FBgn0036801	MYPT-75D	MYPT-75D [Source:FlyBase gene name;Acc:FBgn0036801]	1.27889	0.00244216	0.0119069
1637069_at	FBgn0035021	CG4622		0.995126	0.00244569	0.0119174
1630611_at	FBgn0263911	CoVIII	Cytochrome c oxidase subunit VIII [Source:FlyBase gene name;Acc:FBgn0263911]	-0.493409	0.00244735	0.011918
1626328_at	FBgn0052259	CG32259		-0.604163	0.00244884	0.011918
1627056_a_at	FBgn0010607	l(2)05714	lethal (2) 05714 [Source:FlyBase gene name;Acc:FBgn0010607]	1.24551	0.00244993	0.011918
1636691_a_at	FBgn0032475	Sfmbt	Scm-related gene containing four mbt domains [Source:FlyBase gene name;Acc:FBgn0032475]	1.06226	0.00245257	0.0119241
1625215_s_at	FBgn0015777	nrv2	nervana 2 [Source:FlyBase gene name;Acc:FBgn0015777]	-0.885152	0.0024546	0.0119273
1628240_at	FBgn0037010	CG4825		1.51634	0.00245863	0.0119402
1634623_a_at	FBgn0033302	Cyp6a14	Cyp6a14 [Source:FlyBase gene name;Acc:FBgn0033302]	1.77974	0.00246198	0.0119497
1630044_s_at	FBgn0266064	GlyS	Glycogen synthase [Source:FlyBase gene name;Acc:FBgn0266064]	0.830875	0.00246431	0.0119543
1638923_at	FBgn0029854	CG3566		-1.03259	0.00246735	0.0119624
1630995_at	FBgn0000307	chif	chiffon [Source:FlyBase gene name;Acc:FBgn0000307]	1.08939	0.00247685	0.0119977
1624623_at	FBgn0263038	CG43333		-2.68189	0.00247742	0.0119977
1631404_at	FBgn0037249	eIF3-S10	eIF3-S10 [Source:FlyBase gene name;Acc:FBgn0037249]	0.786818	0.00247907	0.011999
1634131_s_at	FBgn0023215	Mnt	Mnt [Source:FlyBase gene name;Acc:FBgn0023215]	1.13494	0.00248319	0.0120123
1629901_at	FBgn0039638	dgt6	dim gamma-tubulin 6 [Source:FlyBase gene name;Acc:FBgn0039638]	1.6694	0.00248615	0.0120199
1637149_s_at	FBgn0035498	Fit1	Fermitin 1 [Source:FlyBase gene name;Acc:FBgn0035498]	0.68935	0.00249051	0.0120342
1635060_at	FBgn0040733	CG15068		2.66441	0.00249225	0.0120359
1624517_at	FBgn0260746	Ect3	Ectoderm-expressed 3 [Source:FlyBase gene name;Acc:FBgn0260746]	-1.02087	0.00250931	0.0120936
1627171_at	FBgn0002354	l(3)87Df	lethal (3) 87Df [Source:FlyBase gene name;Acc:FBgn0002354]	-0.999617	0.00250934	0.0120936
1628690_at	FBgn0031157	CG1503		1.85594	0.00250963	0.0120936
1638541_at	FBgn0039835	mRpL32	mitochondrial ribosomal protein L32 [Source:FlyBase gene name;Acc:FBgn0039835]	-0.796339	0.00250978	0.0120936
1633142_at	FBgn0032668	CG17681		0.930058	0.00251687	0.012121
1624470_at	FBgn0031375	erm	earmuff [Source:FlyBase gene name;Acc:FBgn0031375]	-0.622953	0.00252106	0.0121344
1625988_a_at	FBgn0260003	Dys	Dystrophin [Source:FlyBase gene name;Acc:FBgn0260003]	2.12877	0.00252541	0.0121486
1631954_at	FBgn0037894	Ranbp9	Ranbp9 [Source:FlyBase gene name;Acc:FBgn0037894]	1.45851	0.00253506	0.0121883
1629685_at	FBgn0035356	CG16986		-0.745152	0.00253906	0.0122007
1637101_at	FBgn0039861	pasha	partner of drosha [Source:FlyBase gene name;Acc:FBgn0039861]	1.25988	0.00256399	0.0123137
1636929_at	FBgn0050476	ave	aveugle [Source:FlyBase gene name;Acc:FBgn0050476]	1.29965	0.00256718	0.0123222
1640358_at	FBgn0032214	CG4968		1.10912	0.00257825	0.0123684
1630213_at	FBgn0037255	Fip1		1.21689	0.00258087	0.0123742
1639144_a_at	FBgn0039734	Tace	Tace [Source:FlyBase gene name;Acc:FBgn0039734]	-1.13134	0.00259522	0.0124334
1636976_at	FBgn0032253	CG5322		-0.916401	0.0025961	0.0124334
1630650_at	FBgn0000183	BicD	Bicaudal D [Source:FlyBase gene name;Acc:FBgn0000183]	0.803605	0.00260714	0.0124753
1625131_s_at	FBgn0005671	Vha55	Vacuolar H[+]-ATPase 55kD subunit [Source:FlyBase gene name;Acc:FBgn0005671]	-0.817657	0.00260772	0.0124753
1637342_s_at	FBgn0010551	Phb2	Prohibitin 2 [Source:FlyBase gene name;Acc:FBgn0010551]	-0.963061	0.00261645	0.0125101
1635227_at	FBgn0001258	ImpL3	Ecdysone-inducible gene L3 [Source:FlyBase gene name;Acc:FBgn0001258]	-1.44473	0.00262235	0.0125314
1631045_a_at	FBgn0037978	KLHL18		0.682239	0.00262599	0.0125419
1629752_at	FBgn0032444	CG5525		-0.784643	0.00263566	0.0125811
1634342_s_at	FBgn0030466	CG15744		2.30217	0.00264306	0.0126095
1625304_s_at	FBgn0085330	CG34301		-1.8973	0.00265879	0.0126694
1633607_at	FBgn0030326	CG2444		2.26066	0.00265889	0.0126694
1625249_at	FBgn0030090	fend	forked end [Source:FlyBase gene name;Acc:FBgn0030090]	2.28312	0.00266	0.0126694
1635564_at	FBgn0037150	CG7133		1.25231	0.00267538	0.0127356
1639045_at	FBgn0037960	mthl5	methuselah-like 5 [Source:FlyBase gene name;Acc:FBgn0037960]	-1.01149	0.00268781	0.0127878
1641654_a_at	FBgn0017581	Lk6	Lk6 [Source:FlyBase gene name;Acc:FBgn0017581]	0.917887	0.00269158	0.0127987
1635944_a_at	FBgn0003660	Syb	Synaptobrevin [Source:FlyBase gene name;Acc:FBgn0003660]	1.12454	0.0027164	0.0129096
1625033_at	FBgn0038881	CG16791		-1.45569	0.00272296	0.012932
1627589_s_at	FBgn0032078	C1GalTA	Core 1 Galactosyltransferase A [Source:FlyBase gene name;Acc:FBgn0032078]	-0.653869	0.00272409	0.012932
1632264_at	FBgn0030467	CG1764		-0.992538	0.00273481	0.0129757
1640987_at	FBgn0003174	pwn	pawn [Source:FlyBase gene name;Acc:FBgn0003174]	-1.60158	0.00274311	0.013008
1634683_at	FBgn0011648	Mad	Mothers against dpp [Source:FlyBase gene name;Acc:FBgn0011648]	1.27451	0.00275746	0.0130689
1636760_a_at	FBgn0032163	TbCMF46	TbCMF46 [Source:FlyBase gene name;Acc:FBgn0032163]	-0.499831	0.00276514	0.0130981
1623810_at	FBgn0031488	CG17265		-0.656299	0.00277435	0.0131345
1640948_at	FBgn0036728	CG7580		-0.489173	0.00278494	0.0131775
1629074_a_at	FBgn0036640	nxf2	nuclear RNA export factor 2 [Source:FlyBase gene name;Acc:FBgn0036640]	1.49725	0.00279766	0.0132299
1640469_at	FBgn0032299	CG17127		-2.77204	0.00279906	0.0132299
1624695_at	FBgn0037801	CG3999		-1.26079	0.00280738	0.0132561
1632030_at	FBgn0051454	CG31454		-1.19798	0.00280768	0.0132561
1630707_at	FBgn0023214	edl	ETS-domain lacking [Source:FlyBase gene name;Acc:FBgn0023214]	-0.904948	0.00281023	0.0132609
1639676_at	FBgn0032744	Ttc19	Tetratricopeptide repeat domain 19 [Source:FlyBase gene name;Acc:FBgn0032744]	-0.930647	0.00281378	0.013264
1637317_at	FBgn0025457	Bub3	Bub3 [Source:FlyBase gene name;Acc:FBgn0025457]	1.24748	0.00281395	0.013264
1636409_at	FBgn0031741	CG11034		0.897544	0.00281622	0.0132675
1639443_at	FBgn0040600	CG13631		-1.85224	0.00282625	0.0133007
1637720_at	FBgn0036819	Dysb	Dysbindin ortholog (H. sapiens) [Source:FlyBase gene name;Acc:FBgn0036819]	-0.646484	0.00282634	0.0133007
1639834_at	FBgn0038660	CG14291		-1.19891	0.0028292	0.0133069
1639592_at	FBgn0034724	babos	babos [Source:FlyBase gene name;Acc:FBgn0034724]	-1.43695	0.00284008	0.0133509
1624251_a_at	FBgn0031066	CoVIb	Cytochrome c oxidase subunit VIb [Source:FlyBase gene name;Acc:FBgn0031066]	-0.630777	0.00285797	0.0134277
1625505_at	FBgn0035159	CG13896		0.744401	0.00286166	0.0134377
1641534_at	FBgn0039629	CG11842		1.55469	0.00286486	0.0134447
1630596_at	FBgn0037225	TwdlG	TweedleG [Source:FlyBase gene name;Acc:FBgn0037225]	-2.54881	0.00286626	0.0134447
1623788_at	FBgn0034432	CG7461		0.517942	0.00287507	0.0134787
1641167_s_at	FBgn0035103	Vdup1	Vitamin D[[3]] up-regulated protein 1 [Source:FlyBase gene name;Acc:FBgn0035103]	-1.64519	0.00288432	0.0135148
1636238_at	FBgn0035959	CG4911		2.31962	0.00288606	0.0135154
1640672_at	FBgn0031830	CoVb	Cytochrome c oxidase subunit Vb [Source:FlyBase gene name;Acc:FBgn0031830]	-0.684328	0.00288758	0.0135154
1626755_at	FBgn0050085	Rif1	Rap1 interacting factor 1 homolog [Source:FlyBase gene name;Acc:FBgn0050085]	1.33153	0.00289403	0.0135373
1630247_at	FBgn0034734	CG4554		-0.886699	0.00289538	0.0135373
1641069_at	FBgn0037881	GCC88	GCC88 ortholog (H. sapiens) [Source:FlyBase gene name;Acc:FBgn0037881]	1.22904	0.00290798	0.0135889
1630814_s_at	FBgn0030349	CG10353		-0.945145	0.00292302	0.0136518
1629441_at	FBgn0036688	Fit2	Fermitin 2 [Source:FlyBase gene name;Acc:FBgn0036688]	-0.746747	0.0029335	0.0136866
1633253_s_at	FBgn0031474	CG2991		0.510024	0.00293363	0.0136866
1625710_at	FBgn0051717	CG31717		-0.790182	0.00293912	0.0137048
1636286_at	FBgn0031708	CG7382		-0.644974	0.00294466	0.0137208
1631105_at	FBgn0027865	Tsp96F	Tetraspanin 96F [Source:FlyBase gene name;Acc:FBgn0027865]	1.25637	0.00294572	0.0137208
1624928_at	FBgn0036746	Crtc	CREB-regulated transcription coactivator [Source:FlyBase gene name;Acc:FBgn0036746]	1.05336	0.00295799	0.0137705
1626591_at	FBgn0026179	siz	schizo [Source:FlyBase gene name;Acc:FBgn0026179]	-0.561765	0.0029656	0.013794
1633855_s_at	FBgn0031759	lid	little imaginal discs [Source:FlyBase gene name;Acc:FBgn0031759]	1.65736	0.00296726	0.013794
1626722_at	FBgn0036868	ms(3)76Ba	male sterile (3) 76Ba [Source:FlyBase gene name;Acc:FBgn0036868]	1.52934	0.00296972	0.013794
1634249_s_at	FBgn0021967	Pdsw	Pdsw [Source:FlyBase gene name;Acc:FBgn0021967]	-0.948503	0.00297063	0.013794
1632255_s_at	FBgn0025836	RhoGAP1A	Rho GTPase activating protein at 1A [Source:FlyBase gene name;Acc:FBgn0025836]	1.58143	0.002971	0.013794
1631433_at	FBgn0036018	CG3335		0.892674	0.00297446	0.0137998
1635336_at	FBgn0041160	comm2	comm2 [Source:FlyBase gene name;Acc:FBgn0041160]	-0.9027	0.00297542	0.0137998
1640441_at	FBgn0262519	Mi-2	Mi-2 ortholog [Source:FlyBase gene name;Acc:FBgn0262519]	1.36243	0.00299192	0.0138689
1639296_at	FBgn0031286	CG3862		-0.72251	0.00299443	0.0138731
1628492_at	FBgn0000109	Aprt	Adenine phosphoribosyltransferase [Source:FlyBase gene name;Acc:FBgn0000109]	-0.659371	0.00300962	0.0139216
1633405_s_at	FBgn0038799	CG4288		-1.25785	0.00300967	0.0139216
1629715_at	FBgn0037551	Gie	GTPase indispensable for equal segregation of chromosomes [Source:FlyBase gene name;Acc:FBgn0037551]	1.37231	0.00300973	0.0139216
1625140_at	FBgn0029147	NtR	NtR [Source:FlyBase gene name;Acc:FBgn0029147]	-1.45422	0.00301206	0.0139249
1625717_s_at	FBgn0034576	CG9350		-0.797078	0.00302423	0.0139737
1636727_at	FBgn0030790	CG4768		1.80922	0.00303619	0.0140215
1625632_at	FBgn0024196	robl	roadblock [Source:FlyBase gene name;Acc:FBgn0024196]	-0.640148	0.00305343	0.0140936
1623480_at	FBgn0037008	mTerf3		-0.729484	0.00306199	0.0141256
1637978_at	FBgn0032790	CG10194		-0.632057	0.00306808	0.0141354
1636939_at	FBgn0032728	Tango6	Transport and Golgi organization 6 [Source:FlyBase gene name;Acc:FBgn0032728]	0.895005	0.00306886	0.0141354
1632458_at	FBgn0260991	Incenp	Inner centromere protein [Source:FlyBase gene name;Acc:FBgn0260991]	1.14477	0.00306901	0.0141354
1633810_at	FBgn0260655	l(3)76BDm	lethal (3) 76BDm [Source:FlyBase gene name;Acc:FBgn0260655]	0.512069	0.00307254	0.0141441
1627864_at	FBgn0263197	Patronin	Patronin [Source:FlyBase gene name;Acc:FBgn0263197]	0.801896	0.00307522	0.0141489
1629368_at	FBgn0002941	slou	slouch [Source:FlyBase gene name;Acc:FBgn0002941]	-1.26307	0.00307718	0.0141505
1624569_at	FBgn0051087	CG31087		-1.42342	0.00308066	0.0141587
1636526_at	FBgn0036876	CG9451		1.05451	0.00308223	0.0141587
1629007_at	FBgn0030688	CG8952		0.656115	0.00309523	0.0142038
1639055_at	FBgn0032101	CG9586		1.0169	0.00309533	0.0142038
1629552_at	FBgn0027872	rdgBbeta	rdgBbeta [Source:FlyBase gene name;Acc:FBgn0027872]	0.7535	0.00312319	0.014324
1634565_at	FBgn0032205	CG4957		-0.978997	0.00312569	0.0143279
1640590_at	FBgn0052195	CG32195		-1.26173	0.0031354	0.0143648
1625875_at	FBgn0035603	CG10635		-0.856081	0.00313795	0.0143689
1640848_at	FBgn0036212	CG11597		-0.801082	0.00314539	0.0143953
1639904_at	FBgn0024912	agt	O-6-alkylguanine-DNA alkyltransferase [Source:FlyBase gene name;Acc:FBgn0024912]	1.38977	0.00314776	0.0143985
1640435_at	FBgn0026250	eIF-1A	Eukaryotic initiation factor 1A [Source:FlyBase gene name;Acc:FBgn0026250]	-0.596484	0.00315957	0.0144449
1639061_at	FBgn0034975	enok	enoki mushroom [Source:FlyBase gene name;Acc:FBgn0034975]	1.00346	0.00316397	0.0144574
1627123_at	FBgn0031682	CG5828		-0.878244	0.00316672	0.0144624
1623090_at	FBgn0050390	Sgf29	SAGA-associated factor 29 ortholog [Source:FlyBase gene name;Acc:FBgn0050390]	1	0.00317141	0.0144761
1636231_at	FBgn0029853	CG3781		-1.02307	0.00318514	0.0145312
1636210_at	FBgn0036354	Poc1	Proteome of centrioles 1 [Source:FlyBase gene name;Acc:FBgn0036354]	1.27437	0.00319047	0.0145406
1632076_a_at	FBgn0036952	CG6933		2.32438	0.0031921	0.0145406
1626470_at	FBgn0034636	CG10440		-1.14876	0.00319355	0.0145406
1638315_s_at	FBgn0033716	Den1	Deneddylase 1 [Source:FlyBase gene name;Acc:FBgn0033716]	-0.82328	0.00319394	0.0145406
1639002_s_at	FBgn0261548	CG42666		0.65741	0.00320031	0.014562
1633034_s_at	FBgn0015222	Fer1HCH	Ferritin 1 heavy chain homologue [Source:FlyBase gene name;Acc:FBgn0015222]	0.453557	0.00320315	0.0145673
1634700_at	FBgn0033342	CG8258		-0.659466	0.00320779	0.0145807
1639349_at	FBgn0030864	CG8173		1.79048	0.00321011	0.0145813
1632666_at	FBgn0267348	LanB2	Laminin B2 [Source:FlyBase gene name;Acc:FBgn0267348]	-1.21358	0.00321194	0.0145813
1633804_at	FBgn0036921	RhoGDI	RhoGDI [Source:FlyBase gene name;Acc:FBgn0036921]	0.739101	0.00321297	0.0145813
1637150_at	FBgn0035246	CG13928		-1.4735	0.00323162	0.0146583
1625801_s_at	FBgn0025637	SkpA	SKP1-related A [Source:FlyBase gene name;Acc:FBgn0025637]	1.01838	0.00324424	0.0147078
1630801_at	FBgn0010323	Gsc	Goosecoid [Source:FlyBase gene name;Acc:FBgn0010323]	-0.667099	0.00325751	0.0147602
1625595_a_at	FBgn0030670	Pis	Phosphatidylinositol synthase [Source:FlyBase gene name;Acc:FBgn0030670]	2.46454	0.00326188	0.0147723
1641089_s_at	FBgn0039863	CG1815		1.13649	0.00326843	0.0147942
1629078_s_at	FBgn0020386	Pdk1	Phosphoinositide-dependent kinase 1 [Source:FlyBase gene name;Acc:FBgn0020386]	0.599832	0.00327321	0.0148081
1636967_a_at	FBgn0038984	AdipoR	Adiponectin receptor [Source:FlyBase gene name;Acc:FBgn0038984]	-0.841483	0.00328765	0.0148599
1626280_a_at	FBgn0043002	Chrac-14	Chromatin accessibility complex 14kD protein [Source:FlyBase gene name;Acc:FBgn0043002]	1.52654	0.00328827	0.0148599
1631060_at	FBgn0086677	jeb	jelly belly [Source:FlyBase gene name;Acc:FBgn0086677]	0.82626	0.0032898	0.0148599
1637214_a_at	FBgn0261385	scra	scraps [Source:FlyBase gene name;Acc:FBgn0261385]	1.34007	0.00330763	0.0149274
1625568_a_at	FBgn0034419	CG15111		-0.601982	0.0033082	0.0149274
1639895_at	FBgn0264694	mgr	merry-go-round [Source:FlyBase gene name;Acc:FBgn0264694]	-0.776019	0.00331697	0.0149592
1634414_at	FBgn0035335	mRpL23	mitochondrial ribosomal protein L23 [Source:FlyBase gene name;Acc:FBgn0035335]	-0.961621	0.0033187	0.0149592
1636995_at	FBgn0030984	tgy	twiggy [Source:FlyBase gene name;Acc:FBgn0030984]	1.27771	0.00332777	0.0149923
1636960_a_at	FBgn0262114	RanBPM	Ran-binding protein M [Source:FlyBase gene name;Acc:FBgn0262114]	-0.649484	0.00334345	0.0150551
1626507_at	FBgn0030990	CG7556		-0.547375	0.00335202	0.015085
1628952_s_at	FBgn0004509	Fur1	Furin 1 [Source:FlyBase gene name;Acc:FBgn0004509]	1.37907	0.00335358	0.015085
1625204_a_at	FBgn0031995	CG8475		0.986213	0.00336274	0.015117
1631134_at	FBgn0265778	PDZ-GEF	PDZ domain-containing guanine nucleotide exchange factor [Source:FlyBase gene name;Acc:FBgn0265778]	2.06507	0.00336419	0.015117
1633700_at	FBgn0015805	Rpd3	Rpd3 [Source:FlyBase gene name;Acc:FBgn0015805]	1.48996	0.0033697	0.0151339
1632838_at	FBgn0020235	ATPsyn-gamma	ATP synthase-gamma chain [Source:FlyBase gene name;Acc:FBgn0020235]	-0.808556	0.00337567	0.0151529
1636247_at	FBgn0052354	CG32354		-1.68043	0.00338427	0.0151791
1625174_at	FBgn0034331	CG15067		2.74181	0.00338502	0.0151791
1625566_a_at	FBgn0032516	CG9293		0.874051	0.00339415	0.0152122
1627732_s_at	FBgn0250838	CG30415		-0.487409	0.00340757	0.0152599
1623641_at	FBgn0052856	CG32856		-0.811703	0.00340832	0.0152599
1632955_at	FBgn0011754	PhKgamma	Phosphorylase kinase gamma [Source:FlyBase gene name;Acc:FBgn0011754]	1.053	0.00342066	0.0153072
1635955_at	FBgn0031281	Saf6	SAGA factor-like TAF6 [Source:FlyBase gene name;Acc:FBgn0031281]	1.14732	0.00343806	0.0153772
1623296_at	FBgn0052625	CG32625		1.55531	0.003441	0.0153823
1627693_at	FBgn0037466	CG1965		0.783968	0.00345842	0.0154523
1640825_a_at	FBgn0020912	Ptx1	Ptx1 [Source:FlyBase gene name;Acc:FBgn0020912]	-1.15542	0.00346294	0.0154567
1635597_at	FBgn0266720	Snap24	Synaptosomal-associated protein 24kDa [Source:FlyBase gene name;Acc:FBgn0266720]	2.00766	0.00346299	0.0154567
1631534_at	FBgn0020251	sfl	sulfateless [Source:FlyBase gene name;Acc:FBgn0020251]	0.86695	0.00347667	0.0155098
1641420_s_at	FBgn0037297	CG1116		-0.551158	0.00348774	0.0155511
1626476_at	FBgn0051457	CG31457		1.20122	0.00349741	0.0155862
1624137_at	FBgn0031249	CG11911		-3.8946	0.00350006	0.01559
1627221_at	FBgn0261532	cdm	cadmus [Source:FlyBase gene name;Acc:FBgn0261532]	1.07686	0.00350773	0.0156161
1630711_at	FBgn0034530	Rcd6	Reduction in Cnn dots 6 [Source:FlyBase gene name;Acc:FBgn0034530]	-1.1873	0.00351317	0.0156239
1630698_at	FBgn0029888	CG3192		-0.645279	0.00351394	0.0156239
1633118_at	FBgn0039198	CG5768		-0.718504	0.00351487	0.0156239
1623339_at	FBgn0259916	CG42445		1.38711	0.00351862	0.0156325
1636341_at	FBgn0001086	fzy	fizzy [Source:FlyBase gene name;Acc:FBgn0001086]	1.31663	0.00352644	0.0156592
1638671_at	FBgn0266722	Trs33	TRAPP subunit 33 ortholog (S. cerevisiae) [Source:FlyBase gene name;Acc:FBgn0266722]	-0.535118	0.00353944	0.0157058
1638224_at	FBgn0052250	CG32250		-0.800557	0.00354057	0.0157058
1628247_at	FBgn0030900	Him	Holes in muscle [Source:FlyBase gene name;Acc:FBgn0030900]	-1.11403	0.00354698	0.0157262
1627481_at	FBgn0034159	CG15615		-2.92211	0.00355486	0.015729
1641134_at	FBgn0031713	CG7277		-0.642079	0.00355513	0.015729
1638367_at	FBgn0027525	CG7686		0.611433	0.00355653	0.015729
1636067_at	FBgn0039505	CG5934		0.579637	0.00355669	0.015729
1639430_at	FBgn0260940	lsn	larsen [Source:FlyBase gene name;Acc:FBgn0260940]	-0.737341	0.00355669	0.015729
1640419_at	FBgn0000017	Abl	Abl tyrosine kinase [Source:FlyBase gene name;Acc:FBgn0000017]	1.14843	0.00356463	0.0157514
1632298_s_at	FBgn0260745	mfas	midline fasciclin [Source:FlyBase gene name;Acc:FBgn0260745]	-1.1196	0.00356539	0.0157514
1624080_s_at	FBgn0024921	Trn	Transportin [Source:FlyBase gene name;Acc:FBgn0024921]	1.59658	0.00357129	0.0157694
1640456_at	FBgn0031606	CG15439		0.851227	0.00357425	0.0157744
1624145_a_at	FBgn0028372	isopeptidase-T-3	isopeptidase-T-3 [Source:FlyBase gene name;Acc:FBgn0028372]	0.607528	0.00357765	0.015776
1637829_at	FBgn0029821	CG4020		0.974662	0.00357826	0.015776
1633427_at	FBgn0039681	CG7582		-1.42448	0.00358471	0.0157892
1631366_at	FBgn0033307	CG14752		-2.78961	0.00358579	0.0157892
1626742_at	FBgn0267728	otk2	off-track2 [Source:FlyBase gene name;Acc:FBgn0267728]	-1.11954	0.00358826	0.0157892
1626455_s_at	FBgn0054005	CG34005		-1.63885	0.00358853	0.0157892
1632034_at	FBgn0037592	CG11737		0.726857	0.00359141	0.0157924
1638067_a_at	FBgn0031912	CG5261		-0.867998	0.00359291	0.0157924
1636192_at	FBgn0036035	CG18178		0.990526	0.00359581	0.0157971
1627274_at	FBgn0051044	CR31044		-0.801518	0.00360156	0.0158144
1631406_at	FBgn0035024	CG11414		-0.461615	0.00360482	0.0158206
1635295_a_at	FBgn0039039	lmd	lame duck [Source:FlyBase gene name;Acc:FBgn0039039]	-1.35261	0.00362448	0.0158989
1641560_at	FBgn0026479	Drp1	Dynamin related protein 1 [Source:FlyBase gene name;Acc:FBgn0026479]	-0.499412	0.00365364	0.0160187
1632971_at	FBgn0033523	CG12895		0.594361	0.0036732	0.0160963
1631175_a_at	FBgn0032681	CG10283		-1.06466	0.0036765	0.0161026
1629091_at	FBgn0031908	CG5177		-1.7418	0.00368849	0.0161469
1639725_at	FBgn0037777	CG11722		-0.616515	0.00370861	0.0162268
1631792_at	FBgn0263219	Dscam4	Down syndrome cell adhesion molecule 4 [Source:FlyBase gene name;Acc:FBgn0263219]	0.767285	0.00371198	0.0162333
1636282_s_at	FBgn0010602	lwr	lesswright [Source:FlyBase gene name;Acc:FBgn0010602]	0.903016	0.00371736	0.0162403
1635343_a_at	FBgn0025676	CkIIalpha-i3	CKII-alpha subunit interactor-3 [Source:FlyBase gene name;Acc:FBgn0025676]	-0.657821	0.00371848	0.0162403
1629201_at	FBgn0034160	CG5550		-1.34334	0.00372109	0.0162403
1624165_a_at	FBgn0019947	Psn	Presenilin [Source:FlyBase gene name;Acc:FBgn0019947]	0.732892	0.00372223	0.0162403
1624680_a_at	FBgn0035761	RhoGEF4	Rho guanine nucleotide exchange factor 4 [Source:FlyBase gene name;Acc:FBgn0035761]	1.22377	0.00372295	0.0162403
1639527_at	FBgn0032243	Klp31E	Kinesin-like protein at 31E [Source:FlyBase gene name;Acc:FBgn0032243]	0.740423	0.00372665	0.0162483
1628652_at	FBgn0263705	Myo10A	Myosin 10A [Source:FlyBase gene name;Acc:FBgn0263705]	-1.59909	0.00373468	0.0162724
1634818_s_at	FBgn0259214	PMCA	plasma membrane calcium ATPase [Source:FlyBase gene name;Acc:FBgn0259214]	1.8078	0.00373593	0.0162724
1623243_at	FBgn0037083	CG5656		-1.94798	0.00374525	0.0163037
1636382_at	FBgn0033777	CG17574		0.735952	0.00374689	0.0163037
1640748_at	FBgn0028708	Mst85C	Mst85C [Source:FlyBase gene name;Acc:FBgn0028708]	1.23419	0.00375417	0.0163271
1637785_at	FBgn0001332	L	Lobe [Source:FlyBase gene name;Acc:FBgn0001332]	-0.631209	0.00375672	0.01633
1633169_at	FBgn0024510	dlt	discs lost [Source:FlyBase gene name;Acc:FBgn0024510]	1.03717	0.0037844	0.0164421
1622968_at	FBgn0040087	p115	p115 [Source:FlyBase gene name;Acc:FBgn0040087]	0.681948	0.00378793	0.0164492
1628959_at	FBgn0260779	gatA	glutamyl-tRNA amidotransferase subunit A [Source:FlyBase gene name;Acc:FBgn0260779]	0.873562	0.00379321	0.0164496
1632149_at	FBgn0038416	CG17930		-1.97771	0.00379362	0.0164496
1629779_at	FBgn0267488	Mcr	Macroglobulin complement-related [Source:FlyBase gene name;Acc:FBgn0267488]	-0.76998	0.00379468	0.0164496
1624679_at	FBgn0030992	CG33253		-1.41848	0.00379563	0.0164496
1639535_at	FBgn0031530	pgant2	polypeptide GalNAc transferase 2 [Source:FlyBase gene name;Acc:FBgn0031530]	-0.848113	0.0037984	0.0164534
[truncated: 6,660 more rows]

## Sheet: Wnt4++.WT
Probeset ID	Gene identifier	Gene name	Description	logFC	p-value	adjusted P-value
1636829_at	FBgn0051902	Spn28Da	Serpin 28Da [Source:FlyBase gene name;Acc:FBgn0051902]	7.19527	4.26576e-13	3.69372e-09
1632524_at	FBgn0010453	Wnt4	Wnt oncogene analog 4 [Source:FlyBase gene name;Acc:FBgn0010453]	4.60619	3.66954e-10	1.58873e-06
1633471_at	FBgn0033518	Prx2540-2	Peroxiredoxin 2540-2 [Source:FlyBase gene name;Acc:FBgn0033518]	2.9973	4.15926e-07	0.0012005
1627889_at	FBgn0036227	CG17826		-3.1845	8.58831e-07	0.00185916
1629435_at	FBgn0085311	CG34282		-3.20135	1.31089e-06	0.0022702
1628296_at	FBgn0051956	pgant4	polypeptide GalNAc transferase 4 [Source:FlyBase gene name;Acc:FBgn0051956]	-2.23863	2.49908e-06	0.00328512
1629711_at	FBgn0030832	CG10597		-2.68845	2.98588e-06	0.00328512
1634819_at	FBgn0036878	Cpr76Ba	Cuticular protein 76Ba [Source:FlyBase gene name;Acc:FBgn0036878]	-2.55647	3.0676e-06	0.00328512
1625554_at	FBgn0036947	obst-F	obstructor-F [Source:FlyBase gene name;Acc:FBgn0036947]	-2.41352	4.0291e-06	0.00328512
1631097_at	FBgn0032663	CG15153		-2.02633	4.14369e-06	0.00328512
1624393_at	FBgn0003996	w	white [Source:FlyBase gene name;Acc:FBgn0003996]	2.99571	4.48272e-06	0.00328512
1622893_at	FBgn0040736	IM3	Immune induced molecule 3 [Source:FlyBase gene name;Acc:FBgn0040736]	-3.86578	4.55265e-06	0.00328512
1629263_at	FBgn0036781	CG13699		2.29537	4.99977e-06	0.00333023
1622901_at	FBgn0034553	CG9993		-1.87357	6.51987e-06	0.00403254
1632921_at	FBgn0085280	CG34251		-2.1511	8.63501e-06	0.0049847
1631534_at	FBgn0020251	sfl	sulfateless [Source:FlyBase gene name;Acc:FBgn0020251]	1.63768	1.58744e-05	0.00859103
1625092_at	FBgn0035789	mthl6	methuselah-like 6 [Source:FlyBase gene name;Acc:FBgn0035789]	1.54472	2.27209e-05	0.0108286
1640642_at	FBgn0019940	Rh6	Rhodopsin 6 [Source:FlyBase gene name;Acc:FBgn0019940]	-1.14327	2.29086e-05	0.0108286
1630612_at	FBgn0025837	CG17636		-1.78071	2.37606e-05	0.0108286
1635926_at	FBgn0036879	Cpr76Bb	Cuticular protein 76Bb [Source:FlyBase gene name;Acc:FBgn0036879]	-2.73169	2.61863e-05	0.0113374
1624211_at	FBgn0033638	CG9005		0.952968	4.3756e-05	0.017879
1624520_a_at	FBgn0001078	ftz-f1	ftz transcription factor 1 [Source:FlyBase gene name;Acc:FBgn0001078]	1.5318	4.75715e-05	0.017879
1633253_s_at	FBgn0031474	CG2991		0.83732	4.89245e-05	0.017879
1632278_s_at	FBgn0261564	CG42678		1.47086	4.98672e-05	0.017879
1638711_at	FBgn0039175	CG5706		-0.874596	5.2037e-05	0.017879
1623329_at	FBgn0034318	CG14500		-1.16024	5.36845e-05	0.017879
1624685_at	FBgn0052190	NUCB1	NUCB1 [Source:FlyBase gene name;Acc:FBgn0052190]	1.11661	5.67217e-05	0.0181909
1626708_at	FBgn0020224	Cbl	Cbl proto-oncogene ortholog [Source:FlyBase gene name;Acc:FBgn0020224]	2.06328	6.63056e-05	0.0202607
1634064_at	FBgn0035929	CG13311		-3.61993	6.78554e-05	0.0202607
1629744_a_at	FBgn0259170	alpha-Man-I	alpha Mannosidase I [Source:FlyBase gene name;Acc:FBgn0259170]	1.76819	7.08624e-05	0.0204532
1641610_at	FBgn0030999	Mur18B	Mucin related 18B [Source:FlyBase gene name;Acc:FBgn0030999]	-2.85848	7.66775e-05	0.0214178
1624953_at	FBgn0036806	Cyp12c1	Cyp12c1 [Source:FlyBase gene name;Acc:FBgn0036806]	-2.23054	8.58898e-05	0.0231267
1638738_s_at	FBgn0029092	ced-6	ced-6 [Source:FlyBase gene name;Acc:FBgn0029092]	1.36218	8.81373e-05	0.0231267
1625193_at	FBgn0051106	CG31106		-2.60538	9.79626e-05	0.0249488
1630159_at	FBgn0037563	CG11672		-2.28853	0.000102807	0.0254345
1624911_at	FBgn0031688	Cyp28d2	Cyp28d2 [Source:FlyBase gene name;Acc:FBgn0031688]	-2.78747	0.000116938	0.027518
1641293_at	FBgn0261984	Ire1	Inositol-requiring enzyme-1 [Source:FlyBase gene name;Acc:FBgn0261984]	1.82403	0.000117585	0.027518
1634218_at	FBgn0038828	CG17270		1.43215	0.000125866	0.0283662
1636974_at	FBgn0041604	dlp	dally-like [Source:FlyBase gene name;Acc:FBgn0041604]	1.05516	0.000127761	0.0283662
1636085_at	FBgn0261436	DhpD	Dihydropterin deaminase [Source:FlyBase gene name;Acc:FBgn0261436]	-1.23011	0.000136652	0.0287639
1639321_s_at	FBgn0262473	Tl	Toll [Source:FlyBase gene name;Acc:FBgn0262473]	1.41952	0.000141011	0.0287639
1627682_at	FBgn0035358	CG14949		-1.69791	0.000141964	0.0287639
1629078_s_at	FBgn0020386	Pdk1	Phosphoinositide-dependent kinase 1 [Source:FlyBase gene name;Acc:FBgn0020386]	0.891191	0.000142839	0.0287639
1640125_s_at	FBgn0264090	CG43759		1.23528	0.000154053	0.0302381
1630238_at	FBgn0002535	Lcp4	Larval cuticle protein 4 [Source:FlyBase gene name;Acc:FBgn0002535]	-2.12438	0.000157145	0.0302381
1638039_at	FBgn0029827	CG6048		-0.874859	0.000161188	0.0303419
1638629_at	FBgn0034197	Cda9	Chitin deacetylase-like 9 [Source:FlyBase gene name;Acc:FBgn0034197]	-2.19658	0.000167058	0.0307777
1635914_at	FBgn0032689	CG10413		0.900129	0.000175319	0.0308441
1633684_at	FBgn0043783	CG32444		-1.71315	0.000179675	0.0308441
1623328_at	FBgn0036226	CG7252		-1.5271	0.000181449	0.0308441
1640105_a_at	FBgn0033244	CG8726		1.50146	0.000181666	0.0308441
1634148_at	FBgn0036620	CG4842		-1.61558	0.000189122	0.0314924
1625537_at	FBgn0040397	CG3655		0.940869	0.000203232	0.0332035
1635724_at	FBgn0038658	CG14292		-2.74059	0.000221294	0.0336976
1627893_at	FBgn0036039	Naa60	N(alpha)-acetyltransferase 60 [Source:FlyBase gene name;Acc:FBgn0036039]	1.07247	0.000224879	0.0336976
1627924_at	FBgn0003278	RpI135	RNA polymerase I 135kD subunit [Source:FlyBase gene name;Acc:FBgn0003278]	-1.00236	0.000226012	0.0336976
1640962_s_at	FBgn0034894	CG4091		0.960267	0.00022781	0.0336976
1629362_at	FBgn0052475	mthl8	methuselah-like 8 [Source:FlyBase gene name;Acc:FBgn0052475]	-0.713004	0.000228288	0.0336976
1631463_a_at	FBgn0000166	bcd	bicoid [Source:FlyBase gene name;Acc:FBgn0000166]	1.7305	0.000230655	0.0336976
1628131_at	FBgn0004463	RpIII128	RNA polymerase III 128kD subunit [Source:FlyBase gene name;Acc:FBgn0004463]	-0.868483	0.000233497	0.0336976
1623069_s_at	FBgn0032775	CG17544		-1.06576	0.000238431	0.0338455
1628453_at	FBgn0028331	l(1)G0289	lethal (1) G0289 [Source:FlyBase gene name;Acc:FBgn0028331]	1.34089	0.000250791	0.0341804
1637165_at	FBgn0038925	Cchl	Cytochrome c heme lyase [Source:FlyBase gene name;Acc:FBgn0038925]	-0.877959	0.000250968	0.0341804
1628726_s_at	FBgn0026376	Rgl	Ral guanine nucleotide dissociation stimulator-like ortholog (M. musculus) [Source:FlyBase gene name;Acc:FBgn0026376]	0.78049	0.000252632	0.0341804
1633662_a_at	FBgn0026573	ADD1	ADD domain-containing protein 1 [Source:FlyBase gene name;Acc:FBgn0026573]	1.97338	0.00026698	0.0355659
1635742_s_at	FBgn0036715	Cad74A	Cadherin 74A [Source:FlyBase gene name;Acc:FBgn0036715]	0.962442	0.000272927	0.0358072
1625149_at	FBgn0036749	CG7460		0.818482	0.000281355	0.036362
1627492_at	FBgn0263605	l(3)72Dn	lethal (3) 72Dn [Source:FlyBase gene name;Acc:FBgn0263605]	-0.952962	0.000291195	0.0370089
1639763_at	FBgn0033100	CG3420		-0.835675	0.000295803	0.0370089
1629510_at	FBgn0034742	CG4294		1.05899	0.000301484	0.0370089
1632303_a_at	FBgn0039668	Trc8	TRC8 ortholog [Source:FlyBase gene name;Acc:FBgn0039668]	1.22159	0.000304878	0.0370089
1641178_s_at	FBgn0035181	CG9205		-0.850945	0.000315909	0.0370089
1636198_at	FBgn0035517	CG1265		-1.21414	0.000318255	0.0370089
1624183_a_at	FBgn0262742	Fas1	Fasciclin 1 [Source:FlyBase gene name;Acc:FBgn0262742]	1.45648	0.000321542	0.0370089
1639704_at	FBgn0037850	CG14695		-0.929478	0.000324344	0.0370089
1624010_a_at	FBgn0033607	CG9062		1.94093	0.000325889	0.0370089
1624943_at	FBgn0030030	CG1636		3.0508	0.000332665	0.0370089
1634588_at	FBgn0011259	Sema-1a	Sema-1a [Source:FlyBase gene name;Acc:FBgn0011259]	1.52098	0.000335218	0.0370089
1631769_at	FBgn0003169	put	punt [Source:FlyBase gene name;Acc:FBgn0003169]	1.22093	0.000337649	0.0370089
1635379_at	FBgn0051300	CG31300		-1.6023	0.00035104	0.0378192
1633053_at	FBgn0034329	IM1	Immune induced molecule 1 [Source:FlyBase gene name;Acc:FBgn0034329]	-2.80376	0.000353777	0.0378192
1630893_at	FBgn0033989	CG7639		-0.944613	0.000371713	0.0392455
1629914_at	FBgn0085310	CG34281		-3.36386	0.000379877	0.0392455
1632149_at	FBgn0038416	CG17930		-2.68301	0.000380717	0.0392455
1627634_at	FBgn0034398	CG15098		1.74162	0.000399249	0.0406717
1625542_a_at	FBgn0003721	Tm1	Tropomyosin 1 [Source:FlyBase gene name;Acc:FBgn0003721]	2.72285	0.000404928	0.0407706
1635410_at	FBgn0035476	CG12766		-1.52846	0.000411756	0.0409816
1630802_at	FBgn0039006	Cyp6d4	Cyp6d4 [Source:FlyBase gene name;Acc:FBgn0039006]	1.68923	0.000422962	0.0413684
1633733_a_at	FBgn0004648	svr	silver [Source:FlyBase gene name;Acc:FBgn0004648]	1.98732	0.000426981	0.0413684
1634232_at	FBgn0032720	mRpL13	mitochondrial ribosomal protein L13 [Source:FlyBase gene name;Acc:FBgn0032720]	-0.655236	0.000440849	0.0413684
1626138_s_at	FBgn0005640	Eip63E	Ecdysone-induced protein 63E [Source:FlyBase gene name;Acc:FBgn0005640]	0.891109	0.000441669	0.0413684
1634653_a_at	FBgn0004370	Ptp10D	Protein tyrosine phosphatase 10D [Source:FlyBase gene name;Acc:FBgn0004370]	1.93614	0.00044201	0.0413684
1625393_s_at	FBgn0036987	CG5274		-0.816049	0.000445148	0.0413684
1629496_at	FBgn0086686	l(3)L1231	lethal (3) L1231 [Source:FlyBase gene name;Acc:FBgn0086686]	0.887358	0.000449409	0.0413684
1631279_at	FBgn0031895	CG4497		2.24103	0.000453863	0.0413684
1625866_at	FBgn0020645	Lcp65Aa	Lcp65Aa [Source:FlyBase gene name;Acc:FBgn0020645]	-1.72765	0.000468211	0.0414668
1631610_at	FBgn0032079	CG31886		0.853442	0.000469726	0.0414668
1639625_at	FBgn0022027	Vps25	Vacuolar protein sorting 25 [Source:FlyBase gene name;Acc:FBgn0022027]	-0.902389	0.000470799	0.0414668
1624590_at	FBgn0032304	CG17134		-2.06354	0.000476059	0.0414668
1623733_at	FBgn0023542	Nmd3	Nonsense-mediated mRNA 3 [Source:FlyBase gene name;Acc:FBgn0023542]	-0.689889	0.000483281	0.0414668
1626886_at	FBgn0035044	CG3663		-1.12756	0.000483676	0.0414668
1625806_at	FBgn0003134	Pp1alpha-96A	Protein phosphatase 1alpha at 96A [Source:FlyBase gene name;Acc:FBgn0003134]	0.938529	0.000489905	0.0415891
1634558_s_at	FBgn0001404	egh	egghead [Source:FlyBase gene name;Acc:FBgn0001404]	0.969392	0.000503749	0.0420464
1623560_at	FBgn0037435	CG18048		-0.826865	0.000507783	0.0420464
1623403_s_at	FBgn0015024	CkIalpha	Casein kinase Ialpha [Source:FlyBase gene name;Acc:FBgn0015024]	1.30568	0.000513434	0.0420464
1632409_a_at	FBgn0000273	Pka-C1	cAMP-dependent protein kinase 1 [Source:FlyBase gene name;Acc:FBgn0000273]	2.31025	0.000514715	0.0420464
1637352_a_at	FBgn0042135	CG18812		0.914166	0.000519791	0.0420642
1640604_at	FBgn0029756	CG3309		1.60865	0.000542472	0.0431076
1626719_a_at	FBgn0036141	wls	wntless [Source:FlyBase gene name;Acc:FBgn0036141]	1.84972	0.000542641	0.0431076
1634191_at	FBgn0030870	CG6398		1.30041	0.000551653	0.0434251
1632796_s_at	FBgn0000546	EcR	Ecdysone receptor [Source:FlyBase gene name;Acc:FBgn0000546]	1.02432	0.000564016	0.0439983
1626232_at	FBgn0259234	Camta	Calmodulin-binding transcription activator [Source:FlyBase gene name;Acc:FBgn0259234]	1.38109	0.000573294	0.0443228
1632418_s_at	FBgn0003165	pum	pumilio [Source:FlyBase gene name;Acc:FBgn0003165]	1.68332	0.000583843	0.0447389
1631105_at	FBgn0027865	Tsp96F	Tetraspanin 96F [Source:FlyBase gene name;Acc:FBgn0027865]	1.55229	0.000604488	0.0455771
1638323_at	FBgn0037614	CG8116		1.6992	0.000605309	0.0455771
1631090_a_at	FBgn0037234	CG9795		0.927303	0.000614551	0.045757
1631434_at	FBgn0044511	mRpS21	mitochondrial ribosomal protein S21 [Source:FlyBase gene name;Acc:FBgn0044511]	-0.887473	0.000623306	0.045757
1627977_at	FBgn0033454	CG1671		-0.889925	0.00062477	0.045757
1625173_s_at	FBgn0036194	CG11652		1.10773	0.000628836	0.045757
1631243_s_at	FBgn0010877	l(3)05822	lethal (3) 05822 [Source:FlyBase gene name;Acc:FBgn0010877]	0.880468	0.000640872	0.0460188
1640470_s_at	FBgn0004598	Fur2	Furin 2 [Source:FlyBase gene name;Acc:FBgn0004598]	1.00603	0.000643062	0.0460188
1637357_at	FBgn0032066	CG9463		-1.58334	0.000657148	0.0464738
1625081_at	FBgn0031498	CG17260		1.46472	0.000662163	0.0464738
1623341_at	FBgn0037427	Osi17	Osiris 17 [Source:FlyBase gene name;Acc:FBgn0037427]	1.35135	0.000665521	0.0464738
1627832_at	FBgn0011232	scat	scattered [Source:FlyBase gene name;Acc:FBgn0011232]	-0.850507	0.00067706	0.0469013
1629972_at	FBgn0030863	CG8188		1.67348	0.000691805	0.047001
1640228_at	FBgn0036196	CG11658		1.6063	0.000695914	0.047001
1624475_at	FBgn0086443	Aats-asn	Asparaginyl-tRNA synthetase [Source:FlyBase gene name;Acc:FBgn0086443]	-0.725475	0.000696133	0.047001
1633110_at	FBgn0038869	CG3353		-0.830622	0.000701804	0.047001
1632654_at	FBgn0086447	l(2)37Cg	lethal (2) 37Cg [Source:FlyBase gene name;Acc:FBgn0086447]	-0.986052	0.000705639	0.047001
1623411_at	FBgn0005630	lola	longitudinals lacking [Source:FlyBase gene name;Acc:FBgn0005630]	1.75618	0.000711984	0.0470616
1632475_at	FBgn0010909	msn	misshapen [Source:FlyBase gene name;Acc:FBgn0010909]	1.26918	0.000723764	0.0471608
1627614_at	FBgn0015371	chn	charlatan [Source:FlyBase gene name;Acc:FBgn0015371]	0.857498	0.000724508	0.0471608
1636347_at	FBgn0038755	Hs6st	Heparan sulfate 6-O-sulfotransferase [Source:FlyBase gene name;Acc:FBgn0038755]	0.900035	0.000731576	0.0471608
1624650_at	FBgn0053087	LRP1	LDL receptor protein 1 [Source:FlyBase gene name;Acc:FBgn0053087]	1.60045	0.000735271	0.0471608
1629356_at	FBgn0019938	RpI1	RNA polymerase I subunit [Source:FlyBase gene name;Acc:FBgn0019938]	-0.828365	0.000742515	0.0472753
1635222_at	FBgn0033463	CG1513		2.02438	0.000761602	0.0481366
1634035_s_at	FBgn0040324	Ephrin	Ephrin [Source:FlyBase gene name;Acc:FBgn0040324]	1.78009	0.000775871	0.0486831
1629875_a_at	FBgn0005670	Cyp4d1	Cytochrome P450-4d1 [Source:FlyBase gene name;Acc:FBgn0005670]	-1.7444	0.000795142	0.0495334
1639807_s_at	FBgn0032876	Cen	Centrocortin [Source:FlyBase gene name;Acc:FBgn0032876]	1.46007	0.000809521	0.0500689
1623869_at	FBgn0020496	CtBP	C-terminal Binding Protein [Source:FlyBase gene name;Acc:FBgn0020496]	1.6395	0.00082376	0.0505432
1624069_at	FBgn0032283	CG7296		-1.84966	0.000830861	0.0505432
1627498_at	FBgn0053094	Synd	Syndapin [Source:FlyBase gene name;Acc:FBgn0053094]	0.698347	0.000835765	0.0505432
1638176_at	FBgn0034590	Magi	Magi [Source:FlyBase gene name;Acc:FBgn0034590]	1.01248	0.000840538	0.0505432
1631733_at	FBgn0026089	CG14817		-1.02032	0.00085623	0.0506519
1626760_at	FBgn0030178	CG2974		-0.684997	0.00086218	0.0506519
1630815_at	FBgn0032008	CG14277		-1.7462	0.000879579	0.0506519
1625026_at	FBgn0040609	CG3348		-1.67321	0.000883579	0.0506519
1638550_s_at	FBgn0003074	Pgi	Phosphoglucose isomerase [Source:FlyBase gene name;Acc:FBgn0003074]	-1.22738	0.000907143	0.0506519
1636163_at	FBgn0000120	Arr1	Arrestin 1 [Source:FlyBase gene name;Acc:FBgn0000120]	-1.07041	0.000908219	0.0506519
1637255_a_at	FBgn0015575	alpha-Est7	alpha-Esterase-7 [Source:FlyBase gene name;Acc:FBgn0015575]	-1.85311	0.000909844	0.0506519
1637828_a_at	FBgn0085447	sif	still life [Source:FlyBase gene name;Acc:FBgn0085447]	1.59524	0.000913673	0.0506519
1633563_at	FBgn0030245	CG1637		2.40896	0.000913893	0.0506519
1632911_at	FBgn0053493	CG33493		-2.28676	0.000916081	0.0506519
1631915_at	FBgn0040899	CG17776		-1.14969	0.000917648	0.0506519
1637067_at	FBgn0039486	CG6074		-1.24844	0.000918942	0.0506519
1624862_at	FBgn0262577	CG43117		0.526482	0.000924047	0.0506519
1634321_s_at	FBgn0037376	CG2051		2.44804	0.000935797	0.0506519
1637172_at	FBgn0044030	mRpS14	mitochondrial ribosomal protein S14 [Source:FlyBase gene name;Acc:FBgn0044030]	-0.89933	0.000942293	0.0506519
1632517_at	FBgn0038115	CG7966		-1.4295	0.000942392	0.0506519
1637564_a_at	FBgn0038950	CG5382		-0.651673	0.000947014	0.0506519
1641333_s_at	FBgn0026189	prominin-like	prominin-like [Source:FlyBase gene name;Acc:FBgn0026189]	1.11142	0.000947638	0.0506519
1636869_at	FBgn0262739	AGO1	Argonaute-1 [Source:FlyBase gene name;Acc:FBgn0262739]	0.869663	0.000959703	0.050982
1634903_at	FBgn0030746	CG9981		-1.13168	0.000981095	0.0518006
1640299_at	FBgn0004554	Edg91	Ecdysone-dependent gene 91 [Source:FlyBase gene name;Acc:FBgn0004554]	-2.14309	0.00100415	0.0523825
1639721_at	FBgn0030228	BTBD9	BTB (POZ) domain containing 9 ortholog [Source:FlyBase gene name;Acc:FBgn0030228]	1.29474	0.00100421	0.0523825
1638283_at	FBgn0038146	CG9799		-0.748572	0.00101683	0.0527231
1623724_at	FBgn0030611	CG15027		-1.22942	0.0010346	0.0533155
1633003_at	FBgn0050349	CG30349		-0.691749	0.00104057	0.0533155
1632275_a_at	FBgn0032938	CG8671		1.65489	0.00107243	0.0544374
1641444_a_at	FBgn0040285	Scamp	Scamp [Source:FlyBase gene name;Acc:FBgn0040285]	2.79127	0.00107504	0.0544374
1638634_at	FBgn0052448	CG32448		-0.835687	0.00108604	0.0546401
1640127_at	FBgn0036402	CG6650		1.51026	0.00109654	0.0546401
1640834_at	FBgn0053002	mRpL27	mitochondrial ribosomal protein L27 [Source:FlyBase gene name;Acc:FBgn0053002]	-0.772224	0.00109798	0.0546401
1627270_at	FBgn0250869	CG42240		1.61247	0.00114737	0.0557694
1635729_a_at	FBgn0267487	Ptp61F	Protein tyrosine phosphatase 61F [Source:FlyBase gene name;Acc:FBgn0267487]	1.83077	0.00115056	0.0557694
1632490_at	FBgn0033387	CG8008		-1.16062	0.0011619	0.0557694
1640360_at	FBgn0025583	IM2	Immune induced molecule 2 [Source:FlyBase gene name;Acc:FBgn0025583]	-2.64105	0.00116364	0.0557694
1629730_at	FBgn0033357	Tom7	Translocase of outer membrane 7 [Source:FlyBase gene name;Acc:FBgn0033357]	-0.827099	0.00116788	0.0557694
1627677_s_at	FBgn0036376	Liprin-beta	Liprin-beta [Source:FlyBase gene name;Acc:FBgn0036376]	1.10397	0.00117018	0.0557694
1625530_at	FBgn0032815	CG10462		-0.677281	0.00118843	0.0557694
1627796_s_at	FBgn0264495	gpp	grappa [Source:FlyBase gene name;Acc:FBgn0264495]	1.46996	0.00119025	0.0557694
1625804_s_at	FBgn0039994	conu	conundrum [Source:FlyBase gene name;Acc:FBgn0039994]	0.870481	0.00119106	0.0557694
1641452_a_at	FBgn0041203	LIMK1	LIM-kinase1 [Source:FlyBase gene name;Acc:FBgn0041203]	0.689311	0.00119148	0.0557694
1626143_a_at	FBgn0267795	CG32138		1.57925	0.00119152	0.0557694
1637947_s_at	FBgn0050389	CG30389		0.785228	0.00120806	0.0559641
1634286_at	FBgn0039820	CG15554		-1.442	0.00121407	0.0559641
1626455_s_at	FBgn0054005	CG34005		-1.90695	0.00121506	0.0559641
1629530_at	FBgn0034328	IM23	Immune induced molecule 23 [Source:FlyBase gene name;Acc:FBgn0034328]	-2.84633	0.00122233	0.056001
1632222_a_at	FBgn0036428	Gbs-70E	Glycogen binding subunit 70E [Source:FlyBase gene name;Acc:FBgn0036428]	1.32069	0.00124744	0.0566551
1632114_at	FBgn0038681	Cyp12a4	Cyp12a4 [Source:FlyBase gene name;Acc:FBgn0038681]	-1.83787	0.0012497	0.0566551
1628002_at	FBgn0053986	CG33986		-1.04813	0.00128021	0.0570954
1630944_s_at	FBgn0030890	CG7536		1.25644	0.0012826	0.0570954
1634587_s_at	FBgn0036134	fd68A	forkhead domain 68A [Source:FlyBase gene name;Acc:FBgn0036134]	0.670074	0.00128453	0.0570954
1640017_at	FBgn0261934	dikar	dikar [Source:FlyBase gene name;Acc:FBgn0261934]	1.45221	0.00128578	0.0570954
1632923_at	FBgn0037288	CG14661		-1.07929	0.0013213	0.0583733
1638822_at	FBgn0036484	Pex3	Peroxin 3 [Source:FlyBase gene name;Acc:FBgn0036484]	1.17723	0.00133167	0.0585325
1641366_at	FBgn0265089	eIF4E-3	eukaryotic translation initiation factor 4E-3 [Source:FlyBase gene name;Acc:FBgn0265089]	-1.50359	0.0013585	0.0592353
1624851_at	FBgn0086674	Tango13	Transport and Golgi organization 13 [Source:FlyBase gene name;Acc:FBgn0086674]	1.78762	0.00136134	0.0592353
1632248_s_at	FBgn0039858	CycG	Cyclin G [Source:FlyBase gene name;Acc:FBgn0039858]	0.643971	0.00138464	0.0596359
1641575_at	FBgn0037963	Cad87A	Cadherin 87A [Source:FlyBase gene name;Acc:FBgn0037963]	0.711958	0.00139752	0.0596359
1637905_s_at	FBgn0023528	CG2924		1.775	0.00140223	0.0596359
1627052_at	FBgn0029936	CG4617		0.976522	0.00140876	0.0596359
1630393_a_at	FBgn0031450	Hrs	Hepatocyte growth factor regulated tyrosine kinase substrate [Source:FlyBase gene name;Acc:FBgn0031450]	1.29215	0.00141477	0.0596359
1636098_at	FBgn0035957	CG5144		0.652528	0.00141756	0.0596359
1636101_a_at	FBgn0051729	CG31729		0.960328	0.0014213	0.0596359
1633099_at	FBgn0031284	CG3876		1.22991	0.00142564	0.0596359
1624649_a_at	FBgn0036697	rogdi	rogdi [Source:FlyBase gene name;Acc:FBgn0036697]	1.13465	0.00143629	0.0597926
1629977_at	FBgn0030743	CG9921		-0.764675	0.00145833	0.0604196
1626206_at	FBgn0264488	CG43896		-2.78048	0.00147705	0.0606152
1640054_at	FBgn0022935	D19A	D19A [Source:FlyBase gene name;Acc:FBgn0022935]	-0.635672	0.00147705	0.0606152
1633292_a_at	FBgn0036272	CG4300		1.25491	0.00150886	0.0611806
1639388_a_at	FBgn0039958	CG12567		1.4708	0.00152002	0.0611806
1639947_s_at	FBgn0033166	Eaf	ELL-associated factor [Source:FlyBase gene name;Acc:FBgn0033166]	0.891677	0.0015331	0.0611806
1629637_at	FBgn0031936	CG13794		-1.17204	0.00154564	0.0611806
1625640_a_at	FBgn0039465	Tsp97E	Tetraspanin 97E [Source:FlyBase gene name;Acc:FBgn0039465]	1.18088	0.0015469	0.0611806
1630344_at	FBgn0032298	CG6724		-0.853743	0.00155277	0.0611806
1628184_at	FBgn0040334	Tsp3A	Tetraspanin 3A [Source:FlyBase gene name;Acc:FBgn0040334]	1.91272	0.00155301	0.0611806
1638221_at	FBgn0046878	Obp83cd	Odorant-binding protein 83cd [Source:FlyBase gene name;Acc:FBgn0046878]	-2.39349	0.00155504	0.0611806
1632135_a_at	FBgn0000662	fl(2)d	female lethal d [Source:FlyBase gene name;Acc:FBgn0000662]	0.873134	0.00156365	0.0611806
1639171_at	FBgn0040389	mRpL14	mitochondrial ribosomal protein L14 [Source:FlyBase gene name;Acc:FBgn0040389]	-0.632286	0.00156387	0.0611806
1633291_at	FBgn0004511	dy	dusky [Source:FlyBase gene name;Acc:FBgn0004511]	1.55296	0.00157689	0.0611806
1630483_a_at	FBgn0035793	CG7546		2.28706	0.00158779	0.0611806
1634787_at	FBgn0052638	CG32638		1.16764	0.00158784	0.0611806
1630766_at	FBgn0266696	CG45186		1.37816	0.00158975	0.0611806
1641031_s_at	FBgn0039350	jigr1	jing interacting gene regulatory 1 [Source:FlyBase gene name;Acc:FBgn0039350]	1.22701	0.00160588	0.0614079
1633233_a_at	FBgn0028476	CG15817		0.893626	0.00160984	0.0614079
1640527_at	FBgn0014023	mRpL47	mitochondrial ribosomal protein L47 [Source:FlyBase gene name;Acc:FBgn0014023]	-0.940496	0.00164231	0.0623717
1627448_at	FBgn0033428	Updo	Updo [Source:FlyBase gene name;Acc:FBgn0033428]	-0.716687	0.00165525	0.0624745
1634012_at	FBgn0034275	CG5002		-1.0199	0.00165944	0.0624745
1626411_at	FBgn0027280	l(1)G0193	lethal (1) G0193 [Source:FlyBase gene name;Acc:FBgn0027280]	0.741576	0.00167923	0.0629455
1633549_s_at	FBgn0011586	e(r)	enhancer of rudimentary [Source:FlyBase gene name;Acc:FBgn0011586]	1.6286	0.00169574	0.0631621
1636484_at	FBgn0010406	RNaseX25	Ribonuclease X25 [Source:FlyBase gene name;Acc:FBgn0010406]	0.910184	0.00169959	0.0631621
1627322_at	FBgn0038643	CG14300		-2.37412	0.00171049	0.0632953
1632557_s_at	FBgn0031882	Rab30	Rab30 [Source:FlyBase gene name;Acc:FBgn0031882]	0.859897	0.00174398	0.0640225
1626162_s_at	FBgn0086361	alph	alphabet [Source:FlyBase gene name;Acc:FBgn0086361]	1.96069	0.00174493	0.0640225
1633894_a_at	FBgn0034570	CG10543		2.2038	0.00175747	0.0640765
1639259_at	FBgn0086712	Egm	Enigma [Source:FlyBase gene name;Acc:FBgn0086712]	-0.786199	0.00176395	0.0640765
1627681_at	FBgn0028871	Cpr35B	Cuticular protein 35B [Source:FlyBase gene name;Acc:FBgn0028871]	-0.866397	0.00177011	0.0640765
1625775_a_at	FBgn0000382	csw	corkscrew [Source:FlyBase gene name;Acc:FBgn0000382]	1.00255	0.00177863	0.0640765
1636735_s_at	FBgn0034946	CG3065		-0.548201	0.00179397	0.0640765
1632596_at	FBgn0037330	mRpL44	mitochondrial ribosomal protein L44 [Source:FlyBase gene name;Acc:FBgn0037330]	-0.612075	0.00179448	0.0640765
1636521_at	FBgn0026869	Thd1	Thd1 [Source:FlyBase gene name;Acc:FBgn0026869]	0.886453	0.00180197	0.0640765
1627577_at	FBgn0035817	CG7409		-2.5481	0.00181151	0.0640765
1638244_s_at	FBgn0036043	CG8177		2.33574	0.001813	0.0640765
1630272_at	FBgn0034795	MED23	Mediator complex subunit 23 [Source:FlyBase gene name;Acc:FBgn0034795]	1.38022	0.00185943	0.0646455
1640574_at	FBgn0015393	hoip	hoi-polloi [Source:FlyBase gene name;Acc:FBgn0015393]	-0.737576	0.00186657	0.0646455
1626558_at	FBgn0052241	CG32241		-2.55228	0.00187123	0.0646455
1624499_s_at	FBgn0030734	CG9911		-0.60815	0.0018742	0.0646455
1639009_at	FBgn0264384	CR43836		1.11142	0.0018766	0.0646455
1628913_at	FBgn0052365	CG32365		1.07394	0.00188318	0.0646455
1627434_at	FBgn0264305	CG43783		0.674442	0.00188334	0.0646455
1639328_at	FBgn0030460	CG2453		-0.750037	0.00188882	0.0646455
1631598_at	FBgn0029892	CG3184		-0.655795	0.00190447	0.064898
1631638_at	FBgn0030964	Pvf1	PDGF- and VEGF-related factor 1 [Source:FlyBase gene name;Acc:FBgn0030964]	0.644892	0.00191119	0.064898
1638879_a_at	FBgn0053012	CG33012		-1.15166	0.00194319	0.065727
1635507_at	FBgn0034741	CG4269		-1.77581	0.0019782	0.0666506
1635486_at	FBgn0053468	CG33468		-1.41906	0.00200375	0.0672498
1637379_at	FBgn0037340	CG14671		-0.800929	0.00202165	0.0675885
1628806_at	FBgn0014019	Rh5	Rhodopsin 5 [Source:FlyBase gene name;Acc:FBgn0014019]	-0.694837	0.00205674	0.0683516
1640020_at	FBgn0030520	Pdcd4	Programmed cell death 4 ortholog [Source:FlyBase gene name;Acc:FBgn0030520]	0.877366	0.00206292	0.0683516
1639295_at	FBgn0033826	CG4734		-1.5172	0.00207371	0.0683516
1633237_at	FBgn0020416	Idgf1	Imaginal disc growth factor 1 [Source:FlyBase gene name;Acc:FBgn0020416]	-2.43755	0.00207673	0.0683516
1626199_at	FBgn0035238	CG12104		1.16122	0.00210293	0.0683516
1631119_at	FBgn0035533	Cip4	Cdc42-interacting protein 4 [Source:FlyBase gene name;Acc:FBgn0035533]	1.40299	0.00210764	0.0683516
1624077_at	FBgn0032031	CG13390		-0.551268	0.00211098	0.0683516
1639613_at	FBgn0003391	shg	shotgun [Source:FlyBase gene name;Acc:FBgn0003391]	2.84245	0.00211224	0.0683516
1623837_at	FBgn0031799	Pez	Pez [Source:FlyBase gene name;Acc:FBgn0031799]	1.11196	0.00212278	0.0683516
1638246_at	FBgn0035926	CG5804		-2.26095	0.00212341	0.0683516
1626331_at	FBgn0033570	CG7712		-0.806058	0.0021361	0.0685057
1633717_a_at	FBgn0035213	CG2199		0.855628	0.00214723	0.0685314
1640055_at	FBgn0034982	CG4065		-0.511196	0.00215899	0.0685314
1626345_at	FBgn0040653	IM4	Immune induced molecule 4 [Source:FlyBase gene name;Acc:FBgn0040653]	-2.625	0.00216835	0.0685314
1633804_at	FBgn0036921	RhoGDI	RhoGDI [Source:FlyBase gene name;Acc:FBgn0036921]	0.781969	0.00216942	0.0685314
1629204_a_at	FBgn0038639	CG7705		2.17182	0.00217648	0.0685314
1630034_at	FBgn0030102	CG12119		-1.34873	0.00218625	0.0685897
1627565_at	FBgn0029911	CG14435		1.60537	0.00220377	0.0686002
1635718_at	FBgn0000239	bur	burgundy [Source:FlyBase gene name;Acc:FBgn0000239]	1.29272	0.00220829	0.0686002
1635331_at	FBgn0033729	Cpr49Af	Cuticular protein 49Af [Source:FlyBase gene name;Acc:FBgn0033729]	-2.43158	0.00221912	0.0686002
1639037_at	FBgn0259742	CG42360		1.29868	0.00222038	0.0686002
1629642_a_at	FBgn0034883	CG17664		-1.04761	0.00223879	0.0686002
1635623_at	FBgn0036680	Cpr73D	Cuticular protein 73D [Source:FlyBase gene name;Acc:FBgn0036680]	-2.13189	0.00224766	0.0686002
1640335_at	FBgn0261859	CG42788		1.69624	0.00227489	0.0686002
1631139_a_at	FBgn0004811	fs(2)ltoPP43	female sterile (2) ltoPP43 [Source:FlyBase gene name;Acc:FBgn0004811]	1.79392	0.0022761	0.0686002
1626798_a_at	FBgn0000228	Bsg25D	Blastoderm-specific gene 25D [Source:FlyBase gene name;Acc:FBgn0000228]	1.24064	0.00227748	0.0686002
1629531_at	FBgn0039439	TwdlK	TweedleK [Source:FlyBase gene name;Acc:FBgn0039439]	-0.8124	0.00228464	0.0686002
1638970_at	FBgn0039404	CG14543		-0.749791	0.00228979	0.0686002
1628777_at	FBgn0033465	Etf-QO	Electron transfer flavoprotein-ubiquinone oxidoreductase [Source:FlyBase gene name;Acc:FBgn0033465]	-0.770069	0.00229279	0.0686002
1632261_at	FBgn0052732	CG32732		-0.706322	0.00229501	0.0686002
1627593_at	FBgn0014931	CG2678		1.28609	0.0022975	0.0686002
1633955_at	FBgn0011822	pcl	pepsinogen-like [Source:FlyBase gene name;Acc:FBgn0011822]	-1.15254	0.00232491	0.0691734
1628548_at	FBgn0015589	Apc	APC-like [Source:FlyBase gene name;Acc:FBgn0015589]	0.967397	0.00233268	0.0691734
1626978_at	FBgn0260750	Mulk	Multi-substrate lipid kinase [Source:FlyBase gene name;Acc:FBgn0260750]	-0.77223	0.00235479	0.0695909
1628552_at	FBgn0038588	CG7156		1.12717	0.00237706	0.0700101
1641440_a_at	FBgn0036624	RAF2	RING-associated factor 2 [Source:FlyBase gene name;Acc:FBgn0036624]	1.09357	0.00239956	0.0704331
1635969_at	FBgn0030545	CG11590		-0.708981	0.00241582	0.0705467
1629243_at	FBgn0000414	Dab	Disabled [Source:FlyBase gene name;Acc:FBgn0000414]	1.76349	0.00242281	0.0705467
1639526_a_at	FBgn0024329	Mekk1	Mekk1 [Source:FlyBase gene name;Acc:FBgn0024329]	-0.822084	0.00242787	0.0705467
1623685_at	FBgn0261610	CG42699		1.02718	0.0024665	0.0711621
1634524_s_at	FBgn0260397	Su(var)3-3	Suppressor of variegation 3-3 [Source:FlyBase gene name;Acc:FBgn0260397]	1.23817	0.00247438	0.0711621
1628488_at	FBgn0039492	CG6051		0.763776	0.0024752	0.0711621
1637127_at	FBgn0030004	CG10958		-0.693643	0.00248498	0.0711621
1637923_at	FBgn0260648	Rrp40		-0.923229	0.00249183	0.0711621
1623859_at	FBgn0030433	mRpL49	mitochondrial ribosomal protein L49 [Source:FlyBase gene name;Acc:FBgn0030433]	-0.914051	0.00249836	0.0711621
1632846_at	FBgn0031491	alpha4GT1	alpha4GT1 [Source:FlyBase gene name;Acc:FBgn0031491]	1.42582	0.00254058	0.0713024
1624864_s_at	FBgn0010583	dock	dreadlocks [Source:FlyBase gene name;Acc:FBgn0010583]	1.05094	0.00255915	0.0713024
1640303_a_at	FBgn0035770	pst	pastrel [Source:FlyBase gene name;Acc:FBgn0035770]	-0.902132	0.0025689	0.0713024
1628492_at	FBgn0000109	Aprt	Adenine phosphoribosyltransferase [Source:FlyBase gene name;Acc:FBgn0000109]	-0.674473	0.0025729	0.0713024
1636129_s_at	FBgn0031238	CG3645		-0.721817	0.00257782	0.0713024
1631660_at	FBgn0040734	CG15065		-2.79509	0.00258315	0.0713024
1639748_at	FBgn0040575	CG15922		-1.0696	0.00260015	0.0713024
1635356_at	FBgn0033754	Ak6	Adenylate kinase 6 [Source:FlyBase gene name;Acc:FBgn0033754]	-0.870651	0.00260171	0.0713024
1641063_s_at	FBgn0032123	Oatp30B	Organic anion transporting polypeptide 30B [Source:FlyBase gene name;Acc:FBgn0032123]	0.975159	0.00260203	0.0713024
1630686_at	FBgn0030243	CG2186		1.21658	0.0026087	0.0713024
1641058_at	FBgn0035529	CG1319		-0.914826	0.00261432	0.0713024
1623572_at	FBgn0028974	xmas-2	xmas-2 [Source:FlyBase gene name;Acc:FBgn0028974]	1.89778	0.002619	0.0713024
1637022_at	FBgn0037979	GCC185	GCC185 ortholog (H. sapiens) [Source:FlyBase gene name;Acc:FBgn0037979]	1.27715	0.00263357	0.0713024
1634209_at	FBgn0003087	pim	pimples [Source:FlyBase gene name;Acc:FBgn0003087]	1.23832	0.0026339	0.0713024
1641678_at	FBgn0262871	lute	lute [Source:FlyBase gene name;Acc:FBgn0262871]	1.78065	0.00263425	0.0713024
1638507_at	FBgn0035272	mRpL46	mitochondrial ribosomal protein L46 [Source:FlyBase gene name;Acc:FBgn0035272]	-0.797519	0.00263745	0.0713024
1639673_at	FBgn0030301	HP5	Heterochromatin protein 5 [Source:FlyBase gene name;Acc:FBgn0030301]	2.04685	0.00264426	0.0713024
1634899_a_at	FBgn0036702	CG6512		-0.623518	0.0026515	0.0713024
1626219_s_at	FBgn0261403	sxc	super sex combs [Source:FlyBase gene name;Acc:FBgn0261403]	0.747799	0.00267148	0.0713284
1630423_at	FBgn0034271	CG4996		0.752623	0.00267235	0.0713284
1631577_a_at	FBgn0022343	CG3760		-0.525293	0.00268351	0.0713284
1637773_s_at	FBgn0260960	Baldspot	Baldspot [Source:FlyBase gene name;Acc:FBgn0260960]	0.778648	0.00268542	0.0713284
1627822_at	FBgn0029685	CG2938		1.74938	0.0027072	0.0716537
1635618_at	FBgn0029944	Dok	Downstream of kinase [Source:FlyBase gene name;Acc:FBgn0029944]	1.07102	0.00271507	0.0716537
1641510_at	FBgn0021796	Tor	Target of rapamycin [Source:FlyBase gene name;Acc:FBgn0021796]	-0.674427	0.00272249	0.0716537
1625295_at	FBgn0015402	ksr	kinase suppressor of ras [Source:FlyBase gene name;Acc:FBgn0015402]	1.05534	0.00274956	0.0721467
1639048_a_at	FBgn0033356	CG8229		1.14548	0.00276698	0.0723845
1634418_at	FBgn0053281	CG33281		-1.29064	0.00280578	0.0728484
1639251_at	FBgn0039251	Trf4-2		1.86387	0.00280762	0.0728484
1634509_s_at	FBgn0004373	fwd	four wheel drive [Source:FlyBase gene name;Acc:FBgn0004373]	1.09108	0.00280995	0.0728484
1639640_at	FBgn0052485	CG32485		-0.846245	0.00282291	0.072966
1631591_at	FBgn0051935	CG31935		0.918836	0.0028472	0.0733746
1633405_s_at	FBgn0038799	CG4288		-1.26654	0.0028705	0.0737558
1640528_at	FBgn0261986	RASSF8		1.03842	0.00289287	0.0741104
1641599_at	FBgn0025839	CG3621		-0.955602	0.00293653	0.0747296
1632119_s_at	FBgn0002567	ltd	lightoid [Source:FlyBase gene name;Acc:FBgn0002567]	0.681799	0.00293686	0.0747296
1636330_at	FBgn0032281	CG17107		-1.81462	0.00294293	0.0747296
1629819_s_at	FBgn0011260	Sema-2a	Sema-2a [Source:FlyBase gene name;Acc:FBgn0011260]	0.791228	0.00296754	0.0750461
1636106_s_at	FBgn0038535	alt	aluminum tubes [Source:FlyBase gene name;Acc:FBgn0038535]	1.42545	0.0029973	0.0750461
1639522_at	FBgn0051950	CG31950		-0.884426	0.00300497	0.0750461
1637135_at	FBgn0261617	nej	nejire [Source:FlyBase gene name;Acc:FBgn0261617]	1.03168	0.00301237	0.0750461
1623769_at	FBgn0030968	CG7322		-1.71223	0.00301702	0.0750461
1630639_at	FBgn0039528	dsd	distracted [Source:FlyBase gene name;Acc:FBgn0039528]	0.786133	0.00302007	0.0750461
1632395_s_at	FBgn0028671	Vha100-1	Vacuolar H[+] ATPase 100kD subunit 1 [Source:FlyBase gene name;Acc:FBgn0028671]	0.72723	0.00303872	0.0750461
1632109_s_at	FBgn0025725	alphaCOP	Coat Protein (coatomer) alpha [Source:FlyBase gene name;Acc:FBgn0025725]	-0.596474	0.00303897	0.0750461
1628001_at	FBgn0032748	CG10492		0.900747	0.00304779	0.0750461
1632017_at	FBgn0040950	Muc26B	Mucin 26B [Source:FlyBase gene name;Acc:FBgn0040950]	-2.4359	0.00305496	0.0750461
1629194_s_at	FBgn0000052	ade2	adenosine 2 [Source:FlyBase gene name;Acc:FBgn0000052]	-0.755433	0.00306878	0.0750461
1640960_at	FBgn0039773	CG2224		1.44313	0.00306929	0.0750461
1641298_at	FBgn0037926	Elp1	Elongator complex protein 1 [Source:FlyBase gene name;Acc:FBgn0037926]	-0.797143	0.00307499	0.0750461
1632318_at	FBgn0024365	CG12773		1.19776	0.00313309	0.0750461
1623053_a_at	FBgn0034345	CG5174		1.88383	0.00313532	0.0750461
1624755_a_at	FBgn0000711	flw	flapwing [Source:FlyBase gene name;Acc:FBgn0000711]	0.559872	0.0031375	0.0750461
1636805_a_at	FBgn0030680	CG8944		0.758682	0.00313762	0.0750461
1638737_at	FBgn0030687	CG17209		-0.695874	0.00313926	0.0750461
1632266_at	FBgn0025634	CG13367		-0.603607	0.0031466	0.0750461
1632989_a_at	FBgn0023000	mth	methuselah [Source:FlyBase gene name;Acc:FBgn0023000]	0.720925	0.00315262	0.0750461
1626248_at	FBgn0037973	CG18547		-0.805667	0.00315478	0.0750461
1623214_at	FBgn0036667	CG9669		-0.713557	0.00315484	0.0750461
1636564_at	FBgn0033274	CG14757		-0.929376	0.00316319	0.0750461
1631392_at	FBgn0039241	CG11089		-0.528528	0.00316339	0.0750461
1629099_at	FBgn0035554	CG13721		-1.79373	0.00318511	0.0753548
1634131_s_at	FBgn0023215	Mnt	Mnt [Source:FlyBase gene name;Acc:FBgn0023215]	1.09394	0.00320211	0.0754108
1623257_a_at	FBgn0262117	IntS3	Integrator 3 [Source:FlyBase gene name;Acc:FBgn0262117]	0.951422	0.0032049	0.0754108
1629541_at	FBgn0040751	CG13018		-1.28558	0.00321821	0.075519
1634794_at	FBgn0034356	CG10924		-0.883118	0.00323342	0.0756707
1630740_at	FBgn0034663	CG4363		-1.21748	0.00324769	0.0757998
[truncated: 8,288 more rows]

## Sheet: Otk++.WT
Probeset ID	Gene identifier	Gene name	Description	logFC	p-value	adjusted P-value
[truncated: 8,659 more rows]

[truncated: 8 more sheets: Wnt4++Otk++.WT, Wg++.Wnt4++, tcf∆N-short.WT, tcf∆N-short.tcf∆N.long, tcf∆N-long.WT, DisArmed.WT, arm∆N.WT, arm∆Ntcf∆N-short.WT]
