# Supplementary material for: An embryonic system to assess direct and indirect Wnt transcriptional targets
Source: Sci Rep. 2017 Sep 11;7:11092. doi: 10.1038/s41598-017-11519-z (PMC5593962; doi:10.1038/s41598-017-11519-z)
Supplement: Supplementary file 5 — Table 2 [file 41598_2017_11519_MOESM5_ESM.xlsx]

## Sheet: README
Supplemental Table S2
	Results of enrichments for genes identified as differentially expression from An embryonic system to assess Wnt transcriptional targets: Comparing opposing Wnt pathways and transcriptional activation and repression.
		Sheet name	Description	Background	Significance level
	Contents	GO-Pairwise	Gene ontology enrichments for up and downregulated genes identified in pairwise comparisons with WT	All genes	0.05
		Reactome-Pairwise	Reactome enrichments for up and downregulated genes identified in pairwise comparisons with WT	All genes	0.05
		TFBS-Pairwise	TODO	All genes	0.1
		GO-Cluster	Gene ontology enrichments for different clusters	Genes FDR < 1%	0.05
		Reactome-Cluster	Reactome enrichments for different clusters	Genes FDR < 1%	0.05
		TFBS-Cluster	TFBS enrichments for different clusters	Genes FDR < 1%	0.1
	For X-Pairwise the comparison is specified using the comparison field with the following values
		Comparison names	Description
		Wg++.WT	Overexpression of Wg compared to WT
		Wnt4++.WT	Overexpression of Wnt4 compared to WT
		Otk++.WT	Overexpression of Otk compared to WT
		Wnt4++Otk++.WT	Overexpression of Wnt4 and Otk compared to WT
		Wg++.Wnt4++	Overexpression of Wg compared to overexpression of Wnt4
		tcf∆N-short.WT	tcf∆N-short compared to WT
		tcf∆N-short.tcf∆N-long	tcf∆N-short compared to tcf∆N-long
		tcf∆N-long.WT	tcf∆N-long compared to WT
		DisArmed.WT	DisArmed compared to WT
		arm∆N.WT	arm∆N compared to WT
		arm∆Ntcf∆N-short.WT	arm∆N with tcf∆N-short compared to WT

## Sheet: GO-Pairwise
GOID	p-value	OddsRatio	ExpCount	Count	Size	Term	adjusted p-value	Comparison	Ontology	DIRECTION
GO:0005576	8.48782e-07	2.9826	13.5436	33	611	extracellular region	0.000126469	tcf∆N-short.WT	CC	UP
GO:0005615	2.37084e-06	4.63943	4.05644	16	183	extracellular space	0.000176627	tcf∆N-short.WT	CC	UP
GO:0044421	3.47232e-05	3.05497	7.93554	21	358	extracellular region part	0.00172459	tcf∆N-short.WT	CC	UP
GO:0005576	9.13405e-12	3.27772	22.2845	57	611	extracellular region	2.0917e-09	tcf∆N-short.WT	CC	DOWN
GO:0031012	1.50712e-05	3.76711	5.21553	17	143	extracellular matrix	0.00172565	tcf∆N-short.WT	CC	DOWN
GO:0044421	9.35904e-05	2.41194	13.0571	28	358	extracellular region part	0.00714406	tcf∆N-short.WT	CC	DOWN
GO:0031224	0.000173904	1.89443	29.4696	49	808	intrinsic component of membrane	0.00995602	tcf∆N-short.WT	CC	DOWN
GO:0016021	0.000464851	1.82208	29.0684	47	797	integral component of membrane	0.0212902	tcf∆N-short.WT	CC	DOWN
GO:0016222	0.000882815	26.7511	0.218834	3	6	procollagen-proline 4-dioxygenase complex	0.0336941	tcf∆N-short.WT	CC	DOWN
GO:0006749	2.49464e-14	23.6504	1.03768	15	43	glutathione metabolic process	2.95865e-11	tcf∆N-short.WT	BP	UP
GO:0006575	7.9667e-12	14.3583	1.47206	15	61	cellular modified amino acid metabolic process	4.72425e-09	tcf∆N-short.WT	BP	UP
GO:0006790	4.20292e-10	9.28896	2.22015	16	92	sulfur compound metabolic process	1.66156e-07	tcf∆N-short.WT	BP	UP
GO:0007594	4.73107e-06	82.7904	0.144793	4	6	puparial adhesion	0.000935174	tcf∆N-short.WT	BP	UP
GO:0022608	4.73107e-06	82.7904	0.144793	4	6	multicellular organism adhesion	0.000935174	tcf∆N-short.WT	BP	UP
GO:0022609	4.73107e-06	82.7904	0.144793	4	6	multicellular organism adhesion to substrate	0.000935174	tcf∆N-short.WT	BP	UP
GO:0009617	7.97087e-06	4.39644	3.93353	15	163	response to bacterium	0.00135049	tcf∆N-short.WT	BP	UP
GO:0043207	0.000150521	3.05701	6.22608	17	258	response to external biotic stimulus	0.019601	tcf∆N-short.WT	BP	UP
GO:0051707	0.000150521	3.05701	6.22608	17	258	response to other organism	0.019601	tcf∆N-short.WT	BP	UP
GO:0009607	0.00016527	3.03094	6.27434	17	260	response to biotic stimulus	0.019601	tcf∆N-short.WT	BP	UP
GO:0044712	0.000224134	3.76193	3.57155	12	148	single-organism catabolic process	0.0241658	tcf∆N-short.WT	BP	UP
GO:0006030	8.00139e-12	8.47668	3.37398	21	86	chitin metabolic process	1.33783e-08	tcf∆N-short.WT	BP	DOWN
GO:1901071	3.22017e-11	7.75344	3.60937	21	92	glucosamine-containing compound metabolic process	2.23738e-08	tcf∆N-short.WT	BP	DOWN
GO:0006040	4.01444e-11	7.64462	3.6486	21	93	amino sugar metabolic process	2.23738e-08	tcf∆N-short.WT	BP	DOWN
GO:0006022	3.75462e-10	6.62065	4.08016	21	104	aminoglycan metabolic process	1.56943e-07	tcf∆N-short.WT	BP	DOWN
GO:0042335	5.31925e-06	3.35561	7.5326	22	192	cuticle development	0.00177876	tcf∆N-short.WT	BP	DOWN
GO:0035218	6.90557e-06	4.51107	3.92323	15	100	leg disc development	0.00188726	tcf∆N-short.WT	BP	DOWN
GO:0040003	7.9012e-06	3.79407	5.49252	18	140	chitin-based cuticle development	0.00188726	tcf∆N-short.WT	BP	DOWN
GO:0048332	1.06132e-05	9.57601	1.13774	8	29	mesoderm morphogenesis	0.00221815	tcf∆N-short.WT	BP	DOWN
GO:0009954	3.46964e-05	9.74375	0.980807	7	25	proximal/distal pattern formation	0.00644582	tcf∆N-short.WT	BP	DOWN
GO:0048635	5.97605e-05	Inf	0.117697	3	3	negative regulation of muscle organ development	0.00881003	tcf∆N-short.WT	BP	DOWN
GO:0001707	5.991e-05	8.76679	1.05927	7	27	mesoderm formation	0.00881003	tcf∆N-short.WT	BP	DOWN
GO:0007480	6.57936e-05	4.40602	3.17782	12	81	imaginal disc-derived leg morphogenesis	0.00881003	tcf∆N-short.WT	BP	DOWN
GO:0007447	6.8499e-05	4.07412	3.68784	13	94	imaginal disc pattern formation	0.00881003	tcf∆N-short.WT	BP	DOWN
GO:0007478	7.44204e-05	4.34243	3.21705	12	82	leg disc morphogenesis	0.00888792	tcf∆N-short.WT	BP	DOWN
GO:0046660	8.41016e-05	10.7048	0.784646	6	20	female sex differentiation	0.00937452	tcf∆N-short.WT	BP	DOWN
GO:0008544	0.000112463	4.94366	2.39317	10	61	epidermis development	0.0117524	tcf∆N-short.WT	BP	DOWN
GO:0007486	0.000143255	24.8321	0.313858	4	8	imaginal disc-derived female genitalia development	0.0133068	tcf∆N-short.WT	BP	DOWN
GO:0030540	0.000143255	24.8321	0.313858	4	8	female genitalia development	0.0133068	tcf∆N-short.WT	BP	DOWN
GO:0007449	0.000151501	9.36397	0.86311	6	22	proximal/distal pattern formation, imaginal disc	0.0133321	tcf∆N-short.WT	BP	DOWN
GO:0000122	0.0001633	3.48648	4.55095	14	116	negative regulation of transcription from RNA polymerase II promoter	0.0136519	tcf∆N-short.WT	BP	DOWN
GO:0021782	0.000191846	7.00827	1.25543	7	32	glial cell development	0.0138142	tcf∆N-short.WT	BP	DOWN
GO:0001710	0.000194718	12.4505	0.588484	5	15	mesodermal cell fate commitment	0.0138142	tcf∆N-short.WT	BP	DOWN
GO:0048333	0.000194718	12.4505	0.588484	5	15	mesodermal cell differentiation	0.0138142	tcf∆N-short.WT	BP	DOWN
GO:0010171	0.00019829	8.81185	0.902343	6	23	body morphogenesis	0.0138142	tcf∆N-short.WT	BP	DOWN
GO:0001704	0.000235436	6.73772	1.29467	7	33	formation of primary germ layer	0.015746	tcf∆N-short.WT	BP	DOWN
GO:0035289	0.000274205	11.317	0.627717	5	16	posterior head segmentation	0.0176335	tcf∆N-short.WT	BP	DOWN
GO:0035215	0.000308656	5.42222	1.76545	8	45	genital disc development	0.0190454	tcf∆N-short.WT	BP	DOWN
GO:0048569	0.000318942	2.02538	19.1061	35	487	post-embryonic animal organ development	0.0190454	tcf∆N-short.WT	BP	DOWN
GO:0035214	0.000379792	4.61505	2.27547	9	58	eye-antennal disc development	0.0207477	tcf∆N-short.WT	BP	DOWN
GO:0031290	0.000403717	16.5499	0.392323	4	10	retinal ganglion cell axon guidance	0.0207477	tcf∆N-short.WT	BP	DOWN
GO:0035161	0.000403717	16.5499	0.392323	4	10	imaginal disc lineage restriction	0.0207477	tcf∆N-short.WT	BP	DOWN
GO:0035285	0.000409493	7.48676	1.02004	6	26	appendage segmentation	0.0207477	tcf∆N-short.WT	BP	DOWN
GO:0036011	0.000409493	7.48676	1.02004	6	26	imaginal disc-derived leg segmentation	0.0207477	tcf∆N-short.WT	BP	DOWN
GO:0009913	0.000563653	4.89033	1.92238	8	49	epidermal cell differentiation	0.0277185	tcf∆N-short.WT	BP	DOWN
GO:0010001	0.000587931	5.64683	1.49083	7	38	glial cell differentiation	0.0280863	tcf∆N-short.WT	BP	DOWN
GO:0060795	0.000662524	8.88802	0.745413	5	19	cell fate commitment involved in formation of primary germ layer	0.0307705	tcf∆N-short.WT	BP	DOWN
GO:0035287	0.00108703	7.77473	0.823878	5	21	head segmentation	0.0481359	tcf∆N-short.WT	BP	DOWN
GO:0045317	0.001094	24.7455	0.235394	3	6	equator specification	0.0481359	tcf∆N-short.WT	BP	DOWN
GO:0004364	1.19983e-15	31.3126	0.876531	15	36	glutathione transferase activity	4.18741e-13	tcf∆N-short.WT	MF	UP
GO:0016765	6.89056e-13	17.7299	1.2661	15	52	transferase activity, transferring alkyl or aryl (other than methyl) groups	1.2024e-10	tcf∆N-short.WT	MF	UP
GO:0003824	3.95397e-08	2.35049	67.2981	102	2764	catalytic activity	4.59979e-06	tcf∆N-short.WT	MF	UP
GO:0008970	1.62914e-07	103.201	0.170437	5	7	phosphatidylcholine 1-acylhydrolase activity	1.42142e-05	tcf∆N-short.WT	MF	UP
GO:0004252	8.68077e-07	5.79107	2.87307	14	118	serine-type endopeptidase activity	6.05918e-05	tcf∆N-short.WT	MF	UP
GO:0016298	4.29128e-06	8.60114	1.29045	9	53	lipase activity	0.000194158	tcf∆N-short.WT	MF	UP
GO:0008236	4.42696e-06	4.96476	3.28699	14	135	serine-type peptidase activity	0.000194158	tcf∆N-short.WT	MF	UP
GO:0017171	5.2689e-06	4.88256	3.33569	14	137	serine hydrolase activity	0.000194158	tcf∆N-short.WT	MF	UP
GO:0004558	5.56326e-06	29.4643	0.292177	5	12	alpha-1,4-glucosidase activity	0.000194158	tcf∆N-short.WT	MF	UP
GO:0090599	5.56326e-06	29.4643	0.292177	5	12	alpha-glucosidase activity	0.000194158	tcf∆N-short.WT	MF	UP
GO:0004553	1.23676e-05	7.41287	1.46088	9	60	hydrolase activity, hydrolyzing O-glycosyl compounds	0.000392391	tcf∆N-short.WT	MF	UP
GO:0015926	1.35158e-05	22.9099	0.340873	5	14	glucosidase activity	0.000393086	tcf∆N-short.WT	MF	UP
GO:0016798	2.40931e-05	6.74598	1.58262	9	65	hydrolase activity, acting on glycosyl bonds	0.000646807	tcf∆N-short.WT	MF	UP
GO:0004620	5.68708e-05	10.8013	0.706094	6	29	phospholipase activity	0.00141771	tcf∆N-short.WT	MF	UP
GO:0016787	6.28068e-05	2.02431	29.5586	50	1214	hydrolase activity	0.00146131	tcf∆N-short.WT	MF	UP
GO:0004175	9.20512e-05	3.33321	5.40527	16	222	endopeptidase activity	0.00200787	tcf∆N-short.WT	MF	UP
GO:0052689	0.000127852	5.30889	1.94785	9	80	carboxylic ester hydrolase activity	0.00262472	tcf∆N-short.WT	MF	UP
GO:0016740	0.00181901	1.81717	22.9359	37	942	transferase activity	0.0352686	tcf∆N-short.WT	MF	UP
GO:0004035	0.00202607	15.2801	0.267829	3	11	alkaline phosphatase activity	0.0372156	tcf∆N-short.WT	MF	UP
GO:0016788	0.00267958	2.30795	8.03487	17	330	hydrolase activity, acting on ester bonds	0.0467586	tcf∆N-short.WT	MF	UP
GO:0008061	1.6879e-12	10.0829	2.79859	20	75	chitin binding	6.48155e-10	tcf∆N-short.WT	MF	DOWN
GO:0001071	3.93705e-09	3.32727	14.0676	39	377	nucleic acid binding transcription factor activity	5.03942e-07	tcf∆N-short.WT	MF	DOWN
GO:0003700	3.93705e-09	3.32727	14.0676	39	377	transcription factor activity, sequence-specific DNA binding	5.03942e-07	tcf∆N-short.WT	MF	DOWN
GO:0043565	1.75718e-08	3.74232	9.55251	30	256	sequence-specific DNA binding	1.68689e-06	tcf∆N-short.WT	MF	DOWN
GO:0005214	5.86756e-08	5.94766	3.54488	17	95	structural constituent of chitin-based cuticle	4.50629e-06	tcf∆N-short.WT	MF	DOWN
GO:0042302	8.08344e-08	5.79721	3.61951	17	97	structural constituent of cuticle	5.1734e-06	tcf∆N-short.WT	MF	DOWN
GO:0016490	4.50364e-07	16.3506	0.783605	8	21	structural constituent of peritrophic membrane	2.47057e-05	tcf∆N-short.WT	MF	DOWN
GO:0003705	9.98581e-06	6.8407	1.82841	10	49	transcription factor activity, RNA polymerase II distal enhancer sequence-specific binding	0.000479319	tcf∆N-short.WT	MF	DOWN
GO:0005198	2.275e-05	2.49742	14.0303	31	376	structural molecule activity	0.000970665	tcf∆N-short.WT	MF	DOWN
GO:0035326	5.60821e-05	8.81085	1.04481	7	28	enhancer binding	0.00215355	tcf∆N-short.WT	MF	DOWN
GO:1990837	9.25811e-05	4.22289	3.28368	12	88	sequence-specific double-stranded DNA binding	0.00323192	tcf∆N-short.WT	MF	DOWN
GO:0008010	0.000166669	4.66779	2.50007	10	67	structural constituent of chitin-based larval cuticle	0.00533341	tcf∆N-short.WT	MF	DOWN
GO:0003677	0.0001993	2.00822	21.6797	39	581	DNA binding	0.00588703	tcf∆N-short.WT	MF	DOWN
GO:0001158	0.000247923	8.31662	0.932863	6	25	enhancer sequence-specific DNA binding	0.00672968	tcf∆N-short.WT	MF	DOWN
GO:0003690	0.000262878	3.7262	3.65682	12	98	double-stranded DNA binding	0.00672968	tcf∆N-short.WT	MF	DOWN
GO:0031418	0.000333003	17.4536	0.373145	4	10	L-ascorbic acid binding	0.00799208	tcf∆N-short.WT	MF	DOWN
GO:0000976	0.000589639	3.90621	2.91053	10	78	transcription regulatory region sequence-specific DNA binding	0.0133189	tcf∆N-short.WT	MF	DOWN
GO:0004180	0.0010873	7.71769	0.820919	5	22	carboxypeptidase activity	0.0226261	tcf∆N-short.WT	MF	DOWN
GO:0000981	0.00111952	2.81375	5.48523	14	147	RNA polymerase II transcription factor activity, sequence-specific DNA binding	0.0226261	tcf∆N-short.WT	MF	DOWN
GO:0017147	0.00141018	10.4659	0.522403	4	14	Wnt-protein binding	0.0249916	tcf∆N-short.WT	MF	DOWN
GO:0008236	0.00151169	2.84153	5.03746	13	135	serine-type peptidase activity	0.0249916	tcf∆N-short.WT	MF	DOWN
GO:0004656	0.00160777	19.5645	0.261202	3	7	procollagen-proline 4-dioxygenase activity	0.0249916	tcf∆N-short.WT	MF	DOWN
GO:0019798	0.00160777	19.5645	0.261202	3	7	procollagen-proline dioxygenase activity	0.0249916	tcf∆N-short.WT	MF	DOWN
GO:0044212	0.00162561	3.14252	3.88071	11	104	transcription regulatory region DNA binding	0.0249916	tcf∆N-short.WT	MF	DOWN
GO:0017171	0.00172838	2.79485	5.11209	13	137	serine hydrolase activity	0.0249916	tcf∆N-short.WT	MF	DOWN
GO:0000975	0.00175722	3.10861	3.91802	11	105	regulatory region DNA binding	0.0249916	tcf∆N-short.WT	MF	DOWN
GO:0001067	0.00175722	3.10861	3.91802	11	105	regulatory region nucleic acid binding	0.0249916	tcf∆N-short.WT	MF	DOWN
GO:0031545	0.00250175	15.6492	0.298516	3	8	peptidyl-proline 4-dioxygenase activity	0.0343098	tcf∆N-short.WT	MF	DOWN
GO:0004653	0.00364972	13.0391	0.335831	3	9	polypeptide N-acetylgalactosaminyltransferase activity	0.0445312	tcf∆N-short.WT	MF	DOWN
GO:0031543	0.00364972	13.0391	0.335831	3	9	peptidyl-proline dioxygenase activity	0.0445312	tcf∆N-short.WT	MF	DOWN
GO:0031406	0.00383204	7.47115	0.671661	4	18	carboxylic acid binding	0.0445312	tcf∆N-short.WT	MF	DOWN
GO:0005324	0.00405883	51.9922	0.111944	2	3	long-chain fatty acid transporter activity	0.0445312	tcf∆N-short.WT	MF	DOWN
GO:0008012	0.00405883	51.9922	0.111944	2	3	structural constituent of adult chitin-based cuticle	0.0445312	tcf∆N-short.WT	MF	DOWN
GO:0015245	0.00405883	51.9922	0.111944	2	3	fatty acid transporter activity	0.0445312	tcf∆N-short.WT	MF	DOWN
GO:0016207	0.00405883	51.9922	0.111944	2	3	4-coumarate-CoA ligase activity	0.0445312	tcf∆N-short.WT	MF	DOWN
GO:0004252	0.00440835	2.72554	4.40311	11	118	serine-type endopeptidase activity	0.0470225	tcf∆N-short.WT	MF	DOWN
GO:0016706	0.00471357	6.97203	0.708976	4	19	oxidoreductase activity, acting on paired donors, with incorporation or reduction of molecular oxygen, 2-oxoglutarate as one donor, and incorporation of one atom each of oxygen into both donors	0.0489193	tcf∆N-short.WT	MF	DOWN
GO:0031224	0.000207443	2.58462	11.3051	24	808	intrinsic component of membrane	0.0294568	tcf∆N-long.WT	CC	UP
GO:0016021	0.000446894	2.47541	11.1512	23	797	integral component of membrane	0.031128	tcf∆N-long.WT	CC	UP
GO:0016020	0.000657634	2.09523	22.7642	37	1627	membrane	0.031128	tcf∆N-long.WT	CC	UP
GO:0006418	9.16001e-06	11.4317	0.772791	7	37	tRNA aminoacylation for protein translation	0.00314461	tcf∆N-long.WT	BP	DOWN
GO:0043039	9.16001e-06	11.4317	0.772791	7	37	tRNA aminoacylation	0.00314461	tcf∆N-long.WT	BP	DOWN
GO:0006030	1.06123e-05	6.54272	1.79622	10	86	chitin metabolic process	0.00314461	tcf∆N-long.WT	BP	DOWN
GO:0043038	1.10337e-05	11.0613	0.793678	7	38	amino acid activation	0.00314461	tcf∆N-long.WT	BP	DOWN
GO:1901071	1.9418e-05	6.05868	1.92154	10	92	glucosamine-containing compound metabolic process	0.00406089	tcf∆N-long.WT	BP	DOWN
GO:0006040	2.13731e-05	5.98481	1.94242	10	93	amino sugar metabolic process	0.00406089	tcf∆N-long.WT	BP	DOWN
GO:0006022	5.67561e-05	5.27598	2.17217	10	104	aminoglycan metabolic process	0.00924313	tcf∆N-long.WT	BP	DOWN
GO:0004558	3.53678e-05	29.8904	0.204005	4	12	alpha-1,4-glucosidase activity	0.00599078	tcf∆N-long.WT	MF	UP
GO:0090599	3.53678e-05	29.8904	0.204005	4	12	alpha-glucosidase activity	0.00599078	tcf∆N-long.WT	MF	UP
GO:0004553	6.29285e-05	8.05541	1.02003	7	60	hydrolase activity, hydrolyzing O-glycosyl compounds	0.00599078	tcf∆N-long.WT	MF	UP
GO:0015926	6.96602e-05	23.9053	0.238006	4	14	glucosidase activity	0.00599078	tcf∆N-long.WT	MF	UP
GO:0016798	0.00010576	7.35555	1.10503	7	65	hydrolase activity, acting on glycosyl bonds	0.0072763	tcf∆N-long.WT	MF	UP
GO:0008970	0.000159517	44.4717	0.119003	3	7	phosphatidylcholine 1-acylhydrolase activity	0.00914567	tcf∆N-long.WT	MF	UP
GO:0022857	0.00019681	2.83225	7.6842	19	452	transmembrane transporter activity	0.00967178	tcf∆N-long.WT	MF	UP
GO:0003824	0.000261283	1.94054	46.9892	66	2764	catalytic activity	0.0112352	tcf∆N-long.WT	MF	UP
GO:0061783	0.000526845	25.4012	0.170004	3	10	peptidoglycan muralytic activity	0.0201372	tcf∆N-long.WT	MF	UP
GO:0008061	4.09542e-06	7.39121	1.6208	10	75	chitin binding	0.00078136	tcf∆N-long.WT	MF	DOWN
GO:0004812	9.44242e-06	11.414	0.777986	7	36	aminoacyl-tRNA ligase activity	0.00078136	tcf∆N-long.WT	MF	DOWN
GO:0016875	9.44242e-06	11.414	0.777986	7	36	ligase activity, forming carbon-oxygen bonds	0.00078136	tcf∆N-long.WT	MF	DOWN
GO:0016876	9.44242e-06	11.414	0.777986	7	36	ligase activity, forming aminoacyl-tRNA and related compounds	0.00078136	tcf∆N-long.WT	MF	DOWN
GO:0016874	0.000310631	4.64778	2.18268	9	101	ligase activity	0.0167206	tcf∆N-long.WT	MF	DOWN
GO:0005338	0.000324895	34.6276	0.151275	3	7	nucleotide-sugar transmembrane transporter activity	0.0167206	tcf∆N-long.WT	MF	DOWN
GO:0097367	0.000353607	2.17883	15.7542	30	729	carbohydrate derivative binding	0.0167206	tcf∆N-long.WT	MF	DOWN
GO:0004820	0.000463977	Inf	0.0432214	2	2	glycine-tRNA ligase activity	0.017064	tcf∆N-long.WT	MF	DOWN
GO:0004827	0.000463977	Inf	0.0432214	2	2	proline-tRNA ligase activity	0.017064	tcf∆N-long.WT	MF	DOWN
GO:0015932	0.00143708	17.3036	0.237718	3	11	nucleobase-containing compound transmembrane transporter activity	0.0475675	tcf∆N-long.WT	MF	DOWN
GO:0044428	7.09972e-34	2.78599	156.814	293	809	nuclear part	4.83491e-31	Wg++.WT	CC	UP
GO:0005634	6.63846e-33	2.24728	327.585	499	1690	nucleus	2.2604e-30	Wg++.WT	CC	UP
GO:0031981	1.66444e-18	2.44632	100.989	182	521	nuclear lumen	3.77828e-16	Wg++.WT	CC	UP
GO:0044424	2.5438e-16	1.73553	761.2	884	3927	intracellular part	4.33082e-14	Wg++.WT	CC	UP
GO:0044451	9.52944e-16	2.97801	50.9792	106	263	nucleoplasm part	1.29791e-13	Wg++.WT	CC	UP
GO:0005622	1.33009e-15	1.71434	767.596	887	3960	intracellular	1.50965e-13	Wg++.WT	CC	UP
GO:0005654	1.96838e-14	2.51254	68.6185	128	354	nucleoplasm	1.91495e-12	Wg++.WT	CC	UP
GO:0005694	8.45113e-14	2.44456	69.7815	128	360	chromosome	7.19402e-12	Wg++.WT	CC	UP
GO:0043231	7.75064e-13	1.57152	533.634	645	2753	intracellular membrane-bounded organelle	5.86465e-11	Wg++.WT	CC	UP
GO:0044446	1.60607e-12	1.60744	353.366	455	1823	intracellular organelle part	1.04453e-10	Wg++.WT	CC	UP
GO:0043227	1.6872e-12	1.56041	539.256	649	2782	membrane-bounded organelle	1.04453e-10	Wg++.WT	CC	UP
GO:0043229	3.31894e-12	1.55467	628.615	737	3243	intracellular organelle	1.8835e-10	Wg++.WT	CC	UP
GO:1990234	7.89099e-12	2.45954	56.6005	105	292	transferase complex	4.13367e-10	Wg++.WT	CC	UP
GO:0044422	1.91655e-11	1.56666	360.15	457	1858	organelle part	9.32266e-10	Wg++.WT	CC	UP
GO:0043226	3.56461e-11	1.52105	637.144	740	3287	organelle	1.61833e-09	Wg++.WT	CC	UP
GO:0031974	8.65291e-11	1.85126	126.576	191	653	membrane-enclosed lumen	3.27369e-09	Wg++.WT	CC	UP
GO:0043233	8.65291e-11	1.85126	126.576	191	653	organelle lumen	3.27369e-09	Wg++.WT	CC	UP
GO:0070013	8.65291e-11	1.85126	126.576	191	653	intracellular organelle lumen	3.27369e-09	Wg++.WT	CC	UP
GO:0044427	9.43999e-11	2.40113	53.4991	98	276	chromosomal part	3.38349e-09	Wg++.WT	CC	UP
GO:0032991	5.65919e-09	1.47211	370.811	455	1913	macromolecular complex	1.92695e-07	Wg++.WT	CC	UP
GO:0005681	1.18305e-07	2.53356	30.2386	58	156	spliceosomal complex	3.83647e-06	Wg++.WT	CC	UP
GO:0000785	2.34094e-07	2.56387	27.9126	54	144	chromatin	7.24626e-06	Wg++.WT	CC	UP
GO:0000123	3.68738e-07	4.08562	11.0487	28	57	histone acetyltransferase complex	1.09178e-05	Wg++.WT	CC	UP
GO:0098687	4.12366e-07	2.64498	24.8112	49	128	chromosomal region	1.17009e-05	Wg++.WT	CC	UP
GO:0005623	7.06838e-07	1.42055	873.432	942	4506	cell	1.85137e-05	Wg++.WT	CC	UP
GO:0044464	7.06838e-07	1.42055	873.432	942	4506	cell part	1.85137e-05	Wg++.WT	CC	UP
GO:0043234	7.48858e-07	1.42085	287.267	353	1482	protein complex	1.88879e-05	Wg++.WT	CC	UP
GO:0000775	8.48217e-07	3.71879	12.0179	29	62	chromosome, centromeric region	2.05728e-05	Wg++.WT	CC	UP
GO:0031248	9.0629e-07	3.82053	11.4364	28	59	protein acetyltransferase complex	2.05728e-05	Wg++.WT	CC	UP
GO:1902493	9.0629e-07	3.82053	11.4364	28	59	acetyltransferase complex	2.05728e-05	Wg++.WT	CC	UP
GO:0070603	1.46367e-06	5.26793	6.97815	20	36	SWI/SNF superfamily-type complex	3.21536e-05	Wg++.WT	CC	UP
GO:0005700	2.2664e-06	2.30059	30.4325	55	157	polytene chromosome	4.82317e-05	Wg++.WT	CC	UP
GO:0005815	1.0843e-05	2.76808	16.67	34	86	microtubule organizing center	0.000223759	Wg++.WT	CC	UP
GO:1902494	1.19608e-05	1.58242	101.571	140	524	catalytic complex	0.000239568	Wg++.WT	CC	UP
GO:0005813	1.26618e-05	2.7929	16.0885	33	83	centrosome	0.000246362	Wg++.WT	CC	UP
GO:0016591	1.36505e-05	3.11247	12.7933	28	66	DNA-directed RNA polymerase II, holoenzyme	0.000258222	Wg++.WT	CC	UP
GO:0000790	1.67021e-05	2.98847	13.5686	29	70	nuclear chromatin	0.000301534	Wg++.WT	CC	UP
GO:0035097	1.68257e-05	5.72884	5.03977	15	26	histone methyltransferase complex	0.000301534	Wg++.WT	CC	UP
GO:0008023	1.89449e-05	5.17287	5.62129	16	29	transcription elongation factor complex	0.000322537	Wg++.WT	CC	UP
GO:0034708	1.89449e-05	5.17287	5.62129	16	29	methyltransferase complex	0.000322537	Wg++.WT	CC	UP
GO:0044454	2.84737e-05	2.4389	20.1591	38	104	nuclear chromosome part	0.000472941	Wg++.WT	CC	UP
GO:0000793	4.77172e-05	3.65963	8.33501	20	43	condensed chromosome	0.0007737	Wg++.WT	CC	UP
GO:0061695	5.65264e-05	2.22519	23.6482	42	122	transferase complex, transferring phosphorus-containing groups	0.000895221	Wg++.WT	CC	UP
GO:0071013	5.87865e-05	2.33148	20.7406	38	107	catalytic step 2 spliceosome	0.000909854	Wg++.WT	CC	UP
GO:0000228	7.22733e-05	2.16979	24.6174	43	127	nuclear chromosome	0.00109374	Wg++.WT	CC	UP
GO:0000124	0.000115262	6.58534	3.48907	11	18	SAGA complex	0.00167007	Wg++.WT	CC	UP
GO:0070461	0.000115262	6.58534	3.48907	11	18	SAGA-type complex	0.00167007	Wg++.WT	CC	UP
GO:0071011	0.000130425	2.11755	24.4235	42	126	precatalytic spliceosome	0.00185041	Wg++.WT	CC	UP
GO:0000776	0.000139453	3.75922	6.97815	17	36	kinetochore	0.00193811	Wg++.WT	CC	UP
GO:0005643	0.000172642	3.32839	8.33501	19	43	nuclear pore	0.00235139	Wg++.WT	CC	UP
GO:0044666	0.000183959	11.1565	2.13221	8	11	MLL3/4 complex	0.00245639	Wg++.WT	CC	UP
GO:0005819	0.000188814	2.4343	15.8947	30	82	spindle	0.00247273	Wg++.WT	CC	UP
GO:0017053	0.000258639	4.5429	4.84594	13	25	transcriptional repressor complex	0.00332326	Wg++.WT	CC	UP
GO:0043228	0.000299331	1.31707	225.045	268	1161	non-membrane-bounded organelle	0.00370626	Wg++.WT	CC	UP
GO:0043232	0.000299331	1.31707	225.045	268	1161	intracellular non-membrane-bounded organelle	0.00370626	Wg++.WT	CC	UP
GO:0032783	0.000306822	25.0709	1.35686	6	7	ELL-EAF complex	0.00373118	Wg++.WT	CC	UP
GO:0000118	0.000370429	5.98178	3.29524	10	17	histone deacetylase complex	0.00442565	Wg++.WT	CC	UP
GO:0036464	0.000404526	3.15062	8.14117	18	42	cytoplasmic ribonucleoprotein granule	0.00471507	Wg++.WT	CC	UP
GO:0005635	0.000408501	2.25443	17.2515	31	89	nuclear envelope	0.00471507	Wg++.WT	CC	UP
GO:0044798	0.000568469	2.64353	11.0487	22	57	nuclear transcription factor complex	0.00637999	Wg++.WT	CC	UP
GO:0035770	0.000571482	3.024	8.33501	18	43	ribonucleoprotein granule	0.00637999	Wg++.WT	CC	UP
GO:1902562	0.00074764	3.19725	7.17199	16	37	H4 histone acetyltransferase complex	0.00821198	Wg++.WT	CC	UP
GO:0070938	0.00114839	5.3792	3.1014	9	16	contractile ring	0.0124135	Wg++.WT	CC	UP
GO:0000428	0.00134919	2.14325	16.0885	28	83	DNA-directed RNA polymerase complex	0.0135069	Wg++.WT	CC	UP
GO:0030880	0.00134919	2.14325	16.0885	28	83	RNA polymerase complex	0.0135069	Wg++.WT	CC	UP
GO:0055029	0.00134919	2.14325	16.0885	28	83	nuclear DNA-directed RNA polymerase complex	0.0135069	Wg++.WT	CC	UP
GO:0016581	0.00136854	20.8754	1.16302	5	6	NuRD complex	0.0135069	Wg++.WT	CC	UP
GO:0048188	0.00136854	20.8754	1.16302	5	6	Set1C/COMPASS complex	0.0135069	Wg++.WT	CC	UP
GO:0090545	0.00136854	20.8754	1.16302	5	6	CHD-type complex	0.0135069	Wg++.WT	CC	UP
GO:0016593	0.00140619	Inf	0.77535	4	4	Cdc73/Paf1 complex	0.0136803	Wg++.WT	CC	UP
GO:0099568	0.00159774	1.83534	25.5865	40	132	cytoplasmic region	0.0151652	Wg++.WT	CC	UP
GO:0005719	0.00160337	7.31403	2.13221	7	11	nuclear euchromatin	0.0151652	Wg++.WT	CC	UP
GO:0000791	0.00199399	4.18479	3.87675	10	20	euchromatin	0.0186015	Wg++.WT	CC	UP
GO:0070604	0.00257023	8.35371	1.74454	6	9	PBAF complex	0.0235278	Wg++.WT	CC	UP
GO:0005938	0.00259116	1.78796	25.3927	39	131	cell cortex	0.0235278	Wg++.WT	CC	UP
GO:0005730	0.00297656	1.96809	17.6392	29	91	nucleolus	0.0266715	Wg++.WT	CC	UP
GO:0044665	0.00402282	10.4357	1.35686	5	7	MLL1/2 complex	0.0355785	Wg++.WT	CC	UP
GO:0010369	0.00529595	3.76324	3.68291	9	19	chromocenter	0.0462377	Wg++.WT	CC	UP
GO:0090575	0.00546955	2.28732	9.88571	18	51	RNA polymerase II transcription factor complex	0.0471489	Wg++.WT	CC	UP
GO:0070822	0.00579461	4.87412	2.51989	7	13	Sin3-type complex	0.0493266	Wg++.WT	CC	UP
GO:0005739	2.31391e-33	3.55572	87.9805	195	447	mitochondrion	1.36058e-30	Wg++.WT	CC	DOWN
GO:0044429	7.4277e-32	4.63276	52.9458	137	269	mitochondrial part	2.18375e-29	Wg++.WT	CC	DOWN
GO:0000313	2.12229e-23	14.1265	12.7936	50	65	organellar ribosome	3.11977e-21	Wg++.WT	CC	DOWN
GO:0005761	2.12229e-23	14.1265	12.7936	50	65	mitochondrial ribosome	3.11977e-21	Wg++.WT	CC	DOWN
GO:0005759	3.14075e-19	5.47884	23.8158	68	121	mitochondrial matrix	3.69352e-17	Wg++.WT	CC	DOWN
GO:0000315	6.41493e-19	27.6345	7.47933	33	38	organellar large ribosomal subunit	5.38854e-17	Wg++.WT	CC	DOWN
GO:0005762	6.41493e-19	27.6345	7.47933	33	38	mitochondrial large ribosomal subunit	5.38854e-17	Wg++.WT	CC	DOWN
GO:0031090	2.09974e-14	2.63991	60.8187	117	309	organelle membrane	1.54331e-12	Wg++.WT	CC	DOWN
GO:0098800	3.43749e-14	6.45406	13.9745	43	71	inner mitochondrial membrane protein complex	2.04509e-12	Wg++.WT	CC	DOWN
GO:0005740	3.47805e-14	3.68556	30.1141	71	153	mitochondrial envelope	2.04509e-12	Wg++.WT	CC	DOWN
GO:0031966	3.98006e-14	3.76205	28.9332	69	147	mitochondrial membrane	2.12752e-12	Wg++.WT	CC	DOWN
GO:0005743	2.39619e-13	4.15779	23.0285	58	117	mitochondrial inner membrane	1.17413e-11	Wg++.WT	CC	DOWN
GO:0019866	1.42331e-12	3.83772	24.4062	59	124	organelle inner membrane	6.43773e-11	Wg++.WT	CC	DOWN
GO:0044455	2.16707e-12	4.97525	16.3364	45	83	mitochondrial membrane part	9.10169e-11	Wg++.WT	CC	DOWN
GO:0098798	2.49244e-12	4.70557	17.5174	47	89	mitochondrial protein complex	9.77037e-11	Wg++.WT	CC	DOWN
GO:0044444	4.33251e-12	1.60151	334.798	433	1701	cytoplasmic part	1.5922e-10	Wg++.WT	CC	DOWN
GO:0016020	1.96397e-11	1.58677	320.233	414	1627	membrane	6.79301e-10	Wg++.WT	CC	DOWN
GO:0005746	1.20268e-10	6.46024	10.038	31	51	mitochondrial respiratory chain	3.53588e-09	Wg++.WT	CC	DOWN
GO:0070469	1.20268e-10	6.46024	10.038	31	51	respiratory chain	3.53588e-09	Wg++.WT	CC	DOWN
GO:0098803	1.20268e-10	6.46024	10.038	31	51	respiratory chain complex	3.53588e-09	Wg++.WT	CC	DOWN
GO:0044425	1.63878e-10	1.63653	223.002	302	1133	membrane part	4.58859e-09	Wg++.WT	CC	DOWN
GO:1990204	7.39458e-10	5.06551	12.2031	34	62	oxidoreductase complex	1.97637e-08	Wg++.WT	CC	DOWN
GO:0098796	6.03288e-09	2.07001	65.7393	109	334	membrane protein complex	1.54232e-07	Wg++.WT	CC	DOWN
GO:0000314	1.33963e-07	8.2658	5.31426	18	27	organellar small ribosomal subunit	3.15082e-06	Wg++.WT	CC	DOWN
GO:0005763	1.33963e-07	8.2658	5.31426	18	27	mitochondrial small ribosomal subunit	3.15082e-06	Wg++.WT	CC	DOWN
GO:0005737	3.64783e-07	1.38077	450.531	527	2289	cytoplasm	8.2497e-06	Wg++.WT	CC	DOWN
GO:0031967	3.38762e-06	1.96357	47.6315	77	242	organelle envelope	7.11401e-05	Wg++.WT	CC	DOWN
GO:0031975	3.38762e-06	1.96357	47.6315	77	242	envelope	7.11401e-05	Wg++.WT	CC	DOWN
GO:0005747	4.1829e-06	5.84676	5.70791	17	29	mitochondrial respiratory chain complex I	7.93402e-05	Wg++.WT	CC	DOWN
GO:0030964	4.1829e-06	5.84676	5.70791	17	29	NADH dehydrogenase complex	7.93402e-05	Wg++.WT	CC	DOWN
GO:0045271	4.1829e-06	5.84676	5.70791	17	29	respiratory chain complex I	7.93402e-05	Wg++.WT	CC	DOWN
GO:0005840	9.14266e-06	2.24124	28.7364	51	146	ribosome	0.000167996	Wg++.WT	CC	DOWN
GO:0031012	2.46064e-05	2.17307	28.1459	49	143	extracellular matrix	0.000438441	Wg++.WT	CC	DOWN
GO:0044391	3.6018e-05	2.15025	27.7522	48	141	ribosomal subunit	0.00060538	Wg++.WT	CC	DOWN
GO:0005811	3.65995e-05	1.98565	35.4284	58	180	lipid particle	0.00060538	Wg++.WT	CC	DOWN
GO:0016021	3.70641e-05	1.43684	156.869	200	797	integral component of membrane	0.00060538	Wg++.WT	CC	DOWN
GO:0015934	4.17404e-05	2.58251	16.9269	33	86	large ribosomal subunit	0.000663333	Wg++.WT	CC	DOWN
GO:0031224	4.31676e-05	1.42952	159.034	202	808	intrinsic component of membrane	0.000667962	Wg++.WT	CC	DOWN
GO:0005784	5.75821e-05	Inf	1.18095	6	6	Sec61 translocon complex	0.000846456	Wg++.WT	CC	DOWN
GO:0071256	5.75821e-05	Inf	1.18095	6	6	translocon complex	0.000846456	Wg++.WT	CC	DOWN
GO:0030867	6.79444e-05	16.4212	1.96824	8	10	rough endoplasmic reticulum membrane	0.000974423	Wg++.WT	CC	DOWN
GO:0098588	0.000143187	1.97963	29.9173	49	152	bounding membrane of organelle	0.00200461	Wg++.WT	CC	DOWN
GO:0070069	0.000260582	5.65179	3.73966	11	19	cytochrome complex	0.00356331	Wg++.WT	CC	DOWN
GO:0044421	0.000289484	1.55995	70.4631	97	358	extracellular region part	0.00386856	Wg++.WT	CC	DOWN
GO:0005791	0.000511236	8.2074	2.36189	8	12	rough endoplasmic reticulum	0.00668015	Wg++.WT	CC	DOWN
GO:0005576	0.000547956	1.39988	120.26	152	611	extracellular region	0.00700431	Wg++.WT	CC	DOWN
GO:0005578	0.000604126	2.56539	11.8095	23	60	proteinaceous extracellular matrix	0.00755801	Wg++.WT	CC	DOWN
GO:0005751	0.00077213	9.56948	1.96824	7	10	mitochondrial respiratory chain complex IV	0.00926556	Wg++.WT	CC	DOWN
GO:0045277	0.00077213	9.56948	1.96824	7	10	respiratory chain complex IV	0.00926556	Wg++.WT	CC	DOWN
GO:0000221	0.00111684	12.2961	1.5746	6	8	vacuolar proton-transporting V-type ATPase, V1 domain	0.0117268	Wg++.WT	CC	DOWN
GO:0005744	0.00111684	12.2961	1.5746	6	8	mitochondrial inner membrane presequence translocase complex	0.0117268	Wg++.WT	CC	DOWN
GO:0005786	0.00111684	12.2961	1.5746	6	8	signal recognition particle, endoplasmic reticulum targeting	0.0117268	Wg++.WT	CC	DOWN
GO:0030126	0.00111684	12.2961	1.5746	6	8	COPI vesicle coat	0.0117268	Wg++.WT	CC	DOWN
GO:0030137	0.00111684	12.2961	1.5746	6	8	COPI-coated vesicle	0.0117268	Wg++.WT	CC	DOWN
GO:0030663	0.00111684	12.2961	1.5746	6	8	COPI-coated vesicle membrane	0.0117268	Wg++.WT	CC	DOWN
GO:0048500	0.00111684	12.2961	1.5746	6	8	signal recognition particle	0.0117268	Wg++.WT	CC	DOWN
GO:0030120	0.00135769	4.10798	4.33014	11	22	vesicle coat	0.0140057	Wg++.WT	CC	DOWN
GO:0005832	0.00147308	20.4812	1.18095	5	6	chaperonin-containing T-complex	0.0148994	Wg++.WT	CC	DOWN
GO:0005960	0.001495	Inf	0.787298	4	4	glycine cleavage complex	0.0148994	Wg++.WT	CC	DOWN
GO:0030662	0.00326371	3.47462	4.72379	11	24	coated vesicle membrane	0.0319844	Wg++.WT	CC	DOWN
GO:0098805	0.00360706	1.79272	23.4221	36	119	whole membrane	0.0347697	Wg++.WT	CC	DOWN
GO:0005604	0.00377656	4.68718	2.95237	8	15	basement membrane	0.0352479	Wg++.WT	CC	DOWN
GO:0044420	0.00377656	4.68718	2.95237	8	15	extracellular matrix component	0.0352479	Wg++.WT	CC	DOWN
GO:0005736	0.00431743	10.2386	1.37777	5	7	DNA-directed RNA polymerase I complex	0.0396664	Wg++.WT	CC	DOWN
GO:0016469	0.00514487	2.81084	6.29838	13	32	proton-transporting two-sector ATPase complex	0.0465413	Wg++.WT	CC	DOWN
GO:0006464	1.1167e-24	2.36831	157.475	273	839	cellular protein modification process	1.86045e-21	Wg++.WT	BP	UP
GO:0036211	1.1167e-24	2.36831	157.475	273	839	protein modification process	1.86045e-21	Wg++.WT	BP	UP
GO:0044260	1.4105e-24	1.88662	459.1	621	2446	cellular macromolecule metabolic process	1.86045e-21	Wg++.WT	BP	UP
GO:0043170	4.41012e-24	1.8552	535.116	699	2851	macromolecule metabolic process	4.36271e-21	Wg++.WT	BP	UP
GO:0043412	6.31033e-24	2.29949	166.109	282	885	macromolecule modification	4.994e-21	Wg++.WT	BP	UP
GO:0050794	2.63628e-18	1.71705	464.167	602	2473	regulation of cellular process	1.73863e-15	Wg++.WT	BP	UP
GO:0090304	3.29556e-18	1.8632	259.205	376	1381	nucleic acid metabolic process	1.86293e-15	Wg++.WT	BP	UP
GO:0050789	5.66582e-18	1.69864	500.768	639	2668	regulation of biological process	2.80246e-15	Wg++.WT	BP	UP
GO:0006325	2.90936e-17	3.21432	47.2989	104	252	chromatin organization	1.27915e-14	Wg++.WT	BP	UP
GO:0009987	6.75255e-17	1.79215	926.833	1049	4938	cellular process	2.67198e-14	Wg++.WT	BP	UP
GO:0007049	1.23057e-16	2.1682	123.503	207	658	cell cycle	4.42669e-14	Wg++.WT	BP	UP
GO:0043933	7.21972e-16	2.30434	95.9117	169	511	macromolecular complex subunit organization	2.3807e-13	Wg++.WT	BP	UP
GO:0019222	2.25635e-15	1.77499	252.073	357	1343	regulation of metabolic process	6.86798e-13	Wg++.WT	BP	UP
GO:0016569	2.89772e-15	4.18089	25.7141	66	137	chromatin modification	8.19019e-13	Wg++.WT	BP	UP
GO:0065007	6.71069e-15	1.60493	551.07	677	2936	biological regulation	1.77028e-12	Wg++.WT	BP	UP
GO:0044702	8.27663e-15	1.95625	152.971	238	815	single organism reproductive process	1.99314e-12	Wg++.WT	BP	UP
GO:0031323	8.5629e-15	1.77882	234.054	334	1247	regulation of cellular metabolic process	1.99314e-12	Wg++.WT	BP	UP
GO:0016070	1.03037e-14	1.78053	230.864	330	1230	RNA metabolic process	2.26509e-12	Wg++.WT	BP	UP
GO:0016570	2.03236e-14	4.04779	25.3387	64	135	histone modification	4.23266e-12	Wg++.WT	BP	UP
GO:0060255	3.22329e-14	1.76572	228.236	325	1216	regulation of macromolecule metabolic process	6.37729e-12	Wg++.WT	BP	UP
GO:0080090	4.80905e-14	1.7507	234.054	331	1247	regulation of primary metabolic process	9.06163e-12	Wg++.WT	BP	UP
GO:0007281	6.98559e-14	2.07095	113.555	186	605	germ cell development	1.25645e-11	Wg++.WT	BP	UP
GO:0022402	9.72669e-14	2.13332	101.355	170	540	cell cycle process	1.67341e-11	Wg++.WT	BP	UP
GO:0022412	1.2435e-13	2.01133	122.94	197	655	cellular process involved in reproduction in multicellular organism	2.05021e-11	Wg++.WT	BP	UP
GO:0048518	1.4088e-13	1.81515	185.817	273	990	positive regulation of biological process	2.22985e-11	Wg++.WT	BP	UP
GO:0071840	1.69712e-13	1.60199	394.345	506	2101	cellular component organization or biogenesis	2.58289e-11	Wg++.WT	BP	UP
GO:0048523	2.4566e-13	1.85172	165.546	248	882	negative regulation of cellular process	3.60029e-11	Wg++.WT	BP	UP
GO:0007276	2.6584e-13	1.96271	130.26	205	694	gamete generation	3.75689e-11	Wg++.WT	BP	UP
GO:0051726	9.39295e-13	2.60292	52.5543	102	280	regulation of cell cycle	1.28165e-10	Wg++.WT	BP	UP
GO:0048522	1.14838e-12	1.83458	160.103	239	853	positive regulation of cellular process	1.51471e-10	Wg++.WT	BP	UP
GO:0048519	1.22137e-12	1.77004	188.069	272	1002	negative regulation of biological process	1.55902e-10	Wg++.WT	BP	UP
GO:0048477	1.36735e-12	2.06404	100.979	166	538	oogenesis	1.69081e-10	Wg++.WT	BP	UP
GO:0007292	3.85826e-12	2.02901	102.106	166	544	female gamete generation	4.62641e-10	Wg++.WT	BP	UP
GO:0003006	4.26739e-12	1.90366	128.758	199	686	developmental process involved in reproduction	4.96649e-10	Wg++.WT	BP	UP
GO:0016043	5.15262e-12	1.55804	386.274	490	2058	cellular component organization	5.82541e-10	Wg++.WT	BP	UP
GO:0044238	6.84949e-12	1.5132	623.52	735	3322	primary metabolic process	7.52873e-10	Wg++.WT	BP	UP
GO:0030154	1.16267e-11	1.56352	349.862	449	1864	cell differentiation	1.24343e-09	Wg++.WT	BP	UP
GO:0071704	1.2635e-11	1.50798	675.135	785	3597	organic substance metabolic process	1.31571e-09	Wg++.WT	BP	UP
GO:0006139	1.30079e-11	1.59409	298.809	393	1592	nucleobase-containing compound metabolic process	1.31981e-09	Wg++.WT	BP	UP
GO:0070647	1.85418e-11	2.82964	37.9142	78	202	protein modification by small protein conjugation or removal	1.83425e-09	Wg++.WT	BP	UP
GO:0044237	2.60377e-11	1.49507	595.929	704	3175	cellular metabolic process	2.51295e-09	Wg++.WT	BP	UP
GO:0000278	3.16484e-11	2.10328	81.6469	137	435	mitotic cell cycle	2.98173e-09	Wg++.WT	BP	UP
GO:0022414	3.4827e-11	1.74052	170.051	245	906	reproductive process	3.1846e-09	Wg++.WT	BP	UP
GO:0044267	3.54113e-11	1.62523	245.879	332	1310	cellular protein metabolic process	3.1846e-09	Wg++.WT	BP	UP
GO:1903047	4.07161e-11	2.21193	68.8837	120	367	mitotic cell cycle process	3.5803e-09	Wg++.WT	BP	UP
GO:0018193	4.29225e-11	2.83086	36.4126	75	194	peptidyl-amino acid modification	3.69227e-09	Wg++.WT	BP	UP
GO:0046483	5.58748e-11	1.56398	308.944	401	1646	heterocycle metabolic process	4.70418e-09	Wg++.WT	BP	UP
GO:0009967	7.90769e-11	2.56612	44.4835	86	237	positive regulation of signal transduction	6.5189e-09	Wg++.WT	BP	UP
GO:0051716	1.06266e-10	1.57469	280.227	368	1493	cellular response to stimulus	8.58152e-09	Wg++.WT	BP	UP
GO:0006725	1.1558e-10	1.54742	316.828	408	1688	cellular aromatic compound metabolic process	9.14703e-09	Wg++.WT	BP	UP
GO:0051171	1.24075e-10	1.69673	178.872	253	953	regulation of nitrogen compound metabolic process	9.62676e-09	Wg++.WT	BP	UP
GO:0048609	2.12745e-10	1.75888	145.651	213	776	multicellular organismal reproductive process	1.61891e-08	Wg++.WT	BP	UP
GO:0048869	3.4164e-10	1.50649	362.625	455	1932	cellular developmental process	2.55069e-08	Wg++.WT	BP	UP
GO:1901360	3.83286e-10	1.52469	323.021	412	1721	organic cyclic compound metabolic process	2.80864e-08	Wg++.WT	BP	UP
GO:0010468	4.21643e-10	1.66943	179.999	252	959	regulation of gene expression	3.03353e-08	Wg++.WT	BP	UP
GO:0018205	5.62193e-10	3.51296	20.834	49	111	peptidyl-lysine modification	3.9725e-08	Wg++.WT	BP	UP
GO:0019953	5.84644e-10	1.73583	145.463	211	775	sexual reproduction	3.98869e-08	Wg++.WT	BP	UP
GO:0044703	5.84644e-10	1.73583	145.463	211	775	multi-organism reproductive process	3.98869e-08	Wg++.WT	BP	UP
GO:0010647	7.66422e-10	2.37088	48.4251	89	258	positive regulation of cell communication	5.05455e-08	Wg++.WT	BP	UP
GO:0023056	7.66422e-10	2.37088	48.4251	89	258	positive regulation of signaling	5.05455e-08	Wg++.WT	BP	UP
GO:0000003	1.41553e-09	1.64498	179.436	249	956	reproduction	9.18238e-08	Wg++.WT	BP	UP
GO:0006468	1.59794e-09	2.17393	59.499	103	317	protein phosphorylation	1.01985e-07	Wg++.WT	BP	UP
GO:0006396	2.48206e-09	2.07726	66.8191	112	356	RNA processing	1.55897e-07	Wg++.WT	BP	UP
GO:0007346	2.76003e-09	2.61443	35.0988	69	187	regulation of mitotic cell cycle	1.70647e-07	Wg++.WT	BP	UP
GO:0010564	2.87293e-09	2.75626	30.9695	63	165	regulation of cell cycle process	1.74895e-07	Wg++.WT	BP	UP
GO:0044763	2.92651e-09	1.43327	705.354	801	3758	single-organism cellular process	1.75458e-07	Wg++.WT	BP	UP
GO:0009966	3.22128e-09	1.81966	106.235	161	566	regulation of signal transduction	1.90248e-07	Wg++.WT	BP	UP
GO:0016071	3.64189e-09	2.21585	53.4928	94	285	mRNA metabolic process	2.11926e-07	Wg++.WT	BP	UP
GO:0019538	3.78806e-09	1.50275	296.744	378	1581	protein metabolic process	2.17237e-07	Wg++.WT	BP	UP
GO:0051276	5.75192e-09	2.47434	38.4773	73	205	chromosome organization	3.25148e-07	Wg++.WT	BP	UP
GO:0048584	6.16863e-09	2.11008	60.0621	102	320	positive regulation of response to stimulus	3.41244e-07	Wg++.WT	BP	UP
GO:0000075	6.20914e-09	3.57692	17.6432	42	94	cell cycle checkpoint	3.41244e-07	Wg++.WT	BP	UP
GO:0051704	6.77953e-09	1.59251	191.823	260	1022	multi-organism process	3.67488e-07	Wg++.WT	BP	UP
GO:0051246	7.85996e-09	2.00076	70.3853	115	375	regulation of protein metabolic process	4.20295e-07	Wg++.WT	BP	UP
GO:0007093	8.64496e-09	3.74987	15.954	39	85	mitotic cell cycle checkpoint	4.56108e-07	Wg++.WT	BP	UP
GO:0051252	8.78079e-09	1.65393	153.158	215	816	regulation of RNA metabolic process	4.57179e-07	Wg++.WT	BP	UP
GO:0032504	1.07791e-08	1.64477	155.223	217	827	multicellular organism reproduction	5.53932e-07	Wg++.WT	BP	UP
GO:0007059	1.14141e-08	2.78744	27.7787	57	148	chromosome segregation	5.79049e-07	Wg++.WT	BP	UP
GO:0019219	1.20602e-08	1.63315	159.728	222	851	regulation of nucleobase-containing compound metabolic process	6.0408e-07	Wg++.WT	BP	UP
GO:0010467	1.72804e-08	1.48407	284.544	361	1516	gene expression	8.54733e-07	Wg++.WT	BP	UP
GO:0032268	1.89521e-08	2.00509	65.8806	108	351	regulation of cellular protein metabolic process	9.25845e-07	Wg++.WT	BP	UP
GO:0031326	1.93209e-08	1.60642	168.362	231	897	regulation of cellular biosynthetic process	9.3235e-07	Wg++.WT	BP	UP
GO:0033554	1.95769e-08	1.83613	90.6562	139	483	cellular response to stress	9.33321e-07	Wg++.WT	BP	UP
GO:0009889	2.14495e-08	1.60369	168.549	231	898	regulation of biosynthetic process	1.01043e-06	Wg++.WT	BP	UP
GO:0010604	2.341e-08	1.85943	85.2131	132	454	positive regulation of macromolecule metabolic process	1.08981e-06	Wg++.WT	BP	UP
GO:1901988	2.51993e-08	3.46861	17.0802	40	91	negative regulation of cell cycle phase transition	1.14613e-06	Wg++.WT	BP	UP
GO:1901991	2.51993e-08	3.46861	17.0802	40	91	negative regulation of mitotic cell cycle phase transition	1.14613e-06	Wg++.WT	BP	UP
GO:0010646	2.76639e-08	1.70868	120.124	174	640	regulation of cell communication	1.22995e-06	Wg++.WT	BP	UP
GO:0023051	2.76639e-08	1.70868	120.124	174	640	regulation of signaling	1.22995e-06	Wg++.WT	BP	UP
GO:0045786	3.02096e-08	3.0886	21.0217	46	112	negative regulation of cell cycle	1.32198e-06	Wg++.WT	BP	UP
GO:0010556	3.04019e-08	1.60995	160.478	221	855	regulation of macromolecule biosynthetic process	1.32198e-06	Wg++.WT	BP	UP
GO:0048583	3.15158e-08	1.65614	138.143	195	736	regulation of response to stimulus	1.35552e-06	Wg++.WT	BP	UP
GO:0045930	3.4265e-08	3.22615	19.1448	43	102	negative regulation of mitotic cell cycle	1.45792e-06	Wg++.WT	BP	UP
GO:0010948	3.97073e-08	3.2603	18.5817	42	99	negative regulation of cell cycle process	1.66914e-06	Wg++.WT	BP	UP
GO:2000112	4.00728e-08	1.60406	160.103	220	853	regulation of cellular macromolecule biosynthetic process	1.66914e-06	Wg++.WT	BP	UP
GO:0032446	4.56462e-08	2.63993	28.7172	57	153	protein modification by small protein conjugation	1.88148e-06	Wg++.WT	BP	UP
GO:0006397	4.96631e-08	2.1975	46.1727	81	246	mRNA processing	2.02595e-06	Wg++.WT	BP	UP
GO:0009893	6.00765e-08	1.79174	92.1578	139	491	positive regulation of metabolic process	2.42574e-06	Wg++.WT	BP	UP
GO:0016567	7.33212e-08	2.70441	26.2772	53	140	protein ubiquitination	2.93062e-06	Wg++.WT	BP	UP
GO:1901987	1.0236e-07	2.83607	23.0864	48	123	regulation of cell cycle phase transition	4.01027e-06	Wg++.WT	BP	UP
GO:1901990	1.0236e-07	2.83607	23.0864	48	123	regulation of mitotic cell cycle phase transition	4.01027e-06	Wg++.WT	BP	UP
GO:0000280	1.34283e-07	2.02249	55.5574	92	296	nuclear division	5.2094e-06	Wg++.WT	BP	UP
GO:0048285	1.52083e-07	1.99861	57.2467	94	305	organelle fission	5.84263e-06	Wg++.WT	BP	UP
GO:0008380	1.60704e-07	2.24576	39.7911	71	212	RNA splicing	6.11449e-06	Wg++.WT	BP	UP
GO:0007165	1.86064e-07	1.49691	212.657	276	1133	signal transduction	7.01107e-06	Wg++.WT	BP	UP
GO:0007154	1.87812e-07	1.44296	280.04	350	1492	cell communication	7.01107e-06	Wg++.WT	BP	UP
GO:0009057	1.92021e-07	2.09543	48.2374	82	257	macromolecule catabolic process	7.10117e-06	Wg++.WT	BP	UP
GO:0044772	1.99277e-07	2.62071	26.2772	52	140	mitotic cell cycle phase transition	7.3013e-06	Wg++.WT	BP	UP
GO:0000377	2.36369e-07	2.26066	37.9142	68	202	RNA splicing, via transesterification reactions with bulged adenosine as nucleophile	8.44569e-06	Wg++.WT	BP	UP
GO:0000398	2.36369e-07	2.26066	37.9142	68	202	mRNA splicing, via spliceosome	8.44569e-06	Wg++.WT	BP	UP
GO:0006974	2.36915e-07	2.10296	46.9235	80	250	cellular response to DNA damage stimulus	8.44569e-06	Wg++.WT	BP	UP
GO:0006355	2.65362e-07	1.594	140.958	194	751	regulation of transcription, DNA-templated	9.21087e-06	Wg++.WT	BP	UP
GO:1903506	2.65362e-07	1.594	140.958	194	751	regulation of nucleic acid-templated transcription	9.21087e-06	Wg++.WT	BP	UP
GO:2001141	2.65362e-07	1.594	140.958	194	751	regulation of RNA biosynthetic process	9.21087e-06	Wg++.WT	BP	UP
GO:0048468	2.75525e-07	1.46686	236.119	301	1258	cell development	9.41626e-06	Wg++.WT	BP	UP
GO:0006351	2.78419e-07	1.57201	151.469	206	807	transcription, DNA-templated	9.41626e-06	Wg++.WT	BP	UP
GO:0097659	2.78419e-07	1.57201	151.469	206	807	nucleic acid-templated transcription	9.41626e-06	Wg++.WT	BP	UP
GO:0000375	2.91909e-07	2.24352	38.1019	68	203	RNA splicing, via transesterification reactions	9.78884e-06	Wg++.WT	BP	UP
GO:0000086	3.13772e-07	3.35488	15.2032	35	81	G2/M transition of mitotic cell cycle	1.04336e-05	Wg++.WT	BP	UP
GO:0006996	3.48988e-07	1.48931	206.839	268	1102	organelle organization	1.15079e-05	Wg++.WT	BP	UP
GO:0032774	3.75413e-07	1.56329	152.032	206	810	RNA biosynthetic process	1.22769e-05	Wg++.WT	BP	UP
GO:0035556	4.25302e-07	1.75841	85.0254	127	453	intracellular signal transduction	1.37944e-05	Wg++.WT	BP	UP
GO:0044770	4.33844e-07	2.53298	26.8402	52	143	cell cycle phase transition	1.39571e-05	Wg++.WT	BP	UP
GO:0031570	5.94465e-07	3.38041	14.2647	33	76	DNA integrity checkpoint	1.89701e-05	Wg++.WT	BP	UP
GO:0006259	6.55934e-07	2.12447	41.8558	72	223	DNA metabolic process	2.07642e-05	Wg++.WT	BP	UP
GO:0010389	6.78562e-07	3.43643	13.7017	32	73	regulation of G2/M transition of mitotic cell cycle	2.11423e-05	Wg++.WT	BP	UP
GO:1902749	6.78562e-07	3.43643	13.7017	32	73	regulation of cell cycle G2/M phase transition	2.11423e-05	Wg++.WT	BP	UP
GO:1902531	7.46653e-07	2.05664	45.7973	77	244	regulation of intracellular signal transduction	2.30821e-05	Wg++.WT	BP	UP
GO:0031399	8.08187e-07	2.17575	38.2896	67	204	regulation of protein modification process	2.47907e-05	Wg++.WT	BP	UP
GO:0016573	8.69654e-07	3.56694	12.5755	30	67	histone acetylation	2.64709e-05	Wg++.WT	BP	UP
GO:0000819	8.95378e-07	2.91697	18.394	39	98	sister chromatid segregation	2.70459e-05	Wg++.WT	BP	UP
GO:0051301	1.17952e-06	2.10511	40.9173	70	218	cell division	3.53588e-05	Wg++.WT	BP	UP
GO:0044839	1.26077e-06	3.08432	15.954	35	85	cell cycle G2/M phase transition	3.69814e-05	Wg++.WT	BP	UP
GO:0006473	1.28038e-06	3.47247	12.7632	30	68	protein acetylation	3.69814e-05	Wg++.WT	BP	UP
GO:0006475	1.28038e-06	3.47247	12.7632	30	68	internal protein amino acid acetylation	3.69814e-05	Wg++.WT	BP	UP
GO:0018393	1.28038e-06	3.47247	12.7632	30	68	internal peptidyl-lysine acetylation	3.69814e-05	Wg++.WT	BP	UP
GO:0018394	1.28038e-06	3.47247	12.7632	30	68	peptidyl-lysine acetylation	3.69814e-05	Wg++.WT	BP	UP
GO:0051641	1.30165e-06	1.61683	112.804	158	601	cellular localization	3.73235e-05	Wg++.WT	BP	UP
GO:0044265	1.40788e-06	2.07916	41.8558	71	223	cellular macromolecule catabolic process	4.00791e-05	Wg++.WT	BP	UP
GO:0031325	1.73299e-06	1.69757	87.09	127	464	positive regulation of cellular metabolic process	4.89817e-05	Wg++.WT	BP	UP
GO:0044774	1.86386e-06	3.38284	12.9509	30	69	mitotic DNA integrity checkpoint	5.23069e-05	Wg++.WT	BP	UP
GO:1902589	1.9367e-06	1.6096	110.927	155	591	single-organism organelle organization	5.39684e-05	Wg++.WT	BP	UP
GO:0098813	1.97893e-06	2.46853	25.151	48	134	nuclear chromosome segregation	5.47596e-05	Wg++.WT	BP	UP
GO:0050896	2.56698e-06	1.34775	397.161	467	2116	response to stimulus	6.99057e-05	Wg++.WT	BP	UP
GO:0044085	2.57204e-06	1.53354	140.02	188	746	cellular component biogenesis	6.99057e-05	Wg++.WT	BP	UP
GO:1902533	2.57928e-06	2.55709	22.5233	44	120	positive regulation of intracellular signal transduction	6.99057e-05	Wg++.WT	BP	UP
GO:0040029	3.33208e-06	2.38125	26.2772	49	140	regulation of gene expression, epigenetic	8.96942e-05	Wg++.WT	BP	UP
GO:0022613	3.49676e-06	2.7459	18.5817	38	99	ribonucleoprotein complex biogenesis	9.34911e-05	Wg++.WT	BP	UP
GO:0044818	3.52926e-06	3.41697	12.0124	28	64	mitotic G2/M transition checkpoint	9.37267e-05	Wg++.WT	BP	UP
GO:0000226	3.74575e-06	1.96367	45.985	75	245	microtubule cytoskeleton organization	9.8813e-05	Wg++.WT	BP	UP
GO:0051247	3.84159e-06	2.23483	30.7818	55	164	positive regulation of protein metabolic process	0.00010067	Wg++.WT	BP	UP
GO:0023052	4.11983e-06	1.38868	267.652	328	1426	signaling	0.000107251	Wg++.WT	BP	UP
GO:0008152	4.26396e-06	1.31832	729.942	803	3889	metabolic process	0.000110278	Wg++.WT	BP	UP
GO:0044773	4.42784e-06	3.26757	12.7632	29	68	mitotic DNA damage checkpoint	0.000113773	Wg++.WT	BP	UP
GO:0022008	5.54621e-06	1.40711	229.738	286	1224	neurogenesis	0.000141589	Wg++.WT	BP	UP
GO:0007017	5.8168e-06	1.82186	57.6221	89	307	microtubule-based process	0.000147545	Wg++.WT	BP	UP
GO:0044767	6.36992e-06	1.31173	519.162	590	2766	single-organism developmental process	0.000159609	Wg++.WT	BP	UP
GO:0006950	6.38826e-06	1.4607	171.177	221	912	response to stress	0.000159609	Wg++.WT	BP	UP
GO:0006338	6.41341e-06	3.02867	14.2647	31	76	chromatin remodeling	0.000159609	Wg++.WT	BP	UP
GO:0051568	7.0516e-06	8.10684	3.75388	13	20	histone H3-K4 methylation	0.000173402	Wg++.WT	BP	UP
GO:0044700	7.05528e-06	1.37747	267.276	326	1424	single organism signaling	0.000173402	Wg++.WT	BP	UP
GO:0006807	7.28298e-06	1.32696	404.293	471	2154	nitrogen compound metabolic process	0.000177894	Wg++.WT	BP	UP
GO:0007399	7.43208e-06	1.37836	263.71	322	1405	nervous system development	0.000180071	Wg++.WT	BP	UP
GO:0043543	7.46314e-06	2.93169	15.0155	32	80	protein acylation	0.000180071	Wg++.WT	BP	UP
GO:0000077	7.53822e-06	3.06601	13.7017	30	73	DNA damage checkpoint	0.00018078	Wg++.WT	BP	UP
GO:0048731	8.10164e-06	1.33194	375.951	441	2003	system development	0.000193122	Wg++.WT	BP	UP
GO:0007095	8.43493e-06	3.2924	11.8247	27	63	mitotic G2 DNA damage checkpoint	0.000198673	Wg++.WT	BP	UP
GO:0031572	8.43493e-06	3.2924	11.8247	27	63	G2 DNA damage checkpoint	0.000198673	Wg++.WT	BP	UP
GO:0042325	8.63705e-06	2.19115	30.031	53	160	regulation of phosphorylation	0.00020223	Wg++.WT	BP	UP
GO:0065009	9.02536e-06	1.9199	45.422	73	242	regulation of molecular function	0.000210078	Wg++.WT	BP	UP
GO:0007304	9.58688e-06	2.77018	16.5171	34	88	chorion-containing eggshell formation	0.000221844	Wg++.WT	BP	UP
GO:0010972	1.03218e-05	3.15247	12.5755	28	67	negative regulation of G2/M transition of mitotic cell cycle	0.000236089	Wg++.WT	BP	UP
GO:1902750	1.03218e-05	3.15247	12.5755	28	67	negative regulation of cell cycle G2/M phase transition	0.000236089	Wg++.WT	BP	UP
GO:0007259	1.21514e-05	4.16939	7.69546	20	41	JAK-STAT cascade	0.00027476	Wg++.WT	BP	UP
GO:0097696	1.21514e-05	4.16939	7.69546	20	41	STAT cascade	0.00027476	Wg++.WT	BP	UP
GO:0000165	1.24951e-05	2.44231	21.5848	41	115	MAPK cascade	0.000279339	Wg++.WT	BP	UP
GO:0023014	1.24951e-05	2.44231	21.5848	41	115	signal transduction by protein phosphorylation	0.000279339	Wg++.WT	BP	UP
GO:0030703	1.27616e-05	2.71933	16.7048	34	89	eggshell formation	0.000283694	Wg++.WT	BP	UP
GO:0032270	1.289e-05	2.16878	29.6557	52	158	positive regulation of cellular protein metabolic process	0.000284692	Wg++.WT	BP	UP
GO:0032502	1.29504e-05	1.29864	524.605	593	2795	developmental process	0.000284692	Wg++.WT	BP	UP
GO:0034641	1.35807e-05	1.32438	367.13	430	1956	cellular nitrogen compound metabolic process	0.000296899	Wg++.WT	BP	UP
GO:0010605	1.49175e-05	1.61888	86.3393	122	460	negative regulation of macromolecule metabolic process	0.000324332	Wg++.WT	BP	UP
GO:0051128	1.50835e-05	1.54342	110.364	150	588	regulation of cellular component organization	0.000326149	Wg++.WT	BP	UP
GO:0031324	1.54533e-05	1.66446	75.453	109	402	negative regulation of cellular metabolic process	0.000332331	Wg++.WT	BP	UP
GO:0009892	1.56543e-05	1.60714	88.967	125	474	negative regulation of metabolic process	0.000334833	Wg++.WT	BP	UP
GO:0006401	1.58795e-05	3.70677	9.00931	22	48	RNA catabolic process	0.000337824	Wg++.WT	BP	UP
GO:0032196	1.6899e-05	9.59227	3.0031	11	16	transposition	0.00035759	Wg++.WT	BP	UP
GO:0016072	2.16132e-05	4.37348	6.75699	18	36	rRNA metabolic process	0.000454911	Wg++.WT	BP	UP
GO:0001932	2.32092e-05	2.18434	27.2156	48	145	regulation of protein phosphorylation	0.000483862	Wg++.WT	BP	UP
GO:0034654	2.32332e-05	1.42676	170.614	217	909	nucleobase-containing compound biosynthetic process	0.000483862	Wg++.WT	BP	UP
GO:0001934	2.43863e-05	2.70428	15.7663	32	84	positive regulation of protein phosphorylation	0.000505217	Wg++.WT	BP	UP
GO:0010529	2.51768e-05	10.8939	2.62772	10	14	negative regulation of transposition	0.000518877	Wg++.WT	BP	UP
GO:0019220	2.63873e-05	2.01707	34.1603	57	182	regulation of phosphate metabolic process	0.00053822	Wg++.WT	BP	UP
GO:0051174	2.63873e-05	2.01707	34.1603	57	182	regulation of phosphorus metabolic process	0.00053822	Wg++.WT	BP	UP
GO:0016458	2.8282e-05	2.18293	26.6526	47	142	gene silencing	0.000573907	Wg++.WT	BP	UP
GO:0048856	2.89251e-05	1.28601	502.082	567	2675	anatomical structure development	0.000583963	Wg++.WT	BP	UP
GO:0007067	2.95e-05	1.9671	36.6003	60	195	mitotic nuclear division	0.000590196	Wg++.WT	BP	UP
GO:0016571	2.95322e-05	3.80551	8.07084	20	43	histone methylation	0.000590196	Wg++.WT	BP	UP
GO:0043408	3.09809e-05	2.52326	18.0186	35	96	regulation of MAPK cascade	0.000616037	Wg++.WT	BP	UP
GO:0006479	3.49983e-05	3.4408	9.3847	22	50	protein methylation	0.00068897	Wg++.WT	BP	UP
GO:0008213	3.49983e-05	3.4408	9.3847	22	50	protein alkylation	0.00068897	Wg++.WT	BP	UP
GO:0006354	3.51711e-05	5.55609	4.69235	14	25	DNA-templated transcription, elongation	0.00068897	Wg++.WT	BP	UP
GO:0051649	3.70647e-05	1.574	88.7793	123	473	establishment of localization in cell	0.000722489	Wg++.WT	BP	UP
GO:0009798	3.89906e-05	2.00891	33.0342	55	176	axis specification	0.000756302	Wg++.WT	BP	UP
GO:0002064	4.22162e-05	1.74386	54.619	82	291	epithelial cell development	0.000814875	Wg++.WT	BP	UP
GO:0031401	4.56453e-05	2.35501	20.4587	38	109	positive regulation of protein modification process	0.000876789	Wg++.WT	BP	UP
GO:0006913	4.83538e-05	2.49053	17.6432	34	94	nucleocytoplasmic transport	0.000919884	Wg++.WT	BP	UP
GO:0051169	4.83538e-05	2.49053	17.6432	34	94	nuclear transport	0.000919884	Wg++.WT	BP	UP
GO:0006914	4.93648e-05	2.25675	22.711	41	121	autophagy	0.000934624	Wg++.WT	BP	UP
GO:0030707	5.06731e-05	1.77973	49.1758	75	262	ovarian follicle cell development	0.000954826	Wg++.WT	BP	UP
GO:0034655	5.28116e-05	2.9228	12.2001	26	65	nucleobase-containing compound catabolic process	0.000990406	Wg++.WT	BP	UP
GO:0050790	5.37269e-05	1.8921	38.8527	62	207	regulation of catalytic activity	0.00100282	Wg++.WT	BP	UP
GO:0042327	5.49287e-05	2.55543	16.3294	32	87	positive regulation of phosphorylation	0.00102044	Wg++.WT	BP	UP
GO:0065003	5.76709e-05	1.79354	46.9235	72	250	macromolecular complex assembly	0.00106637	Wg++.WT	BP	UP
GO:0002066	5.8219e-05	1.76994	49.3635	75	263	columnar/cuboidal epithelial cell development	0.0010715	Wg++.WT	BP	UP
GO:0046425	5.88799e-05	4.12736	6.56929	17	35	regulation of JAK-STAT cascade	0.00107368	Wg++.WT	BP	UP
GO:1904892	5.88799e-05	4.12736	6.56929	17	35	regulation of STAT cascade	0.00107368	Wg++.WT	BP	UP
GO:0006368	5.91921e-05	5.67183	4.31696	13	23	transcription elongation from RNA polymerase II promoter	0.00107442	Wg++.WT	BP	UP
GO:0007306	6.01796e-05	2.8191	12.9509	27	69	eggshell chorion assembly	0.00108735	Wg++.WT	BP	UP
GO:0040007	6.06219e-05	1.60241	76.0161	107	405	growth	0.00108819	Wg++.WT	BP	UP
GO:0051640	6.07757e-05	1.87115	39.7911	63	212	organelle localization	0.00108819	Wg++.WT	BP	UP
GO:0019438	6.21715e-05	1.39005	179.436	224	956	aromatic compound biosynthetic process	0.00110816	Wg++.WT	BP	UP
GO:0010528	6.28058e-05	8.71364	2.81541	10	15	regulation of transposition	0.00111445	Wg++.WT	BP	UP
GO:0002065	6.38173e-05	1.75631	50.302	76	268	columnar/cuboidal epithelial cell differentiation	0.00112734	Wg++.WT	BP	UP
GO:0018130	6.74821e-05	1.38666	180.562	225	962	heterocycle biosynthetic process	0.00118679	Wg++.WT	BP	UP
GO:0022607	6.88127e-05	1.45272	129.321	168	689	cellular component assembly	0.00120483	Wg++.WT	BP	UP
GO:1902275	7.18055e-05	2.84923	12.3878	26	66	regulation of chromatin organization	0.00125169	Wg++.WT	BP	UP
GO:0016310	7.34203e-05	1.57211	81.4592	113	434	phosphorylation	0.00127423	Wg++.WT	BP	UP
GO:0048469	7.5252e-05	2.07196	27.591	47	147	cell maturation	0.00130031	Wg++.WT	BP	UP
GO:0034622	7.60087e-05	1.87337	38.4773	61	205	cellular macromolecular complex assembly	0.00130768	Wg++.WT	BP	UP
GO:0009950	8.07132e-05	2.75306	13.1386	27	70	dorsal/ventral axis specification	0.00137665	Wg++.WT	BP	UP
GO:0043414	8.07132e-05	2.75306	13.1386	27	70	macromolecule methylation	0.00137665	Wg++.WT	BP	UP
GO:0000288	8.49053e-05	6.84924	3.37849	11	18	nuclear-transcribed mRNA catabolic process, deadenylation-dependent decay	0.00144193	Wg++.WT	BP	UP
GO:0009953	9.30992e-05	2.12742	24.7756	43	132	dorsal/ventral pattern formation	0.00157433	Wg++.WT	BP	UP
GO:0006364	9.98349e-05	4.11066	6.1939	16	33	rRNA processing	0.00168105	Wg++.WT	BP	UP
GO:0006342	0.000104294	2.53136	15.3909	30	82	chromatin silencing	0.00174131	Wg++.WT	BP	UP
GO:0045814	0.000104294	2.53136	15.3909	30	82	negative regulation of gene expression, epigenetic	0.00174131	Wg++.WT	BP	UP
GO:0007283	0.000105311	2.0004	29.468	49	157	spermatogenesis	0.0017509	Wg++.WT	BP	UP
GO:0006281	0.000110698	2.22784	21.2094	38	113	DNA repair	0.00183276	Wg++.WT	BP	UP
GO:0043410	0.000115697	2.80823	12.0124	25	64	positive regulation of MAPK cascade	0.00190755	Wg++.WT	BP	UP
GO:0048232	0.000125473	1.9817	29.6557	49	158	male gamete generation	0.00206016	Wg++.WT	BP	UP
GO:0007275	0.000127274	1.26249	457.035	515	2435	multicellular organism development	0.00208109	Wg++.WT	BP	UP
GO:0030163	0.000130547	1.90642	33.5972	54	179	protein catabolic process	0.00212581	Wg++.WT	BP	UP
GO:0010558	0.000135156	1.65723	57.9975	84	309	negative regulation of macromolecule biosynthetic process	0.0021829	Wg++.WT	BP	UP
GO:2000113	0.000135156	1.65723	57.9975	84	309	negative regulation of cellular macromolecule biosynthetic process	0.0021829	Wg++.WT	BP	UP
GO:0009890	0.000136915	1.64605	59.6867	86	318	negative regulation of biosynthetic process	0.00219341	Wg++.WT	BP	UP
GO:0031327	0.000136915	1.64605	59.6867	86	318	negative regulation of cellular biosynthetic process	0.00219341	Wg++.WT	BP	UP
GO:0006997	0.000139388	3.23947	8.82162	20	47	nucleus organization	0.00222403	Wg++.WT	BP	UP
GO:0034968	0.000141065	3.71333	6.94468	17	37	histone lysine methylation	0.00224174	Wg++.WT	BP	UP
GO:0008356	0.00014814	2.38051	17.0802	32	91	asymmetric cell division	0.00234476	Wg++.WT	BP	UP
GO:0034660	0.000155533	1.99086	28.3418	47	151	ncRNA metabolic process	0.00245197	Wg++.WT	BP	UP
GO:0051129	0.000166547	2.19722	20.834	37	111	negative regulation of cellular component organization	0.00261519	Wg++.WT	BP	UP
GO:0070646	0.000168044	3.06203	9.5724	21	51	protein modification by small protein removal	0.00262826	Wg++.WT	BP	UP
GO:0007010	0.000191653	1.51281	86.7146	117	462	cytoskeleton organization	0.00298571	Wg++.WT	BP	UP
GO:1901362	0.000216065	1.34979	184.691	226	984	organic cyclic compound biosynthetic process	0.00335282	Wg++.WT	BP	UP
GO:0045935	0.000223163	1.65142	54.619	79	291	positive regulation of nucleobase-containing compound metabolic process	0.00344944	Wg++.WT	BP	UP
GO:0043967	0.000226624	7.83634	2.62772	9	14	histone H4 acetylation	0.00348931	Wg++.WT	BP	UP
GO:0030855	0.000230388	1.59954	63.0652	89	336	epithelial cell differentiation	0.00351012	Wg++.WT	BP	UP
GO:0040008	0.000231236	1.66637	52.1789	76	278	regulation of growth	0.00351012	Wg++.WT	BP	UP
GO:0060211	0.000231524	Inf	0.93847	5	5	regulation of nuclear-transcribed mRNA poly(A) tail shortening	0.00351012	Wg++.WT	BP	UP
GO:0060213	0.000231524	Inf	0.93847	5	5	positive regulation of nuclear-transcribed mRNA poly(A) tail shortening	0.00351012	Wg++.WT	BP	UP
GO:0007166	0.000233002	1.46151	102.856	135	548	cell surface receptor signaling pathway	0.00351904	Wg++.WT	BP	UP
GO:0032269	0.000241893	2.02998	24.9633	42	133	negative regulation of cellular protein metabolic process	0.00362564	Wg++.WT	BP	UP
GO:0051248	0.000241893	2.02998	24.9633	42	133	negative regulation of protein metabolic process	0.00362564	Wg++.WT	BP	UP
GO:0006470	0.000254498	2.45419	14.6401	28	78	protein dephosphorylation	0.00380018	Wg++.WT	BP	UP
GO:0051172	0.000257313	1.60168	61.5636	87	328	negative regulation of nitrogen compound metabolic process	0.00382777	Wg++.WT	BP	UP
GO:0044707	0.000265218	1.24257	503.02	559	2680	single-multicellular organism process	0.0039306	Wg++.WT	BP	UP
GO:0033036	0.000269237	1.45707	102.293	134	545	macromolecule localization	0.00397527	Wg++.WT	BP	UP
GO:0051656	0.00027391	1.82377	35.2865	55	188	establishment of organelle localization	0.00402923	Wg++.WT	BP	UP
GO:0000070	0.0002775	2.3489	16.1417	30	86	mitotic sister chromatid segregation	0.00406691	Wg++.WT	BP	UP
GO:2001251	0.000281549	6.22186	3.1908	10	17	negative regulation of chromosome organization	0.00411102	Wg++.WT	BP	UP
GO:0051173	0.000287279	1.59478	61.7513	87	329	positive regulation of nitrogen compound metabolic process	0.00417928	Wg++.WT	BP	UP
GO:0007126	0.000294363	2.02532	24.4002	41	130	meiotic nuclear division	0.00426664	Wg++.WT	BP	UP
GO:0045595	0.000298378	1.67945	48.4251	71	258	regulation of cell differentiation	0.00427806	Wg++.WT	BP	UP
GO:0010562	0.000298394	2.22766	18.394	33	98	positive regulation of phosphorus metabolic process	0.00427806	Wg++.WT	BP	UP
GO:0045937	0.000298394	2.22766	18.394	33	98	positive regulation of phosphate metabolic process	0.00427806	Wg++.WT	BP	UP
GO:0016579	0.000309508	3.37458	7.32007	17	39	protein deubiquitination	0.00440548	Wg++.WT	BP	UP
GO:0018022	0.000309508	3.37458	7.32007	17	39	peptidyl-lysine methylation	0.00440548	Wg++.WT	BP	UP
GO:0042787	0.000315688	4.75514	4.31696	12	23	protein ubiquitination involved in ubiquitin-dependent protein catabolic process	0.00447734	Wg++.WT	BP	UP
GO:0022618	0.000324714	3.07515	8.63393	19	46	ribonucleoprotein complex assembly	0.00458871	Wg++.WT	BP	UP
GO:0051254	0.000326662	1.65385	51.0528	74	272	positive regulation of RNA metabolic process	0.00458871	Wg++.WT	BP	UP
GO:0006323	0.00032702	2.62603	12.0124	24	64	DNA packaging	0.00458871	Wg++.WT	BP	UP
GO:0044093	0.000358221	2.02049	23.8371	40	127	positive regulation of molecular function	0.00500876	Wg++.WT	BP	UP
GO:0007264	0.000367258	1.79611	35.6619	55	190	small GTPase mediated signal transduction	0.00511704	Wg++.WT	BP	UP
GO:0060284	0.000372902	1.76447	38.1019	58	203	regulation of cell development	0.00517744	Wg++.WT	BP	UP
GO:0008283	0.000375651	1.62127	54.619	78	291	cell proliferation	0.00519738	Wg++.WT	BP	UP
GO:0010629	0.000392928	1.53265	71.6991	98	382	negative regulation of gene expression	0.00541748	Wg++.WT	BP	UP
GO:0030097	0.000395396	2.41341	14.2647	27	76	hemopoiesis	0.00543258	Wg++.WT	BP	UP
GO:0065004	0.000401135	3.63625	6.1939	15	33	protein-DNA complex assembly	0.00545311	Wg++.WT	BP	UP
GO:0070371	0.000401135	3.63625	6.1939	15	33	ERK1 and ERK2 cascade	0.00545311	Wg++.WT	BP	UP
GO:0070372	0.000401135	3.63625	6.1939	15	33	regulation of ERK1 and ERK2 cascade	0.00545311	Wg++.WT	BP	UP
GO:0009994	0.000402403	1.94921	26.2772	43	140	oocyte differentiation	0.00545311	Wg++.WT	BP	UP
GO:0010628	0.000446692	1.5942	57.4344	81	306	positive regulation of gene expression	0.00603263	Wg++.WT	BP	UP
GO:0000245	0.000472353	6.52914	2.81541	9	15	spliceosomal complex assembly	0.00629326	Wg++.WT	BP	UP
GO:0033046	0.000472353	6.52914	2.81541	9	15	negative regulation of sister chromatid segregation	0.00629326	Wg++.WT	BP	UP
GO:0051985	0.000472353	6.52914	2.81541	9	15	negative regulation of chromosome segregation	0.00629326	Wg++.WT	BP	UP
GO:1905268	0.000472353	6.52914	2.81541	9	15	negative regulation of chromatin organization	0.00629326	Wg++.WT	BP	UP
GO:0007051	0.000476536	2.67244	10.8863	22	58	spindle organization	0.0063277	Wg++.WT	BP	UP
GO:1903046	0.000488522	1.94314	25.7141	42	137	meiotic cell cycle process	0.00646515	Wg++.WT	BP	UP
GO:0032259	0.000502002	2.36473	14.4524	27	77	methylation	0.00662141	Wg++.WT	BP	UP
GO:0046580	0.000527353	5.44318	3.37849	10	18	negative regulation of Ras protein signal transduction	0.00693267	Wg++.WT	BP	UP
GO:0033043	0.000536971	1.75045	36.9757	56	197	regulation of organelle organization	0.00702747	Wg++.WT	BP	UP
GO:0051094	0.000538116	1.82764	31.3449	49	167	positive regulation of developmental process	0.00702747	Wg++.WT	BP	UP
GO:0007062	0.000540216	4.79196	3.94157	11	21	sister chromatid cohesion	0.00703169	Wg++.WT	BP	UP
GO:0051493	0.000548875	2.19169	17.4555	31	93	regulation of cytoskeleton organization	0.00712098	Wg++.WT	BP	UP
GO:0019439	0.000611859	2.37104	13.8894	26	74	aromatic compound catabolic process	0.0078608	Wg++.WT	BP	UP
GO:0044270	0.000611859	2.37104	13.8894	26	74	cellular nitrogen compound catabolic process	0.0078608	Wg++.WT	BP	UP
GO:0046700	0.000611859	2.37104	13.8894	26	74	heterocycle catabolic process	0.0078608	Wg++.WT	BP	UP
GO:0051225	0.000616324	2.86207	9.00931	19	48	spindle assembly	0.00789253	Wg++.WT	BP	UP
GO:0071824	0.000627401	2.59976	11.0739	22	59	protein-DNA complex subunit organization	0.00800847	Wg++.WT	BP	UP
GO:0070727	0.000630427	1.54113	64.0037	88	341	cellular macromolecule localization	0.00802122	Wg++.WT	BP	UP
GO:0044248	0.000644546	1.5562	60.6252	84	323	cellular catabolic process	0.00817458	Wg++.WT	BP	UP
GO:0051336	0.000655784	2.02521	21.3971	36	114	regulation of hydrolase activity	0.00829054	Wg++.WT	BP	UP
GO:0000209	0.000677112	3.59136	5.81852	14	31	protein polyubiquitination	0.0085329	Wg++.WT	BP	UP
GO:0051321	0.000681094	1.9024	26.0895	42	139	meiotic cell cycle	0.00855583	Wg++.WT	BP	UP
GO:0008219	0.00069334	1.58376	54.8067	77	292	cell death	0.00868211	Wg++.WT	BP	UP
GO:0050793	0.000698985	1.40165	110.739	141	590	regulation of developmental process	0.00872519	Wg++.WT	BP	UP
GO:0043632	0.000723358	1.79654	31.7203	49	169	modification-dependent macromolecule catabolic process	0.00897281	Wg++.WT	BP	UP
GO:0051240	0.000723358	1.79654	31.7203	49	169	positive regulation of multicellular organismal process	0.00897281	Wg++.WT	BP	UP
GO:0031935	0.000738985	3.17365	7.13237	16	38	regulation of chromatin silencing	0.00913801	Wg++.WT	BP	UP
GO:0000281	0.000759318	2.62231	10.5109	21	56	mitotic cytokinesis	0.0093602	Wg++.WT	BP	UP
GO:0008285	0.000772428	2.32224	14.0771	26	75	negative regulation of cell proliferation	0.00949223	Wg++.WT	BP	UP
GO:0000289	0.000789988	6.96036	2.44002	8	13	nuclear-transcribed mRNA poly(A) tail shortening	0.00967797	Wg++.WT	BP	UP
GO:0051056	0.000817594	2.06673	19.3325	33	103	regulation of small GTPase mediated signal transduction	0.00995991	Wg++.WT	BP	UP
GO:0044744	0.000818037	2.5309	11.2616	22	60	protein targeting to nucleus	0.00995991	Wg++.WT	BP	UP
GO:0046534	0.00085596	13.0378	1.50155	6	8	positive regulation of photoreceptor cell differentiation	0.0103897	Wg++.WT	BP	UP
GO:0034504	0.000868011	2.45293	12.0124	23	64	protein localization to nucleus	0.0105037	Wg++.WT	BP	UP
GO:0016241	0.000900541	5.59544	3.0031	9	16	regulation of macroautophagy	0.0108311	Wg++.WT	BP	UP
GO:0045476	0.000900541	5.59544	3.0031	9	16	nurse cell apoptotic process	0.0108311	Wg++.WT	BP	UP
GO:0045597	0.000909456	2.38563	12.7632	24	68	positive regulation of cell differentiation	0.0109052	Wg++.WT	BP	UP
GO:0071826	0.000918405	2.6477	9.94778	20	53	ribonucleoprotein complex subunit organization	0.0109792	Wg++.WT	BP	UP
GO:0051058	0.00092715	4.83754	3.56619	10	19	negative regulation of small GTPase mediated signal transduction	0.0110504	Wg++.WT	BP	UP
GO:1903311	0.000942772	2.32697	13.514	25	72	regulation of mRNA metabolic process	0.0112028	Wg++.WT	BP	UP
GO:0048589	0.000981243	1.53683	59.6867	82	318	developmental growth	0.0116251	Wg++.WT	BP	UP
GO:0051239	0.00102369	1.39086	108.112	137	576	regulation of multicellular organismal process	0.0120917	Wg++.WT	BP	UP
GO:0048599	0.00108888	1.93224	22.711	37	121	oocyte development	0.0128235	Wg++.WT	BP	UP
GO:0051093	0.00109219	1.78906	29.8434	46	159	negative regulation of developmental process	0.0128244	Wg++.WT	BP	UP
GO:0060429	0.00110176	1.31002	172.115	207	917	epithelium development	0.0128984	Wg++.WT	BP	UP
GO:0010720	0.00110913	2.39411	12.2001	23	65	positive regulation of cell development	0.0129464	Wg++.WT	BP	UP
GO:0032886	0.00114386	3.54119	5.44313	13	29	regulation of microtubule-based process	0.0133125	Wg++.WT	BP	UP
GO:1900151	0.00117253	21.717	1.12616	5	6	regulation of nuclear-transcribed mRNA catabolic process, deadenylation-dependent decay	0.0135664	Wg++.WT	BP	UP
GO:1900153	0.00117253	21.717	1.12616	5	6	positive regulation of nuclear-transcribed mRNA catabolic process, deadenylation-dependent decay	0.0135664	Wg++.WT	BP	UP
GO:0003002	0.00117614	1.45486	78.2684	103	417	regionalization	0.0135685	Wg++.WT	BP	UP
GO:0007265	0.00118314	1.80634	28.3418	44	151	Ras protein signal transduction	0.0136095	Wg++.WT	BP	UP
GO:0001556	0.00123654	Inf	0.750776	4	4	oocyte maturation	0.0141009	Wg++.WT	BP	UP
GO:0031167	0.00123654	Inf	0.750776	4	4	rRNA methylation	0.0141009	Wg++.WT	BP	UP
GO:0043620	0.00123654	Inf	0.750776	4	4	regulation of DNA-templated transcription in response to stress	0.0141009	Wg++.WT	BP	UP
GO:0030718	0.00128653	2.47969	10.8863	21	58	germ-line stem cell population maintenance	0.0146287	Wg++.WT	BP	UP
GO:0007389	0.00129783	1.43178	84.65	110	451	pattern specification process	0.0147149	Wg++.WT	BP	UP
GO:0048749	0.00132159	1.51672	60.2498	82	321	compound eye development	0.0149415	Wg++.WT	BP	UP
GO:0060968	0.00135295	2.40352	11.637	22	62	regulation of gene silencing	0.0152525	Wg++.WT	BP	UP
GO:0044699	0.00139296	1.21606	864.894	912	4608	single-organism process	0.015659	Wg++.WT	BP	UP
GO:0006352	0.00144594	2.28111	13.1386	24	70	DNA-templated transcription, initiation	0.0162085	Wg++.WT	BP	UP
GO:0046578	0.00146634	2.02635	18.394	31	98	regulation of Ras protein signal transduction	0.0163907	Wg++.WT	BP	UP
GO:0019827	0.00147462	2.23121	13.8894	25	74	stem cell population maintenance	0.0163907	Wg++.WT	BP	UP
GO:0098727	0.00147462	2.23121	13.8894	25	74	maintenance of cell number	0.0163907	Wg++.WT	BP	UP
GO:0006915	0.00152374	1.72906	31.908	48	170	apoptotic process	0.0168405	Wg++.WT	BP	UP
GO:0007131	0.00154114	5.79929	2.62772	8	14	reciprocal meiotic recombination	0.0168405	Wg++.WT	BP	UP
GO:0033048	0.00154114	5.79929	2.62772	8	14	negative regulation of mitotic sister chromatid segregation	0.0168405	Wg++.WT	BP	UP
GO:0045841	0.00154114	5.79929	2.62772	8	14	negative regulation of mitotic metaphase/anaphase transition	0.0168405	Wg++.WT	BP	UP
GO:1902100	0.00154114	5.79929	2.62772	8	14	negative regulation of metaphase/anaphase transition of cell cycle	0.0168405	Wg++.WT	BP	UP
GO:2000816	0.00154114	5.79929	2.62772	8	14	negative regulation of mitotic sister chromatid separation	0.0168405	Wg++.WT	BP	UP
GO:0007307	0.00154488	4.35303	3.75388	10	20	eggshell chorion gene amplification	0.0168405	Wg++.WT	BP	UP
GO:0048513	0.00159067	1.2649	224.67	262	1197	animal organ development	0.0172649	Wg++.WT	BP	UP
GO:0046427	0.00159691	4.89516	3.1908	9	17	positive regulation of JAK-STAT cascade	0.0172649	Wg++.WT	BP	UP
GO:1904894	0.00159691	4.89516	3.1908	9	17	positive regulation of STAT cascade	0.0172649	Wg++.WT	BP	UP
GO:0008063	0.00161651	2.74726	8.25854	17	44	Toll signaling pathway	0.0174292	Wg++.WT	BP	UP
GO:0006606	0.00165078	2.41402	11.0739	21	59	protein import into nucleus	0.0176544	Wg++.WT	BP	UP
GO:0051170	0.00165078	2.41402	11.0739	21	59	nuclear import	0.0176544	Wg++.WT	BP	UP
GO:1902593	0.00165078	2.41402	11.0739	21	59	single-organism nuclear import	0.0176544	Wg++.WT	BP	UP
GO:0010941	0.00166214	1.70917	32.8465	49	175	regulation of cell death	0.017728	Wg++.WT	BP	UP
GO:0070374	0.00167609	3.33231	5.63082	13	30	positive regulation of ERK1 and ERK2 cascade	0.0178287	Wg++.WT	BP	UP
GO:0016236	0.00177467	2.6186	9.00931	18	48	macroautophagy	0.0188267	Wg++.WT	BP	UP
GO:0010506	0.00180342	2.23219	13.3263	24	71	regulation of autophagy	0.0190806	Wg++.WT	BP	UP
GO:0000910	0.00181132	2.04713	17.0802	29	91	cytokinesis	0.0191131	Wg++.WT	BP	UP
GO:0019941	0.00182587	1.72052	31.3449	47	167	modification-dependent protein catabolic process	0.0191313	Wg++.WT	BP	UP
GO:0061640	0.00182778	2.07654	16.3294	28	87	cytoskeleton-dependent cytokinesis	0.0191313	Wg++.WT	BP	UP
GO:1901361	0.00183627	2.14547	14.8278	26	79	organic cyclic compound catabolic process	0.0191313	Wg++.WT	BP	UP
GO:0017145	0.00183651	2.10914	15.5786	27	83	stem cell division	0.0191313	Wg++.WT	BP	UP
GO:0016049	0.00183722	1.87856	22.5233	36	120	cell growth	0.0191313	Wg++.WT	BP	UP
GO:0009896	0.00193406	3.48467	5.06774	12	27	positive regulation of catabolic process	0.0200342	Wg++.WT	BP	UP
GO:0046532	0.00193406	3.48467	5.06774	12	27	regulation of photoreceptor cell differentiation	0.0200342	Wg++.WT	BP	UP
GO:0043085	0.00200434	1.92725	20.271	33	108	positive regulation of catalytic activity	0.020708	Wg++.WT	BP	UP
GO:1901575	0.00202795	1.43656	75.0776	98	400	organic substance catabolic process	0.0208974	Wg++.WT	BP	UP
GO:0012501	0.0020478	1.54406	49.9266	69	266	programmed cell death	0.0210472	Wg++.WT	BP	UP
GO:0060341	0.00205512	1.94624	19.5202	32	104	regulation of cellular localization	0.0210676	Wg++.WT	BP	UP
GO:0070192	0.0021595	8.69033	1.68925	6	9	chromosome organization involved in meiotic cell cycle	0.0220805	Wg++.WT	BP	UP
GO:0042127	0.00218676	1.71173	30.7818	46	164	regulation of cell proliferation	0.0223016	Wg++.WT	BP	UP
GO:0051028	0.00220165	3.6842	4.50466	11	24	mRNA transport	0.0223784	Wg++.WT	BP	UP
GO:0002520	0.00221126	2.04158	16.5171	28	88	immune system development	0.0223784	Wg++.WT	BP	UP
GO:0048534	0.00221126	2.04158	16.5171	28	88	hematopoietic or lymphoid organ development	0.0223784	Wg++.WT	BP	UP
GO:0044257	0.00237683	1.69172	31.7203	47	169	cellular protein catabolic process	0.0239316	Wg++.WT	BP	UP
GO:0051603	0.00237683	1.69172	31.7203	47	169	proteolysis involved in cellular protein catabolic process	0.0239316	Wg++.WT	BP	UP
GO:0010212	0.00239757	3.14663	5.81852	13	31	response to ionizing radiation	0.0239325	Wg++.WT	BP	UP
GO:0045893	0.00240111	1.53662	49.3635	68	263	positive regulation of transcription, DNA-templated	0.0239325	Wg++.WT	BP	UP
GO:1902680	0.00240111	1.53662	49.3635	68	263	positive regulation of RNA biosynthetic process	0.0239325	Wg++.WT	BP	UP
GO:1903508	0.00240111	1.53662	49.3635	68	263	positive regulation of nucleic acid-templated transcription	0.0239325	Wg++.WT	BP	UP
GO:0043966	0.00245821	3.95661	3.94157	10	21	histone H3 acetylation	0.0243788	Wg++.WT	BP	UP
GO:0050000	0.00245821	3.95661	3.94157	10	21	chromosome localization	0.0243788	Wg++.WT	BP	UP
GO:0006511	0.0024948	1.69705	30.9695	46	165	ubiquitin-dependent protein catabolic process	0.0246798	Wg++.WT	BP	UP
GO:0006793	0.00260626	1.31963	130.635	159	696	phosphorus metabolic process	0.0256546	Wg++.WT	BP	UP
GO:0009894	0.00260631	2.68353	7.88315	16	42	regulation of catabolic process	0.0256546	Wg++.WT	BP	UP
GO:0034470	0.00261434	1.98247	17.4555	29	93	ncRNA processing	0.0256698	Wg++.WT	BP	UP
GO:0051241	0.00263038	1.73811	27.7787	42	148	negative regulation of multicellular organismal process	0.0257634	Wg++.WT	BP	UP
GO:0072089	0.00266155	2.00776	16.7048	28	89	stem cell proliferation	0.0260043	Wg++.WT	BP	UP
GO:0071103	0.00274832	2.14033	13.7017	24	73	DNA conformation change	0.0267561	Wg++.WT	BP	UP
GO:0006796	0.00275202	1.31833	129.884	158	692	phosphate-containing compound metabolic process	0.0267561	Wg++.WT	BP	UP
GO:0035825	0.00276261	4.96996	2.81541	8	15	reciprocal DNA recombination	0.0267933	Wg++.WT	BP	UP
GO:0007308	0.00278917	1.87653	20.6463	33	110	oocyte construction	0.026945	Wg++.WT	BP	UP
GO:0010557	0.00279188	1.49671	54.8067	74	292	positive regulation of macromolecule biosynthetic process	0.026945	Wg++.WT	BP	UP
GO:0090305	0.00281439	3.26631	5.25543	12	28	nucleic acid phosphodiester bond hydrolysis	0.0270963	Wg++.WT	BP	UP
GO:0009056	0.00288044	1.41284	76.7669	99	409	catabolic process	0.0276648	Wg++.WT	BP	UP
GO:0044087	0.00289489	1.58643	40.3542	57	215	regulation of cellular component biogenesis	0.0277363	Wg++.WT	BP	UP
GO:0045892	0.00300959	1.53952	46.3604	64	247	negative regulation of transcription, DNA-templated	0.0286273	Wg++.WT	BP	UP
GO:1902679	0.00300959	1.53952	46.3604	64	247	negative regulation of RNA biosynthetic process	0.0286273	Wg++.WT	BP	UP
GO:1903507	0.00300959	1.53952	46.3604	64	247	negative regulation of nucleic acid-templated transcription	0.0286273	Wg++.WT	BP	UP
GO:0031047	0.00314025	2.36894	10.1355	19	54	gene silencing by RNA	0.0297985	Wg++.WT	BP	UP
GO:0007088	0.0032407	2.29731	10.8863	20	58	regulation of mitotic nuclear division	0.0306049	Wg++.WT	BP	UP
GO:0043549	0.0032407	2.29731	10.8863	20	58	regulation of kinase activity	0.0306049	Wg++.WT	BP	UP
GO:0043044	0.0032734	3.42045	4.69235	11	25	ATP-dependent chromatin remodeling	0.0307669	Wg++.WT	BP	UP
GO:0070507	0.0032734	3.42045	4.69235	11	25	regulation of microtubule cytoskeleton organization	0.0307669	Wg++.WT	BP	UP
GO:0000956	0.00335498	2.9805	6.00621	13	32	nuclear-transcribed mRNA catabolic process	0.0314589	Wg++.WT	BP	UP
GO:0043087	0.00336488	2.13754	13.1386	23	70	regulation of GTPase activity	0.0314771	Wg++.WT	BP	UP
GO:0001654	0.00343315	1.44774	63.0652	83	336	eye development	0.03204	Wg++.WT	BP	UP
GO:0034248	0.0034567	1.74412	25.7141	39	137	regulation of cellular amide metabolic process	0.0320557	Wg++.WT	BP	UP
GO:0061013	0.00346723	10.8566	1.31386	5	7	regulation of mRNA catabolic process	0.0320557	Wg++.WT	BP	UP
GO:0061014	0.00346723	10.8566	1.31386	5	7	positive regulation of mRNA catabolic process	0.0320557	Wg++.WT	BP	UP
GO:1903313	0.00346723	10.8566	1.31386	5	7	positive regulation of mRNA metabolic process	0.0320557	Wg++.WT	BP	UP
GO:0006277	0.00375791	3.62626	4.12927	10	22	DNA amplification	0.0345816	Wg++.WT	BP	UP
GO:0030717	0.00375791	3.62626	4.12927	10	22	karyosome formation	0.0345816	Wg++.WT	BP	UP
GO:0051052	0.00381283	2.77273	6.75699	14	36	regulation of DNA metabolic process	0.0350055	Wg++.WT	BP	UP
GO:0031023	0.00382339	1.82838	21.0217	33	112	microtubule organizing center organization	0.0350212	Wg++.WT	BP	UP
GO:0034613	0.00391542	1.47531	54.619	73	291	cellular protein localization	0.0357814	Wg++.WT	BP	UP
GO:0043067	0.00393218	1.68937	28.3418	42	151	regulation of programmed cell death	0.0358517	Wg++.WT	BP	UP
GO:0007349	0.00396578	1.99352	15.5786	26	83	cellularization	0.0360749	Wg++.WT	BP	UP
GO:0016325	0.0039936	3.07364	5.44313	12	29	oocyte microtubule cytoskeleton organization	0.0362446	Wg++.WT	BP	UP
GO:0051962	0.00403138	2.02285	14.8278	25	79	positive regulation of nervous system development	0.0365038	Wg++.WT	BP	UP
GO:0017148	0.00405605	2.23801	11.0739	20	59	negative regulation of translation	0.0366433	Wg++.WT	BP	UP
GO:0034249	0.00410476	2.18258	11.8247	21	63	negative regulation of cellular amide metabolic process	0.0369989	Wg++.WT	BP	UP
GO:0043484	0.00412221	2.13459	12.5755	22	67	regulation of RNA splicing	0.0370718	Wg++.WT	BP	UP
GO:0006402	0.00418735	2.6149	7.50776	15	40	mRNA catabolic process	0.0374872	Wg++.WT	BP	UP
GO:0030261	0.00418735	2.6149	7.50776	15	40	chromosome condensation	0.0374872	Wg++.WT	BP	UP
GO:0007135	0.00423184	3.91476	3.56619	9	19	meiosis II	0.0375458	Wg++.WT	BP	UP
GO:0035099	0.00423184	3.91476	3.56619	9	19	hemocyte migration	0.0375458	Wg++.WT	BP	UP
GO:0051302	0.00423184	3.91476	3.56619	9	19	regulation of cell division	0.0375458	Wg++.WT	BP	UP
GO:1902742	0.00423184	3.91476	3.56619	9	19	apoptotic process involved in development	0.0375458	Wg++.WT	BP	UP
GO:0048638	0.00425859	1.57088	38.4773	54	205	regulation of developmental growth	0.0376985	Wg++.WT	BP	UP
GO:0010648	0.0043747	1.52402	44.4835	61	237	negative regulation of cell communication	0.0385539	Wg++.WT	BP	UP
GO:0023057	0.0043747	1.52402	44.4835	61	237	negative regulation of signaling	0.0385539	Wg++.WT	BP	UP
GO:0006366	0.00446426	1.37093	84.0869	106	448	transcription from RNA polymerase II promoter	0.0392558	Wg++.WT	BP	UP
GO:0009047	0.00454377	6.51662	1.87694	6	10	dosage compensation by hyperactivation of X chromosome	0.0397781	Wg++.WT	BP	UP
GO:0098781	0.00454377	6.51662	1.87694	6	10	ncRNA transcription	0.0397781	Wg++.WT	BP	UP
GO:0007412	0.00462468	4.34796	3.0031	8	16	axon target recognition	0.0401571	Wg++.WT	BP	UP
GO:0007549	0.00462468	4.34796	3.0031	8	16	dosage compensation	0.0401571	Wg++.WT	BP	UP
GO:0006403	0.00462766	1.81826	20.4587	32	109	RNA localization	0.0401571	Wg++.WT	BP	UP
GO:0007293	0.00462766	1.81826	20.4587	32	109	germarium-derived egg chamber formation	0.0401571	Wg++.WT	BP	UP
GO:0045887	0.00472598	3.19186	4.88005	11	26	positive regulation of synaptic growth at neuromuscular junction	0.0408312	Wg++.WT	BP	UP
GO:1904398	0.00472598	3.19186	4.88005	11	26	positive regulation of neuromuscular junction development	0.0408312	Wg++.WT	BP	UP
GO:0045934	0.00476014	1.48151	50.6774	68	270	negative regulation of nucleobase-containing compound metabolic process	0.0410368	Wg++.WT	BP	UP
GO:0007094	0.00480578	5.07055	2.44002	7	13	mitotic spindle assembly checkpoint	0.0411612	Wg++.WT	BP	UP
GO:0071173	0.00480578	5.07055	2.44002	7	13	spindle assembly checkpoint	0.0411612	Wg++.WT	BP	UP
GO:0071174	0.00480578	5.07055	2.44002	7	13	mitotic spindle checkpoint	0.0411612	Wg++.WT	BP	UP
GO:0009891	0.00484392	1.4335	61.1883	80	326	positive regulation of biosynthetic process	0.0413091	Wg++.WT	BP	UP
GO:0031328	0.00484392	1.4335	61.1883	80	326	positive regulation of cellular biosynthetic process	0.0413091	Wg++.WT	BP	UP
GO:0001700	0.00491549	1.63086	31.1572	45	166	embryonic development via the syncytial blastoderm	0.0418292	Wg++.WT	BP	UP
GO:0045859	0.00497545	2.24011	10.5109	19	56	regulation of protein kinase activity	0.0421582	Wg++.WT	BP	UP
GO:0098722	0.00497545	2.24011	10.5109	19	56	asymmetric stem cell division	0.0421582	Wg++.WT	BP	UP
GO:0042254	0.00503448	2.18168	11.2616	20	60	ribosome biogenesis	0.0425672	Wg++.WT	BP	UP
GO:0006367	0.00505333	2.13145	12.0124	21	64	transcription initiation from RNA polymerase II promoter	0.0426355	Wg++.WT	BP	UP
GO:0009790	0.00516337	1.35283	88.967	111	474	embryo development	0.0434712	Wg++.WT	BP	UP
GO:0006346	0.00525661	17.3605	0.93847	4	5	methylation-dependent chromatin silencing	0.0435155	Wg++.WT	BP	UP
GO:0016242	0.00525661	17.3605	0.93847	4	5	negative regulation of macroautophagy	0.0435155	Wg++.WT	BP	UP
GO:0016574	0.00525661	17.3605	0.93847	4	5	histone ubiquitination	0.0435155	Wg++.WT	BP	UP
GO:0031638	0.00525661	17.3605	0.93847	4	5	zymogen activation	0.0435155	Wg++.WT	BP	UP
GO:0090308	0.00525661	17.3605	0.93847	4	5	regulation of methylation-dependent chromatin silencing	0.0435155	Wg++.WT	BP	UP
GO:0090309	0.00525661	17.3605	0.93847	4	5	positive regulation of methylation-dependent chromatin silencing	0.0435155	Wg++.WT	BP	UP
GO:1900242	0.00525661	17.3605	0.93847	4	5	regulation of synaptic vesicle endocytosis	0.0435155	Wg++.WT	BP	UP
GO:1903421	0.00525661	17.3605	0.93847	4	5	regulation of synaptic vesicle recycling	0.0435155	Wg++.WT	BP	UP
GO:0009968	0.00549091	1.52676	41.4804	57	221	negative regulation of signal transduction	0.0453602	Wg++.WT	BP	UP
GO:0010508	0.00554641	3.34674	4.31696	10	23	positive regulation of autophagy	0.0457232	Wg++.WT	BP	UP
GO:0007309	0.00560014	1.80766	19.8956	31	106	oocyte axis specification	0.0460701	Wg++.WT	BP	UP
GO:2000026	0.0056331	1.37399	77.5176	98	413	regulation of multicellular organismal development	0.0462452	Wg++.WT	BP	UP
GO:0010639	0.0057698	2.40466	8.44623	16	45	negative regulation of organelle organization	0.0471717	Wg++.WT	BP	UP
GO:0046843	0.0057698	2.40466	8.44623	16	45	dorsal appendage formation	0.0471717	Wg++.WT	BP	UP
GO:0051338	0.00611684	2.04304	12.9509	22	69	regulation of transferase activity	0.0499059	Wg++.WT	BP	UP
GO:0032543	1.19462e-25	14.3852	14.1078	55	71	mitochondrial translation	4.39261e-22	Wg++.WT	BP	DOWN
GO:0007005	6.13301e-18	4.21536	31.7923	80	160	mitochondrion organization	1.12755e-14	Wg++.WT	BP	DOWN
GO:0044281	1.83428e-11	1.86255	132.534	201	667	small molecule metabolic process	2.24822e-08	Wg++.WT	BP	DOWN
GO:0009126	6.50883e-10	3.60834	20.4663	48	103	purine nucleoside monophosphate metabolic process	4.7866e-07	Wg++.WT	BP	DOWN
GO:0009167	6.50883e-10	3.60834	20.4663	48	103	purine ribonucleoside monophosphate metabolic process	4.7866e-07	Wg++.WT	BP	DOWN
GO:0046034	1.21122e-09	3.7836	18.2806	44	92	ATP metabolic process	6.24047e-07	Wg++.WT	BP	DOWN
GO:0046128	1.25381e-09	3.39035	22.0559	50	111	purine ribonucleoside metabolic process	6.24047e-07	Wg++.WT	BP	DOWN
GO:0009161	1.35773e-09	3.43387	21.4598	49	108	ribonucleoside monophosphate metabolic process	6.24047e-07	Wg++.WT	BP	DOWN
GO:0009123	1.99941e-09	3.37604	21.6585	49	109	nucleoside monophosphate metabolic process	8.16869e-07	Wg++.WT	BP	DOWN
GO:0009119	2.42864e-09	3.24543	23.0494	51	116	ribonucleoside metabolic process	8.92287e-07	Wg++.WT	BP	DOWN
GO:0042278	2.66934e-09	3.28155	22.4533	50	113	purine nucleoside metabolic process	8.92287e-07	Wg++.WT	BP	DOWN
GO:0009116	3.58476e-09	3.06216	25.2351	54	127	nucleoside metabolic process	1.09843e-06	Wg++.WT	BP	DOWN
GO:0009144	4.29006e-09	3.55914	18.8767	44	95	purine nucleoside triphosphate metabolic process	1.12675e-06	Wg++.WT	BP	DOWN
GO:0009205	4.29006e-09	3.55914	18.8767	44	95	purine ribonucleoside triphosphate metabolic process	1.12675e-06	Wg++.WT	BP	DOWN
GO:1901657	5.02596e-09	3.02024	25.4338	54	128	glycosyl compound metabolic process	1.23203e-06	Wg++.WT	BP	DOWN
GO:0009199	6.42133e-09	3.49007	19.0754	44	96	ribonucleoside triphosphate metabolic process	1.4757e-06	Wg++.WT	BP	DOWN
GO:1901564	8.10746e-09	1.62556	170.486	235	858	organonitrogen compound metabolic process	1.7536e-06	Wg++.WT	BP	DOWN
GO:0009141	1.40205e-08	3.35962	19.4728	44	98	nucleoside triphosphate metabolic process	2.86407e-06	Wg++.WT	BP	DOWN
GO:0042775	1.61699e-08	5.21634	9.93508	28	50	mitochondrial ATP synthesis coupled electron transport	3.1293e-06	Wg++.WT	BP	DOWN
GO:0006119	2.12438e-08	4.54274	11.7234	31	59	oxidative phosphorylation	3.90567e-06	Wg++.WT	BP	DOWN
GO:0035151	2.57094e-08	5.26668	9.53768	27	48	regulation of tube size, open tracheal system	4.5016e-06	Wg++.WT	BP	DOWN
GO:0042773	2.91148e-08	4.98866	10.1338	28	51	ATP synthesis coupled electron transport	4.86615e-06	Wg++.WT	BP	DOWN
GO:0035150	5.12268e-08	4.77995	10.3325	28	52	regulation of tube size	8.18961e-06	Wg++.WT	BP	DOWN
GO:0044710	1.01986e-07	1.47003	257.517	327	1296	single-organism metabolic process	1.56252e-05	Wg++.WT	BP	DOWN
GO:0035152	1.31062e-07	3.59304	14.9026	35	75	regulation of tube architecture, open tracheal system	1.92766e-05	Wg++.WT	BP	DOWN
GO:0019693	3.17156e-07	2.48743	29.6065	56	149	ribose phosphate metabolic process	4.48532e-05	Wg++.WT	BP	DOWN
GO:0009150	3.85416e-07	2.54335	27.6195	53	139	purine ribonucleotide metabolic process	5.2488e-05	Wg++.WT	BP	DOWN
GO:0009259	4.31446e-07	2.50449	28.4143	54	143	ribonucleotide metabolic process	5.66581e-05	Wg++.WT	BP	DOWN
GO:0072521	4.5172e-07	2.4275	30.6001	57	154	purine-containing compound metabolic process	5.7275e-05	Wg++.WT	BP	DOWN
GO:0006163	6.53087e-07	2.48465	28.0169	53	141	purine nucleotide metabolic process	8.00467e-05	Wg++.WT	BP	DOWN
GO:0022904	1.00276e-06	3.8199	11.5247	28	58	respiratory electron transport chain	0.00011894	Wg++.WT	BP	DOWN
GO:0045333	1.04209e-06	3.03772	17.287	37	87	cellular respiration	0.000119743	Wg++.WT	BP	DOWN
GO:0022900	1.47205e-06	3.59736	12.3195	29	62	electron transport chain	0.000164022	Wg++.WT	BP	DOWN
GO:1901135	1.53748e-06	1.77226	74.7118	112	376	carbohydrate derivative metabolic process	0.000166274	Wg++.WT	BP	DOWN
GO:0019752	1.71348e-06	2.1157	39.939	68	201	carboxylic acid metabolic process	0.000180013	Wg++.WT	BP	DOWN
GO:0043436	2.09352e-06	2.09953	40.1377	68	202	oxoacid metabolic process	0.00021383	Wg++.WT	BP	DOWN
GO:0055114	4.55823e-06	1.7144	77.0962	113	388	oxidation-reduction process	0.00045299	Wg++.WT	BP	DOWN
GO:0006520	6.0751e-06	2.68764	19.0754	38	96	cellular amino acid metabolic process	0.000587846	Wg++.WT	BP	DOWN
GO:0006082	1.18634e-05	1.86618	49.8741	78	251	organic acid metabolic process	0.00110059	Wg++.WT	BP	DOWN
GO:0006120	1.19727e-05	6.10337	4.96754	15	25	mitochondrial electron transport, NADH to ubiquinone	0.00110059	Wg++.WT	BP	DOWN
GO:0017004	1.47837e-05	13.5312	2.58312	10	13	cytochrome complex assembly	0.00132584	Wg++.WT	BP	DOWN
GO:0070972	2.03486e-05	8.12607	3.57663	12	18	protein localization to endoplasmic reticulum	0.00178147	Wg++.WT	BP	DOWN
GO:0009117	2.8987e-05	2.00698	35.1702	58	177	nucleotide metabolic process	0.00243762	Wg++.WT	BP	DOWN
GO:0065002	2.98322e-05	8.93386	3.17923	11	16	intracellular protein transmembrane transport	0.00243762	Wg++.WT	BP	DOWN
GO:0071806	2.98322e-05	8.93386	3.17923	11	16	protein transmembrane transport	0.00243762	Wg++.WT	BP	DOWN
GO:0015980	3.12006e-05	2.43307	20.2676	38	102	energy derivation by oxidation of organic compounds	0.00249401	Wg++.WT	BP	DOWN
GO:0006091	3.31569e-05	2.22556	25.4338	45	128	generation of precursor metabolites and energy	0.00259399	Wg++.WT	BP	DOWN
GO:0006753	5.00232e-05	1.95658	35.7663	58	180	nucleoside phosphate metabolic process	0.00383199	Wg++.WT	BP	DOWN
GO:0055086	5.20338e-05	1.88367	40.5351	64	204	nucleobase-containing small molecule metabolic process	0.00390466	Wg++.WT	BP	DOWN
GO:0033108	7.99312e-05	28.3647	1.58961	7	8	mitochondrial respiratory chain complex assembly	0.00587814	Wg++.WT	BP	DOWN
GO:0048634	0.000104759	8.11588	2.98052	10	15	regulation of muscle organ development	0.00755291	Wg++.WT	BP	DOWN
GO:0055085	0.000148979	1.64167	60.8027	87	306	transmembrane transport	0.0105345	Wg++.WT	BP	DOWN
GO:0007424	0.000158702	1.80009	41.1312	63	207	open tracheal system development	0.0110103	Wg++.WT	BP	DOWN
GO:0035159	0.000202075	3.82759	6.55715	16	33	regulation of tube length, open tracheal system	0.0137598	Wg++.WT	BP	DOWN
GO:0008535	0.000221281	10.8095	2.18572	8	11	respiratory chain complex IV assembly	0.0147936	Wg++.WT	BP	DOWN
GO:0009063	0.000229637	6.76204	3.17923	10	16	cellular amino acid catabolic process	0.0150781	Wg++.WT	BP	DOWN
GO:0060541	0.000282621	1.74298	42.7209	64	215	respiratory system development	0.0182316	Wg++.WT	BP	DOWN
GO:0006013	0.000354659	24.2953	1.39091	6	7	mannose metabolic process	0.0211859	Wg++.WT	BP	DOWN
GO:0006613	0.000357228	7.29907	2.78182	9	14	cotranslational protein targeting to membrane	0.0211859	Wg++.WT	BP	DOWN
GO:0006614	0.000357228	7.29907	2.78182	9	14	SRP-dependent cotranslational protein targeting to membrane	0.0211859	Wg++.WT	BP	DOWN
GO:0045047	0.000357228	7.29907	2.78182	9	14	protein targeting to ER	0.0211859	Wg++.WT	BP	DOWN
GO:0072599	0.000357228	7.29907	2.78182	9	14	establishment of protein localization to endoplasmic reticulum	0.0211859	Wg++.WT	BP	DOWN
GO:0046395	0.000436984	2.90758	9.53768	20	48	carboxylic acid catabolic process	0.0255046	Wg++.WT	BP	DOWN
GO:0021782	0.000505548	3.58579	6.35845	15	32	glial cell development	0.0290453	Wg++.WT	BP	DOWN
GO:0040003	0.000713813	1.87567	27.8182	44	140	chitin-based cuticle development	0.0403799	Wg++.WT	BP	DOWN
GO:0005488	2.16855e-17	1.69343	685.684	822	3647	binding	2.32252e-14	Wg++.WT	MF	UP
GO:0005515	6.0111e-17	1.80557	274.123	388	1458	protein binding	3.21894e-14	Wg++.WT	MF	UP
GO:0003676	1.43687e-11	1.66808	225.052	310	1197	nucleic acid binding	5.12964e-09	Wg++.WT	MF	UP
GO:0019899	2.05503e-10	2.68244	38.1667	76	203	enzyme binding	5.50235e-08	Wg++.WT	MF	UP
GO:0019787	2.11806e-07	2.50764	29.1421	56	155	ubiquitin-like protein transferase activity	4.04603e-05	Wg++.WT	MF	UP
GO:1901363	2.26668e-07	1.4053	356.285	431	1895	heterocyclic compound binding	4.04603e-05	Wg++.WT	MF	UP
GO:0097159	2.98477e-07	1.39952	358.917	433	1909	organic cyclic compound binding	4.56671e-05	Wg++.WT	MF	UP
GO:0004842	4.83357e-07	2.4958	27.6379	53	147	ubiquitin-protein transferase activity	6.47094e-05	Wg++.WT	MF	UP
GO:0004672	1.54686e-06	2.15232	37.4146	65	199	protein kinase activity	0.000184077	Wg++.WT	MF	UP
GO:0000989	3.33995e-06	2.66858	19.9294	40	106	transcription factor activity, transcription factor binding	0.000357709	Wg++.WT	MF	UP
GO:0003682	4.38335e-06	2.62828	20.1174	40	107	chromatin binding	0.000426779	Wg++.WT	MF	UP
GO:0004674	7.16748e-06	2.25148	28.39	51	151	protein serine/threonine kinase activity	0.000622118	Wg++.WT	MF	UP
GO:0004402	7.55139e-06	5.30024	5.82841	17	31	histone acetyltransferase activity	0.000622118	Wg++.WT	MF	UP
GO:0061733	1.33041e-05	4.94601	6.01642	17	32	peptide-lysine-N-acetyltransferase activity	0.00101776	Wg++.WT	MF	UP
GO:0000988	1.65159e-05	2.40507	21.8095	41	116	transcription factor activity, protein binding	0.00117923	Wg++.WT	MF	UP
GO:0003712	2.05097e-05	2.55045	18.4253	36	98	transcription cofactor activity	0.00137287	Wg++.WT	MF	UP
GO:0034212	2.26646e-05	4.63606	6.20444	17	33	peptide N-acetyltransferase activity	0.00142787	Wg++.WT	MF	UP
GO:0008270	5.23034e-05	1.56755	86.8621	120	462	zinc ion binding	0.00311205	Wg++.WT	MF	UP
GO:0017016	5.77543e-05	2.70261	14.289	29	76	Ras GTPase binding	0.00325552	Wg++.WT	MF	UP
GO:0031267	7.62756e-05	2.64583	14.477	29	77	small GTPase binding	0.00408456	Wg++.WT	MF	UP
GO:0051020	0.000130061	2.53909	14.853	29	79	GTPase binding	0.0066331	Wg++.WT	MF	UP
GO:0008234	0.000159175	2.73242	12.2209	25	65	cysteine-type peptidase activity	0.0075826	Wg++.WT	MF	UP
GO:0016301	0.000162838	1.70447	50.0115	74	266	kinase activity	0.0075826	Wg++.WT	MF	UP
GO:0016773	0.000189634	1.7359	45.3112	68	241	phosphotransferase activity, alcohol group as acceptor	0.00827938	Wg++.WT	MF	UP
GO:0016740	0.000193263	1.36065	177.108	218	942	transferase activity	0.00827938	Wg++.WT	MF	UP
GO:0003677	0.000250873	1.44543	109.236	142	581	DNA binding	0.0101744	Wg++.WT	MF	UP
GO:0016772	0.000256499	1.5892	64.1125	90	341	transferase activity, transferring phosphorus-containing groups	0.0101744	Wg++.WT	MF	UP
GO:0031625	0.000312019	4.35217	4.88834	13	26	ubiquitin protein ligase binding	0.0119347	Wg++.WT	MF	UP
GO:0030695	0.000468216	2.48224	12.9729	25	69	GTPase regulator activity	0.0172917	Wg++.WT	MF	UP
GO:0044389	0.000499061	4.04058	5.07636	13	27	ubiquitin-like protein ligase binding	0.0178165	Wg++.WT	MF	UP
GO:0004843	0.000605564	3.43758	6.39245	15	34	thiol-dependent ubiquitin-specific protease activity	0.0196533	Wg++.WT	MF	UP
GO:0036459	0.000605564	3.43758	6.39245	15	34	thiol-dependent ubiquitinyl hydrolase activity	0.0196533	Wg++.WT	MF	UP
GO:0101005	0.000605564	3.43758	6.39245	15	34	ubiquitinyl hydrolase activity	0.0196533	Wg++.WT	MF	UP
GO:0003723	0.000696937	1.49694	73.7012	99	392	RNA binding	0.0219535	Wg++.WT	MF	UP
GO:0019783	0.000892236	2.96233	7.89656	17	42	ubiquitin-like protein-specific protease activity	0.0273024	Wg++.WT	MF	UP
GO:0005096	0.00113492	2.38953	12.2209	23	65	GTPase activator activity	0.0328722	Wg++.WT	MF	UP
GO:0044822	0.00113564	1.69015	37.2266	55	198	poly(A) RNA binding	0.0328722	Wg++.WT	MF	UP
GO:0044877	0.00124979	1.69916	35.7225	53	190	macromolecular complex binding	0.0352242	Wg++.WT	MF	UP
GO:0016491	1.73557e-08	1.90013	81.8741	128	413	oxidoreductase activity	1.97854e-05	Wg++.WT	MF	DOWN
GO:0005198	3.99135e-07	1.82838	74.5391	114	376	structural molecule activity	0.00020747	Wg++.WT	MF	DOWN
GO:0005215	5.45973e-07	1.66153	109.033	155	550	transporter activity	0.00020747	Wg++.WT	MF	DOWN
GO:0015399	2.30617e-06	2.84522	18.4365	38	93	primary active transmembrane transporter activity	0.000525806	Wg++.WT	MF	DOWN
GO:0015405	2.30617e-06	2.84522	18.4365	38	93	P-P-bond-hydrolysis-driven transmembrane transporter activity	0.000525806	Wg++.WT	MF	DOWN
GO:0022857	1.23512e-05	1.61991	89.6055	126	452	transmembrane transporter activity	0.00234674	Wg++.WT	MF	DOWN
GO:0022804	1.76503e-05	1.9296	42.4239	68	214	active transmembrane transporter activity	0.00287448	Wg++.WT	MF	DOWN
GO:0015078	2.9689e-05	3.1996	11.2998	25	57	hydrogen ion transmembrane transporter activity	0.00387055	Wg++.WT	MF	DOWN
GO:0003735	3.0557e-05	2.14914	28.3487	49	143	structural constituent of ribosome	0.00387055	Wg++.WT	MF	DOWN
GO:0015077	5.44839e-05	2.10369	28.1504	48	142	monovalent inorganic cation transmembrane transporter activity	0.00508654	Wg++.WT	MF	DOWN
GO:0016820	5.70547e-05	2.57423	16.4541	32	83	hydrolase activity, acting on acid anhydrides, catalyzing transmembrane movement of substances	0.00508654	Wg++.WT	MF	DOWN
GO:0042626	5.70547e-05	2.57423	16.4541	32	83	ATPase activity, coupled to transmembrane movement of substances	0.00508654	Wg++.WT	MF	DOWN
GO:0043492	6.42559e-05	2.50769	17.2471	33	87	ATPase activity, coupled to movement of substances	0.00508654	Wg++.WT	MF	DOWN
GO:0003954	6.65652e-05	5.18996	4.95606	14	25	NADH dehydrogenase activity	0.00508654	Wg++.WT	MF	DOWN
GO:0009055	6.69281e-05	2.38455	19.4277	36	98	electron carrier activity	0.00508654	Wg++.WT	MF	DOWN
GO:0004129	0.000151951	9.15307	2.57715	9	13	cytochrome-c oxidase activity	0.00897267	Wg++.WT	MF	DOWN
GO:0015002	0.000151951	9.15307	2.57715	9	13	heme-copper terminal oxidase activity	0.00897267	Wg++.WT	MF	DOWN
GO:0016675	0.000151951	9.15307	2.57715	9	13	oxidoreductase activity, acting on a heme group of donors	0.00897267	Wg++.WT	MF	DOWN
GO:0016676	0.000151951	9.15307	2.57715	9	13	oxidoreductase activity, acting on a heme group of donors, oxygen as acceptor	0.00897267	Wg++.WT	MF	DOWN
GO:0008137	0.000173157	5.43109	4.16309	12	21	NADH dehydrogenase (ubiquinone) activity	0.00897267	Wg++.WT	MF	DOWN
GO:0016655	0.000173157	5.43109	4.16309	12	21	oxidoreductase activity, acting on NAD(P)H, quinone or similar compound as acceptor	0.00897267	Wg++.WT	MF	DOWN
GO:0050136	0.000173157	5.43109	4.16309	12	21	NADH dehydrogenase (quinone) activity	0.00897267	Wg++.WT	MF	DOWN
GO:0022853	0.000277153	2.51141	14.0752	27	71	active ion transmembrane transporter activity	0.0134481	Wg++.WT	MF	DOWN
GO:0022892	0.000283118	1.50555	85.046	114	429	substrate-specific transporter activity	0.0134481	Wg++.WT	MF	DOWN
GO:0022890	0.000631676	1.76324	35.6836	54	180	inorganic cation transmembrane transporter activity	0.0288044	Wg++.WT	MF	DOWN
GO:0048037	0.000787009	1.93026	24.7803	40	125	cofactor binding	0.0341629	Wg++.WT	MF	DOWN
GO:0016679	0.000809122	9.47991	1.98242	7	10	oxidoreductase activity, acting on diphenols and related substances as donors	0.0341629	Wg++.WT	MF	DOWN
GO:0008324	0.000839696	1.63862	45.9922	66	232	cation transmembrane transporter activity	0.0341876	Wg++.WT	MF	DOWN
GO:0016651	0.00108277	3.21706	6.74024	15	34	oxidoreductase activity, acting on NAD(P)H	0.0392119	Wg++.WT	MF	DOWN
GO:0001071	0.00109014	1.47438	74.7374	99	377	nucleic acid binding transcription factor activity	0.0392119	Wg++.WT	MF	DOWN
GO:0003700	0.00109014	1.47438	74.7374	99	377	transcription factor activity, sequence-specific DNA binding	0.0392119	Wg++.WT	MF	DOWN
GO:0015075	0.00116566	1.53415	59.2745	81	299	ion transmembrane transporter activity	0.0392119	Wg++.WT	MF	DOWN
GO:0019842	0.00119591	3.35458	6.14551	14	31	vitamin binding	0.0392119	Wg++.WT	MF	DOWN
GO:0022891	0.00119774	1.46882	74.9356	99	378	substrate-specific transmembrane transporter activity	0.0392119	Wg++.WT	MF	DOWN
GO:0051082	0.00120387	2.88806	8.12794	17	41	unfolded protein binding	0.0392119	Wg++.WT	MF	DOWN
GO:0005576	6.56091e-17	3.00964	43.8007	101	611	extracellular region	2.24383e-14	arm∆N.WT	CC	UP
GO:0005615	5.40416e-08	3.23385	13.1187	35	183	extracellular space	8.76065e-06	arm∆N.WT	CC	UP
GO:0044421	7.68478e-08	2.47491	25.6639	54	358	extracellular region part	8.76065e-06	arm∆N.WT	CC	UP
GO:0031224	5.45245e-07	1.88787	57.923	94	808	intrinsic component of membrane	4.66184e-05	arm∆N.WT	CC	UP
GO:0016021	1.06202e-06	1.86424	57.1344	92	797	integral component of membrane	7.26421e-05	arm∆N.WT	CC	UP
GO:0016020	4.83641e-06	1.60107	116.634	158	1627	membrane	0.000275676	arm∆N.WT	CC	UP
GO:0005952	0.00012302	52.2478	0.358434	4	5	cAMP-dependent protein kinase complex	0.00601039	arm∆N.WT	CC	UP
GO:0042995	0.000431138	2.11824	15.7711	30	220	cell projection	0.0184312	arm∆N.WT	CC	UP
GO:0044425	0.000606446	1.47754	81.2212	108	1133	membrane part	0.023045	arm∆N.WT	CC	UP
GO:0099503	0.00109422	3.23001	4.3729	12	61	secretory vesicle	0.0364715	arm∆N.WT	CC	UP
GO:0030285	0.00138634	39.0993	0.286747	3	4	integral component of synaptic vesicle membrane	0.0364715	arm∆N.WT	CC	UP
GO:0070451	0.00138634	39.0993	0.286747	3	4	cell hair	0.0364715	arm∆N.WT	CC	UP
GO:0098563	0.00138634	39.0993	0.286747	3	4	intrinsic component of synaptic vesicle membrane	0.0364715	arm∆N.WT	CC	UP
GO:0000313	7.71802e-29	19.6726	6.25373	43	65	organellar ribosome	1.7327e-26	arm∆N.WT	CC	DOWN
GO:0005761	7.71802e-29	19.6726	6.25373	43	65	mitochondrial ribosome	1.7327e-26	arm∆N.WT	CC	DOWN
GO:0000315	3.57593e-21	27.5158	3.65603	28	38	organellar large ribosomal subunit	4.01398e-19	arm∆N.WT	CC	DOWN
GO:0005762	3.57593e-21	27.5158	3.65603	28	38	mitochondrial large ribosomal subunit	4.01398e-19	arm∆N.WT	CC	DOWN
GO:0005759	1.04255e-20	7.11493	11.6416	50	121	mitochondrial matrix	9.36207e-19	arm∆N.WT	CC	DOWN
GO:0005739	1.59372e-19	3.27425	43.0064	105	447	mitochondrion	1.19263e-17	arm∆N.WT	CC	DOWN
GO:0044429	5.05664e-15	3.52561	25.8808	69	269	mitochondrial part	3.24347e-13	arm∆N.WT	CC	DOWN
GO:0005840	7.87813e-14	4.59106	14.0468	46	146	ribosome	4.4216e-12	arm∆N.WT	CC	DOWN
GO:0044391	1.84834e-12	4.35768	13.5658	43	141	ribosomal subunit	9.22116e-11	arm∆N.WT	CC	DOWN
GO:0031974	6.48831e-11	2.18443	62.826	113	653	membrane-enclosed lumen	2.42771e-09	arm∆N.WT	CC	DOWN
GO:0043233	6.48831e-11	2.18443	62.826	113	653	organelle lumen	2.42771e-09	arm∆N.WT	CC	DOWN
GO:0070013	6.48831e-11	2.18443	62.826	113	653	intracellular organelle lumen	2.42771e-09	arm∆N.WT	CC	DOWN
GO:0000314	2.12527e-10	14.0037	2.5977	16	27	organellar small ribosomal subunit	6.81603e-09	arm∆N.WT	CC	DOWN
GO:0005763	2.12527e-10	14.0037	2.5977	16	27	mitochondrial small ribosomal subunit	6.81603e-09	arm∆N.WT	CC	DOWN
GO:0015934	5.87679e-10	4.96729	8.27417	29	86	large ribosomal subunit	1.75912e-08	arm∆N.WT	CC	DOWN
GO:0043231	8.17784e-10	1.67826	264.87	336	2753	intracellular membrane-bounded organelle	2.29491e-08	arm∆N.WT	CC	DOWN
GO:0043227	2.12364e-09	1.65599	267.66	337	2782	membrane-bounded organelle	5.60891e-08	arm∆N.WT	CC	DOWN
GO:0030529	3.13874e-09	2.3334	39.5428	77	411	intracellular ribonucleoprotein complex	7.41733e-08	arm∆N.WT	CC	DOWN
GO:1990904	3.13874e-09	2.3334	39.5428	77	411	ribonucleoprotein complex	7.41733e-08	arm∆N.WT	CC	DOWN
GO:0044424	3.70703e-07	1.57474	377.822	434	3927	intracellular part	8.32227e-06	arm∆N.WT	CC	DOWN
GO:0005622	9.26783e-07	1.55057	380.997	435	3960	intracellular	1.98155e-05	arm∆N.WT	CC	DOWN
GO:0043229	5.60579e-06	1.46315	312.013	364	3243	intracellular organelle	0.000114409	arm∆N.WT	CC	DOWN
GO:0005666	6.84006e-06	22.1609	0.962113	7	10	DNA-directed RNA polymerase III complex	0.00013353	arm∆N.WT	CC	DOWN
GO:0044444	8.19783e-06	1.49184	163.655	210	1701	cytoplasmic part	0.000153368	arm∆N.WT	CC	DOWN
GO:0043226	1.30471e-05	1.44044	316.247	366	3287	organelle	0.000234325	arm∆N.WT	CC	DOWN
GO:0015935	1.89535e-05	3.9777	5.58025	17	58	small ribosomal subunit	0.000327312	arm∆N.WT	CC	DOWN
GO:0005623	4.494e-05	1.47769	433.528	475	4506	cell	0.000720644	arm∆N.WT	CC	DOWN
GO:0044464	4.494e-05	1.47769	433.528	475	4506	cell part	0.000720644	arm∆N.WT	CC	DOWN
GO:0000176	0.000115931	14.2203	0.962113	6	10	nuclear exosome (RNase complex)	0.00167912	arm∆N.WT	CC	DOWN
GO:0000178	0.000115931	14.2203	0.962113	6	10	exosome (RNase complex)	0.00167912	arm∆N.WT	CC	DOWN
GO:1905354	0.000115931	14.2203	0.962113	6	10	exoribonuclease complex	0.00167912	arm∆N.WT	CC	DOWN
GO:0005737	0.00020448	1.36435	220.228	261	2289	cytoplasm	0.00286911	arm∆N.WT	CC	DOWN
GO:0005730	0.000315126	2.70175	8.75523	20	91	nucleolus	0.00428762	arm∆N.WT	CC	DOWN
GO:0030684	0.000735428	11.8307	0.865902	5	9	preribosome	0.00971198	arm∆N.WT	CC	DOWN
GO:0000177	0.00108672	18.9046	0.577268	4	6	cytoplasmic exosome (RNase complex)	0.0135539	arm∆N.WT	CC	DOWN
GO:0032040	0.00108672	18.9046	0.577268	4	6	small-subunit processome	0.0135539	arm∆N.WT	CC	DOWN
GO:0005736	0.00234298	12.6009	0.673479	4	7	DNA-directed RNA polymerase I complex	0.0284323	arm∆N.WT	CC	DOWN
GO:0044452	0.00266713	5.68218	1.53938	6	16	nucleolar part	0.0315142	arm∆N.WT	CC	DOWN
GO:0030532	0.00317819	2.8545	5.00299	12	52	small nuclear ribonucleoprotein complex	0.0365899	arm∆N.WT	CC	DOWN
GO:0044446	0.00341187	1.28599	175.393	205	1823	intracellular organelle part	0.0378079	arm∆N.WT	CC	DOWN
GO:0032991	0.00345239	1.28172	184.052	214	1913	macromolecular complex	0.0378079	arm∆N.WT	CC	DOWN
GO:0044422	0.00393235	1.27902	178.761	208	1858	organelle part	0.0420387	arm∆N.WT	CC	DOWN
GO:0005744	0.00433105	9.44901	0.76969	4	8	mitochondrial inner membrane presequence translocase complex	0.0452242	arm∆N.WT	CC	DOWN
GO:0000428	0.00501717	2.27667	7.98554	16	83	DNA-directed RNA polymerase complex	0.048972	arm∆N.WT	CC	DOWN
GO:0030880	0.00501717	2.27667	7.98554	16	83	RNA polymerase complex	0.048972	arm∆N.WT	CC	DOWN
GO:0055029	0.00501717	2.27667	7.98554	16	83	nuclear DNA-directed RNA polymerase complex	0.048972	arm∆N.WT	CC	DOWN
GO:0006030	9.72509e-11	5.91255	6.11685	26	86	chitin metabolic process	2.58396e-07	arm∆N.WT	BP	UP
GO:1901071	5.08997e-10	5.3701	6.54361	26	92	glucosamine-containing compound metabolic process	5.84884e-07	arm∆N.WT	BP	UP
GO:0006040	6.60388e-10	5.28914	6.61473	26	93	amino sugar metabolic process	5.84884e-07	arm∆N.WT	BP	UP
GO:0006022	9.01008e-09	4.53556	7.39712	26	104	aminoglycan metabolic process	5.98495e-06	arm∆N.WT	BP	UP
GO:0050896	6.63555e-07	1.60216	150.503	200	2116	response to stimulus	0.000352613	arm∆N.WT	BP	UP
GO:0019731	9.69779e-06	6.65314	2.34716	11	33	antibacterial humoral response	0.0042945	arm∆N.WT	BP	UP
GO:0010033	1.18657e-05	2.18215	23.3294	45	328	response to organic substance	0.00450387	arm∆N.WT	BP	UP
GO:0006952	3.55121e-05	2.19728	19.9865	39	281	defense response	0.0117944	arm∆N.WT	BP	UP
GO:0042060	7.94174e-05	3.50497	5.47671	16	77	wound healing	0.0201646	arm∆N.WT	BP	UP
GO:0006950	8.06371e-05	1.61553	64.8671	94	912	response to stress	0.0201646	arm∆N.WT	BP	UP
GO:0043090	8.34815e-05	21.9739	0.569009	5	8	amino acid import	0.0201646	arm∆N.WT	BP	UP
GO:0009620	9.61129e-05	4.43496	3.41406	12	48	response to fungus	0.021281	arm∆N.WT	BP	UP
GO:1901700	0.00011644	2.34523	13.9407	29	196	response to oxygen-containing compound	0.0237051	arm∆N.WT	BP	UP
GO:0007165	0.000139546	1.53658	80.5859	111	1133	signal transduction	0.0237051	arm∆N.WT	BP	UP
GO:0043207	0.000142748	2.12804	18.3506	35	258	response to external biotic stimulus	0.0237051	arm∆N.WT	BP	UP
GO:0051707	0.000142748	2.12804	18.3506	35	258	response to other organism	0.0237051	arm∆N.WT	BP	UP
GO:0009611	0.000156735	3.01019	6.97036	18	98	response to wounding	0.0244967	arm∆N.WT	BP	UP
GO:0009607	0.000166619	2.10846	18.4928	35	260	response to biotic stimulus	0.0245948	arm∆N.WT	BP	UP
GO:0048878	0.000191851	2.76263	8.32176	20	117	chemical homeostasis	0.0256115	arm∆N.WT	BP	UP
GO:0009617	0.000192785	2.43714	11.5936	25	163	response to bacterium	0.0256115	arm∆N.WT	BP	UP
GO:0042221	0.000204814	1.64303	50.3573	75	708	response to chemical	0.0259138	arm∆N.WT	BP	UP
GO:0006959	0.000264436	2.86508	7.25487	18	102	humoral immune response	0.0319367	arm∆N.WT	BP	UP
GO:0006865	0.000276814	5.18498	2.27604	9	32	amino acid transport	0.031978	arm∆N.WT	BP	UP
GO:0003333	0.000307631	5.88172	1.84928	8	26	amino acid transmembrane transport	0.0340573	arm∆N.WT	BP	UP
GO:0035007	0.000338032	26.32	0.426757	4	6	regulation of melanization defense response	0.035926	arm∆N.WT	BP	UP
GO:0015849	0.00035701	4.96818	2.34716	9	33	organic acid transport	0.0364836	arm∆N.WT	BP	UP
GO:1903825	0.000410315	5.57131	1.92041	8	27	organic acid transmembrane transport	0.038936	arm∆N.WT	BP	UP
GO:1905039	0.000410315	5.57131	1.92041	8	27	carboxylic acid transmembrane transport	0.038936	arm∆N.WT	BP	UP
GO:0055085	0.000467383	1.92118	21.7646	38	306	transmembrane transport	0.0414104	arm∆N.WT	BP	UP
GO:0006810	0.000467562	1.46491	88.4098	117	1243	transport	0.0414104	arm∆N.WT	BP	UP
GO:0006820	0.000514719	3.84243	3.48518	11	49	anion transport	0.0441164	arm∆N.WT	BP	UP
GO:0032543	2.04673e-33	21.6997	7.03387	49	71	mitochondrial translation	5.41769e-30	arm∆N.WT	BP	DOWN
GO:0007005	2.48198e-25	6.7551	15.851	65	160	mitochondrion organization	3.2849e-22	arm∆N.WT	BP	DOWN
GO:0010467	8.74269e-17	2.07955	150.188	240	1516	gene expression	7.71396e-14	arm∆N.WT	BP	DOWN
GO:0006399	3.29478e-14	7.10762	7.62828	33	77	tRNA metabolic process	2.18032e-11	arm∆N.WT	BP	DOWN
GO:0006412	2.22708e-13	2.97329	32.7917	77	331	translation	1.17902e-10	arm∆N.WT	BP	DOWN
GO:0043043	6.78885e-13	2.78932	36.7544	82	371	peptide biosynthetic process	2.99501e-10	arm∆N.WT	BP	DOWN
GO:0034660	1.00499e-12	4.19329	14.9594	46	151	ncRNA metabolic process	3.55799e-10	arm∆N.WT	BP	DOWN
GO:0043604	1.07533e-12	2.7593	37.0517	82	374	amide biosynthetic process	3.55799e-10	arm∆N.WT	BP	DOWN
GO:0034470	9.20712e-11	4.95072	9.21338	32	93	ncRNA processing	2.70792e-08	arm∆N.WT	BP	DOWN
GO:0006518	1.59913e-10	2.42883	41.3116	83	417	peptide metabolic process	4.23289e-08	arm∆N.WT	BP	DOWN
GO:0043603	2.91304e-10	2.37923	42.5004	84	429	cellular amide metabolic process	7.00984e-08	arm∆N.WT	BP	DOWN
GO:0008033	6.7534e-10	8.85183	3.86367	19	39	tRNA processing	1.48969e-07	arm∆N.WT	BP	DOWN
GO:0006396	1.42023e-09	2.45473	35.2684	72	356	RNA processing	2.89182e-07	arm∆N.WT	BP	DOWN
GO:0042254	3.81425e-09	5.81065	5.94412	23	60	ribosome biogenesis	7.21165e-07	arm∆N.WT	BP	DOWN
GO:1901566	6.55595e-09	2.08399	54.1905	96	547	organonitrogen compound biosynthetic process	1.15691e-06	arm∆N.WT	BP	DOWN
GO:0034641	9.85341e-09	1.61476	193.778	259	1956	cellular nitrogen compound metabolic process	1.63012e-06	arm∆N.WT	BP	DOWN
GO:0022613	4.53759e-08	3.88678	9.80779	29	99	ribonucleoprotein complex biogenesis	7.0653e-06	arm∆N.WT	BP	DOWN
GO:0016070	5.71794e-08	1.67734	121.854	175	1230	RNA metabolic process	8.20439e-06	arm∆N.WT	BP	DOWN
GO:0009451	5.88906e-08	6.43522	4.35902	18	44	RNA modification	8.20439e-06	arm∆N.WT	BP	DOWN
GO:0006807	7.06189e-08	1.55452	213.394	276	2154	nitrogen compound metabolic process	9.34641e-06	arm∆N.WT	BP	DOWN
GO:0044271	5.26687e-07	1.60177	128.294	178	1295	cellular nitrogen compound biosynthetic process	6.63877e-05	arm∆N.WT	BP	DOWN
GO:0008152	9.42922e-07	1.47812	385.278	445	3889	metabolic process	0.000113451	arm∆N.WT	BP	DOWN
GO:0043170	1.00107e-06	1.46722	282.445	342	2851	macromolecule metabolic process	0.00011521	arm∆N.WT	BP	DOWN
GO:0006418	5.38148e-06	5.62778	3.66554	14	37	tRNA aminoacylation for protein translation	0.000569792	arm∆N.WT	BP	DOWN
GO:0043039	5.38148e-06	5.62778	3.66554	14	37	tRNA aminoacylation	0.000569792	arm∆N.WT	BP	DOWN
GO:0006400	6.27703e-06	9.21098	1.98137	10	20	tRNA modification	0.000620914	arm∆N.WT	BP	DOWN
GO:1901564	6.33347e-06	1.63272	85.0008	123	858	organonitrogen compound metabolic process	0.000620914	arm∆N.WT	BP	DOWN
GO:0043038	7.75372e-06	5.39244	3.76461	14	38	amino acid activation	0.000711892	arm∆N.WT	BP	DOWN
GO:0009267	7.79934e-06	3.34499	8.61897	23	87	cellular response to starvation	0.000711892	arm∆N.WT	BP	DOWN
GO:0009059	9.2054e-06	1.51706	128.492	172	1297	macromolecule biosynthetic process	0.000812223	arm∆N.WT	BP	DOWN
GO:0031669	9.59243e-06	3.29301	8.71804	23	88	cellular response to nutrient levels	0.00081907	arm∆N.WT	BP	DOWN
GO:0034645	1.01413e-05	1.5152	127.798	171	1290	cellular macromolecule biosynthetic process	0.000838877	arm∆N.WT	BP	DOWN
GO:0044260	1.17112e-05	1.41707	242.322	294	2446	cellular macromolecule metabolic process	0.000914869	arm∆N.WT	BP	DOWN
GO:0031668	1.17513e-05	3.2426	8.8171	23	89	cellular response to extracellular stimulus	0.000914869	arm∆N.WT	BP	DOWN
GO:0090304	1.57836e-05	1.48813	136.814	180	1381	nucleic acid metabolic process	0.00119369	arm∆N.WT	BP	DOWN
GO:0071496	3.0665e-05	3.01187	9.31245	23	94	cellular response to external stimulus	0.00225473	arm∆N.WT	BP	DOWN
GO:0071704	4.48275e-05	1.37248	356.35	406	3597	organic substance metabolic process	0.00320699	arm∆N.WT	BP	DOWN
GO:0006383	5.57001e-05	9.18732	1.5851	8	16	transcription from RNA polymerase III promoter	0.00387995	arm∆N.WT	BP	DOWN
GO:0009058	6.7537e-05	1.41489	163.067	205	1646	biosynthetic process	0.00458386	arm∆N.WT	BP	DOWN
GO:0017004	9.14384e-05	10.7065	1.28789	7	13	cytochrome complex assembly	0.00605094	arm∆N.WT	BP	DOWN
GO:0044528	9.55858e-05	Inf	0.396274	4	4	regulation of mitochondrial mRNA stability	0.00617111	arm∆N.WT	BP	DOWN
GO:0044249	0.000107417	1.40457	158.708	199	1602	cellular biosynthetic process	0.00666367	arm∆N.WT	BP	DOWN
GO:0016072	0.00010825	4.6087	3.56647	12	36	rRNA metabolic process	0.00666367	arm∆N.WT	BP	DOWN
GO:0044238	0.000110851	1.34599	329.106	376	3322	primary metabolic process	0.00666871	arm∆N.WT	BP	DOWN
GO:0000959	0.000137079	13.75	0.990686	6	10	mitochondrial RNA metabolic process	0.00806331	arm∆N.WT	BP	DOWN
GO:1901576	0.000151131	1.3931	159.599	199	1611	organic substance biosynthetic process	0.00869658	arm∆N.WT	BP	DOWN
GO:0006013	0.00016675	22.891	0.69348	5	7	mannose metabolic process	0.00926818	arm∆N.WT	BP	DOWN
GO:0044237	0.000168067	1.33458	314.543	360	3175	cellular metabolic process	0.00926818	arm∆N.WT	BP	DOWN
GO:0006364	0.000209531	4.60347	3.26926	11	33	rRNA processing	0.0113189	arm∆N.WT	BP	DOWN
GO:0001510	0.000249556	6.67854	1.8823	8	19	RNA methylation	0.0132115	arm∆N.WT	BP	DOWN
GO:0008535	0.000276351	10.9983	1.08975	6	11	respiratory chain complex IV assembly	0.0143432	arm∆N.WT	BP	DOWN
GO:0006520	0.000364577	2.59401	9.51058	21	96	cellular amino acid metabolic process	0.0185584	arm∆N.WT	BP	DOWN
GO:0046483	0.000381605	1.36053	163.067	200	1646	heterocycle metabolic process	0.0190587	arm∆N.WT	BP	DOWN
GO:0030488	0.000408372	15.2582	0.792549	5	8	tRNA methylation	0.019969	arm∆N.WT	BP	DOWN
GO:0006139	0.00041492	1.36202	157.717	194	1592	nucleobase-containing compound metabolic process	0.019969	arm∆N.WT	BP	DOWN
GO:0070129	0.000440246	36.5788	0.495343	4	5	regulation of mitochondrial translation	0.0208095	arm∆N.WT	BP	DOWN
GO:0042594	0.000724951	2.19371	13.4733	26	136	response to starvation	0.0336657	arm∆N.WT	BP	DOWN
GO:0006725	0.000830852	1.33162	167.228	202	1688	cellular aromatic compound metabolic process	0.0379184	arm∆N.WT	BP	DOWN
GO:1901360	0.000962042	1.32449	170.497	205	1721	organic cyclic compound metabolic process	0.0420298	arm∆N.WT	BP	DOWN
GO:0097033	0.000968576	Inf	0.297206	3	3	mitochondrial respiratory chain complex III biogenesis	0.0420298	arm∆N.WT	BP	DOWN
GO:1903108	0.000968576	Inf	0.297206	3	3	regulation of transcription from mitochondrial promoter	0.0420298	arm∆N.WT	BP	DOWN
GO:0006743	0.00121696	18.2865	0.594412	4	6	ubiquinone metabolic process	0.0495583	arm∆N.WT	BP	DOWN
GO:0006744	0.00121696	18.2865	0.594412	4	6	ubiquinone biosynthetic process	0.0495583	arm∆N.WT	BP	DOWN
GO:1901661	0.00121696	18.2865	0.594412	4	6	quinone metabolic process	0.0495583	arm∆N.WT	BP	DOWN
GO:1901663	0.00121696	18.2865	0.594412	4	6	quinone biosynthetic process	0.0495583	arm∆N.WT	BP	DOWN
GO:0008061	1.22295e-10	6.44817	5.30543	24	75	chitin binding	9.0743e-08	arm∆N.WT	MF	UP
GO:0004252	1.84621e-06	3.47496	8.34721	24	118	serine-type endopeptidase activity	0.000684943	arm∆N.WT	MF	UP
GO:0016490	5.61961e-06	10.0176	1.48552	9	21	structural constituent of peritrophic membrane	0.00119269	arm∆N.WT	MF	UP
GO:0004866	6.42962e-06	5.63146	3.11252	13	44	endopeptidase inhibitor activity	0.00119269	arm∆N.WT	MF	UP
GO:0061135	1.10531e-05	5.28851	3.254	13	46	endopeptidase regulator activity	0.00153334	arm∆N.WT	MF	UP
GO:0030414	1.43091e-05	5.13217	3.32474	13	47	peptidase inhibitor activity	0.00153334	arm∆N.WT	MF	UP
GO:0004857	1.44655e-05	4.14445	4.81026	16	68	enzyme inhibitor activity	0.00153334	arm∆N.WT	MF	UP
GO:0008236	2.09656e-05	2.93489	9.54978	24	135	serine-type peptidase activity	0.00194455	arm∆N.WT	MF	UP
GO:0061134	2.38316e-05	4.47799	3.96139	14	56	peptidase regulator activity	0.00196479	arm∆N.WT	MF	UP
GO:0017171	2.70012e-05	2.88204	9.69125	24	137	serine hydrolase activity	0.00200349	arm∆N.WT	MF	UP
GO:0022804	9.16119e-05	2.30788	15.1382	31	214	active transmembrane transporter activity	0.00617964	arm∆N.WT	MF	UP
GO:0004867	0.000265427	5.21766	2.26365	9	32	serine-type endopeptidase inhibitor activity	0.0153625	arm∆N.WT	MF	UP
GO:0015291	0.000283474	2.66927	8.55943	20	121	secondary active transmembrane transporter activity	0.0153625	arm∆N.WT	MF	UP
GO:0005001	0.000330857	26.4805	0.424435	4	6	transmembrane receptor protein tyrosine phosphatase activity	0.0153625	arm∆N.WT	MF	UP
GO:0019198	0.000330857	26.4805	0.424435	4	6	transmembrane receptor protein phosphatase activity	0.0153625	arm∆N.WT	MF	UP
GO:0005452	0.000351972	Inf	0.212217	3	3	inorganic anion exchanger activity	0.0153625	arm∆N.WT	MF	UP
GO:0036122	0.000351972	Inf	0.212217	3	3	BMP binding	0.0153625	arm∆N.WT	MF	UP
GO:0004175	0.000411077	2.12107	15.7041	30	222	endopeptidase activity	0.0169455	arm∆N.WT	MF	UP
GO:0015171	0.000552085	4.61347	2.47587	9	35	amino acid transmembrane transporter activity	0.0215604	arm∆N.WT	MF	UP
GO:0046873	0.000668892	2.47025	9.12534	20	129	metal ion transmembrane transporter activity	0.0245821	arm∆N.WT	MF	UP
GO:0070011	0.000699697	1.84395	23.7683	40	336	peptidase activity, acting on L-amino acid peptides	0.0245821	arm∆N.WT	MF	UP
GO:0019955	0.000728848	17.6509	0.495174	4	7	cytokine binding	0.0245821	arm∆N.WT	MF	UP
GO:0015662	0.000905367	9.46943	0.848869	5	12	ATPase activity, coupled to transmembrane movement of ions, phosphorylative mechanism	0.0289687	arm∆N.WT	MF	UP
GO:0008233	0.000936994	1.81185	24.122	40	341	peptidase activity	0.0289687	arm∆N.WT	MF	UP
GO:0015075	0.00104791	1.8613	21.151	36	299	ion transmembrane transporter activity	0.0311021	arm∆N.WT	MF	UP
GO:0005215	0.00110337	1.62209	38.9065	58	550	transporter activity	0.031339	arm∆N.WT	MF	UP
GO:0022891	0.00114037	1.75203	26.7394	43	378	substrate-specific transmembrane transporter activity	0.031339	arm∆N.WT	MF	UP
GO:0004115	0.00133362	39.6455	0.282956	3	4	3',5'-cyclic-AMP phosphodiesterase activity	0.0332171	arm∆N.WT	MF	UP
GO:0008011	0.00133362	39.6455	0.282956	3	4	structural constituent of pupal chitin-based cuticle	0.0332171	arm∆N.WT	MF	UP
GO:0005509	0.00134301	2.26085	10.3279	21	146	calcium ion binding	0.0332171	arm∆N.WT	MF	UP
GO:0022857	0.00151011	1.66345	31.9741	49	452	transmembrane transporter activity	0.0361453	arm∆N.WT	MF	UP
GO:0016787	0.00157943	1.41604	85.8773	111	1214	hydrolase activity	0.0366231	arm∆N.WT	MF	UP
GO:0015297	0.00200131	5.68719	1.41478	6	20	antiporter activity	0.0443534	arm∆N.WT	MF	UP
GO:0099516	0.00203236	7.36283	0.990347	5	14	ion antiporter activity	0.0443534	arm∆N.WT	MF	UP
GO:0046943	0.0022415	3.3316	3.53695	10	50	carboxylic acid transmembrane transporter activity	0.0475199	arm∆N.WT	MF	UP
GO:0003735	1.96695e-12	4.26168	14.1331	44	143	structural constituent of ribosome	1.53815e-09	arm∆N.WT	MF	DOWN
GO:0003899	1.22298e-06	8.54873	2.47083	12	25	DNA-directed RNA polymerase activity	0.000318791	arm∆N.WT	MF	DOWN
GO:0034062	1.22298e-06	8.54873	2.47083	12	25	RNA polymerase activity	0.000318791	arm∆N.WT	MF	DOWN
GO:0004812	3.56739e-06	5.90246	3.55799	14	36	aminoacyl-tRNA ligase activity	0.00046495	arm∆N.WT	MF	DOWN
GO:0016875	3.56739e-06	5.90246	3.55799	14	36	ligase activity, forming carbon-oxygen bonds	0.00046495	arm∆N.WT	MF	DOWN
GO:0016876	3.56739e-06	5.90246	3.55799	14	36	ligase activity, forming aminoacyl-tRNA and related compounds	0.00046495	arm∆N.WT	MF	DOWN
GO:0003723	1.46082e-05	1.8975	38.7425	65	392	RNA binding	0.00163195	arm∆N.WT	MF	DOWN
GO:0016741	1.67159e-05	3.15635	8.9938	23	91	transferase activity, transferring one-carbon groups	0.00163398	arm∆N.WT	MF	DOWN
GO:0008168	2.07321e-05	3.20505	8.49964	22	86	methyltransferase activity	0.00180139	arm∆N.WT	MF	DOWN
GO:0016779	0.000104908	3.53262	5.73232	16	58	nucleotidyltransferase activity	0.00820379	arm∆N.WT	MF	DOWN
GO:0005198	0.000327689	1.72428	37.1612	58	376	structural molecule activity	0.0232957	arm∆N.WT	MF	DOWN
GO:0004532	0.000459906	7.15464	1.58133	7	16	exoribonuclease activity	0.0261519	arm∆N.WT	MF	DOWN
GO:0016896	0.000459906	7.15464	1.58133	7	16	exoribonuclease activity, producing 5'-phosphomonoesters	0.0261519	arm∆N.WT	MF	DOWN
GO:1901363	0.000468193	1.34	187.289	225	1895	heterocyclic compound binding	0.0261519	arm∆N.WT	MF	DOWN
GO:0008757	0.000564709	3.23698	5.33698	14	54	S-adenosylmethionine-dependent methyltransferase activity	0.0293704	arm∆N.WT	MF	DOWN
GO:0003676	0.000600928	1.39204	118.303	150	1197	nucleic acid binding	0.0293704	arm∆N.WT	MF	DOWN
GO:0097159	0.000733174	1.3248	188.672	225	1909	organic cyclic compound binding	0.033726	arm∆N.WT	MF	DOWN
GO:0003824	0.00114169	1.28542	273.174	311	2764	catalytic activity	0.0496003	arm∆N.WT	MF	DOWN
GO:0016020	0.0013852	7.79246	2.81355	8	1627	membrane	0.0429412	DisArmed.WT	CC	UP
GO:0005576	2.23271e-05	7.34289	2.20924	10	611	extracellular region	0.00100472	DisArmed.WT	CC	DOWN
GO:0006030	1.13396e-10	33.974	0.400508	9	86	chitin metabolic process	3.07172e-08	DisArmed.WT	BP	DOWN
GO:1901071	2.10303e-10	31.491	0.42845	9	92	glucosamine-containing compound metabolic process	3.07172e-08	DisArmed.WT	BP	DOWN
GO:0006040	2.3212e-10	31.1116	0.433108	9	93	amino sugar metabolic process	3.07172e-08	DisArmed.WT	BP	DOWN
GO:0006022	6.40935e-10	27.4658	0.484335	9	104	aminoglycan metabolic process	6.36128e-08	DisArmed.WT	BP	DOWN
GO:1901564	1.95859e-06	6.13879	3.99577	15	858	organonitrogen compound metabolic process	0.000155512	DisArmed.WT	BP	DOWN
GO:1901135	4.84387e-06	7.94369	1.75106	10	376	carbohydrate derivative metabolic process	0.000320503	DisArmed.WT	BP	DOWN
GO:0070011	0.000723982	9.0552	0.774528	5	336	peptidase activity, acting on L-amino acid peptides	0.0241063	DisArmed.WT	MF	UP
GO:0008233	0.000774536	8.91369	0.786054	5	341	peptidase activity	0.0241063	DisArmed.WT	MF	UP
GO:0020037	0.000854616	19.4986	0.193632	3	84	heme binding	0.0241063	DisArmed.WT	MF	UP
GO:0046906	0.000884636	19.258	0.195937	3	85	tetrapyrrole binding	0.0241063	DisArmed.WT	MF	UP
GO:0008237	0.00154431	15.75	0.23743	3	103	metallopeptidase activity	0.033666	DisArmed.WT	MF	UP
GO:0004660	0.00230514	Inf	0.00230514	1	1	protein farnesyltransferase activity	0.0418768	DisArmed.WT	MF	UP
GO:0008061	5.18159e-11	37.3145	0.367382	9	75	chitin binding	6.42517e-09	DisArmed.WT	MF	DOWN
GO:0016490	0.000134493	37.0376	0.102867	3	21	structural constituent of peritrophic membrane	0.00833857	DisArmed.WT	MF	DOWN
GO:0097367	0.000470388	4.1225	3.57096	11	729	carbohydrate derivative binding	0.0194427	DisArmed.WT	MF	DOWN
GO:0005886	0.000285887	4.9645	2.89058	10	681	plasma membrane	0.0316918	Otk++.WT	CC	UP
GO:0044459	0.000816175	5.57754	1.6172	7	381	plasma membrane part	0.0316918	Otk++.WT	CC	UP
GO:0071944	0.000834556	4.2695	3.29807	10	777	cell periphery	0.0316918	Otk++.WT	CC	UP
GO:0009897	0.000932112	56.2222	0.0466908	2	11	external side of plasma membrane	0.0316918	Otk++.WT	CC	UP
GO:0005576	0.000384582	7.39275	1.53687	7	611	extracellular region	0.0161525	Otk++.WT	CC	DOWN
GO:0071310	2.38295e-06	15.0378	0.652695	7	185	cellular response to organic substance	0.00244014	Otk++.WT	BP	UP
GO:0007365	5.86247e-06	43.1951	0.123483	4	35	periodic partitioning	0.0025731	Otk++.WT	BP	UP
GO:0071495	7.53838e-06	16.0797	0.500988	6	142	cellular response to endogenous stimulus	0.0025731	Otk++.WT	BP	UP
GO:0042221	1.10003e-05	7.17401	2.49788	11	708	response to chemical	0.00281607	Otk++.WT	BP	UP
GO:0070887	1.56976e-05	11.1004	0.867909	7	246	cellular response to chemical stimulus	0.00321488	Otk++.WT	BP	UP
GO:0009790	1.93143e-05	7.97903	1.67231	9	474	embryo development	0.0032963	Otk++.WT	BP	UP
GO:0009719	3.02195e-05	12.4259	0.638583	6	181	response to endogenous stimulus	0.00442068	Otk++.WT	BP	UP
GO:0009880	4.09454e-05	11.7371	0.673864	6	191	embryonic pattern specification	0.00524101	Otk++.WT	BP	UP
GO:0003002	5.98233e-05	7.65367	1.47121	8	417	regionalization	0.00680656	Otk++.WT	BP	UP
GO:0007367	7.4784e-05	45.7143	0.084674	3	24	segment polarity determination	0.00719207	Otk++.WT	BP	UP
GO:0051239	9.08243e-05	6.44246	2.03218	9	576	regulation of multicellular organismal process	0.00719207	Otk++.WT	BP	UP
GO:0010033	9.96605e-05	8.16546	1.15721	7	328	response to organic substance	0.00719207	Otk++.WT	BP	UP
GO:0007389	0.000104353	7.03014	1.59117	8	451	pattern specification process	0.00719207	Otk++.WT	BP	UP
GO:0050793	0.000109533	6.27367	2.08157	9	590	regulation of developmental process	0.00719207	Otk++.WT	BP	UP
GO:0002009	0.000120051	6.19228	2.10627	9	597	morphogenesis of an epithelium	0.00719207	Otk++.WT	BP	UP
GO:0007178	0.000130309	18.4894	0.268134	4	76	transmembrane receptor protein serine/threonine kinase signaling pathway	0.00719207	Otk++.WT	BP	UP
GO:0035075	0.000133447	36.8969	0.102314	3	29	response to ecdysone	0.00719207	Otk++.WT	BP	UP
GO:0036314	0.000133447	36.8969	0.102314	3	29	response to sterol	0.00719207	Otk++.WT	BP	UP
GO:1901654	0.000133447	36.8969	0.102314	3	29	response to ketone	0.00719207	Otk++.WT	BP	UP
GO:0048729	0.000143672	6.0352	2.15566	9	611	tissue morphogenesis	0.00735601	Otk++.WT	BP	UP
GO:0048569	0.0001788	6.46641	1.71818	8	487	post-embryonic animal organ development	0.00844212	Otk++.WT	BP	UP
GO:0060562	0.000181374	6.45196	1.7217	8	488	epithelial tube morphogenesis	0.00844212	Otk++.WT	BP	UP
GO:0009791	0.000212782	5.70219	2.26856	9	643	post-embryonic development	0.00947344	Otk++.WT	BP	UP
GO:0007552	0.000259933	6.09626	1.81343	8	514	metamorphosis	0.0107906	Otk++.WT	BP	UP
GO:0035239	0.000263442	6.0833	1.81696	8	515	tube morphogenesis	0.0107906	Otk++.WT	BP	UP
GO:0014070	0.000284802	14.9213	0.328112	4	93	response to organic cyclic compound	0.0112168	Otk++.WT	BP	UP
GO:0007350	0.000308585	10.1338	0.617415	5	175	blastoderm segmentation	0.0113028	Otk++.WT	BP	UP
GO:0097305	0.000309062	14.5892	0.335168	4	95	response to alcohol	0.0113028	Otk++.WT	BP	UP
GO:0040008	0.000325588	7.88197	0.980807	6	278	regulation of growth	0.0114966	Otk++.WT	BP	UP
GO:0040007	0.000369903	6.51047	1.42887	7	405	growth	0.012626	Otk++.WT	BP	UP
GO:0071407	0.000436245	23.9352	0.151708	3	43	cellular response to organic cyclic compound	0.0144101	Otk++.WT	BP	UP
GO:0044262	0.000462325	9.24059	0.673864	5	191	cellular carbohydrate metabolic process	0.0144935	Otk++.WT	BP	UP
GO:0033993	0.000467076	23.3481	0.155236	3	44	response to lipid	0.0144935	Otk++.WT	BP	UP
GO:0007560	0.000510531	6.14907	1.50649	7	427	imaginal disc morphogenesis	0.0148537	Otk++.WT	BP	UP
GO:0048563	0.000510531	6.14907	1.50649	7	427	post-embryonic animal organ morphogenesis	0.0148537	Otk++.WT	BP	UP
GO:0050808	0.000571049	8.80256	0.705617	5	200	synapse organization	0.0148537	Otk++.WT	BP	UP
GO:0002165	0.000592525	5.33854	2.04629	8	580	instar larval or pupal development	0.0148537	Otk++.WT	BP	UP
GO:0005975	0.000614591	6.94737	1.10429	6	313	carbohydrate metabolic process	0.0148537	Otk++.WT	BP	UP
GO:0046620	0.000642241	20.7955	0.172876	3	49	regulation of organ growth	0.0148537	Otk++.WT	BP	UP
GO:0012502	0.000644628	68.1353	0.0388089	2	11	induction of programmed cell death	0.0148537	Otk++.WT	BP	UP
GO:0035072	0.000644628	68.1353	0.0388089	2	11	ecdysone-mediated induction of salivary gland cell autophagic cell death	0.0148537	Otk++.WT	BP	UP
GO:0035078	0.000644628	68.1353	0.0388089	2	11	induction of programmed cell death by ecdysone	0.0148537	Otk++.WT	BP	UP
GO:0035081	0.000644628	68.1353	0.0388089	2	11	induction of programmed cell death by hormones	0.0148537	Otk++.WT	BP	UP
GO:0040034	0.000644628	68.1353	0.0388089	2	11	regulation of development, heterochronic	0.0148537	Otk++.WT	BP	UP
GO:0060429	0.00065275	4.52334	3.23525	10	917	epithelium development	0.0148537	Otk++.WT	BP	UP
GO:0035282	0.000810753	8.11611	0.762066	5	216	segmentation	0.0180481	Otk++.WT	BP	UP
GO:0007167	0.000955687	7.8105	0.790291	5	224	enzyme linked receptor protein signaling pathway	0.0208218	Otk++.WT	BP	UP
GO:0007428	0.00105967	51.0797	0.0493932	2	14	primary branching, open tracheal system	0.0226062	Otk++.WT	BP	UP
GO:0009888	0.001176	4.15148	3.48222	10	987	tissue development	0.0245761	Otk++.WT	BP	UP
GO:0030522	0.00122005	47.1438	0.0529213	2	15	intracellular receptor signaling pathway	0.0249867	Otk++.WT	BP	UP
GO:0048707	0.0012802	5.20367	1.75699	7	498	instar larval or pupal morphogenesis	0.0249952	Otk++.WT	BP	UP
GO:0044723	0.00130283	7.2617	0.84674	5	240	single-organism carbohydrate metabolic process	0.0249952	Otk++.WT	BP	UP
GO:0035120	0.00135726	5.91267	1.28422	6	364	post-embryonic appendage morphogenesis	0.0249952	Otk++.WT	BP	UP
GO:0007416	0.00137291	9.62669	0.49746	4	141	synapse assembly	0.0249952	Otk++.WT	BP	UP
GO:0010324	0.00139133	43.7702	0.0564493	2	16	membrane invagination	0.0249952	Otk++.WT	BP	UP
GO:0035073	0.00139133	43.7702	0.0564493	2	16	pupariation	0.0249952	Otk++.WT	BP	UP
GO:0099024	0.00139133	43.7702	0.0564493	2	16	plasma membrane invagination	0.0249952	Otk++.WT	BP	UP
GO:0009886	0.00145544	5.08112	1.79579	7	509	post-embryonic animal morphogenesis	0.0251491	Otk++.WT	BP	UP
GO:0035265	0.001467	15.3937	0.229325	3	65	organ growth	0.0251491	Otk++.WT	BP	UP
GO:0035114	0.00147708	5.81001	1.30539	6	370	imaginal disc-derived appendage morphogenesis	0.0251491	Otk++.WT	BP	UP
GO:0035107	0.00151878	5.77653	1.31245	6	372	appendage morphogenesis	0.0251491	Otk++.WT	BP	UP
GO:0048737	0.00153997	5.75993	1.31598	6	373	imaginal disc-derived appendage development	0.0251491	Otk++.WT	BP	UP
GO:0051704	0.00154726	3.98485	3.6057	10	1022	multi-organism process	0.0251491	Otk++.WT	BP	UP
GO:0032870	0.00160144	14.9084	0.236382	3	67	cellular response to hormone stimulus	0.0255459	Otk++.WT	BP	UP
GO:0048736	0.00162701	5.69442	1.33009	6	377	appendage development	0.0255459	Otk++.WT	BP	UP
GO:0050896	0.00165843	3.54117	7.46542	15	2116	response to stimulus	0.0255459	Otk++.WT	BP	UP
GO:0009725	0.00167146	14.6769	0.23991	3	68	response to hormone	0.0255459	Otk++.WT	BP	UP
GO:0035210	0.0017663	38.288	0.0635055	2	18	prepupal development	0.0265984	Otk++.WT	BP	UP
GO:0010906	0.00185612	8.83605	0.539797	4	153	regulation of glucose metabolic process	0.0272701	Otk++.WT	BP	UP
GO:0071363	0.00189297	14.0234	0.250494	3	71	cellular response to growth factor stimulus	0.0272701	Otk++.WT	BP	UP
GO:0010675	0.00190109	8.77587	0.543325	4	154	regulation of cellular carbohydrate metabolic process	0.0272701	Otk++.WT	BP	UP
GO:0035071	0.00197069	13.8182	0.254022	3	72	salivary gland cell autophagic cell death	0.0272701	Otk++.WT	BP	UP
GO:0048102	0.00197069	13.8182	0.254022	3	72	autophagic cell death	0.0272701	Otk++.WT	BP	UP
GO:0070848	0.00197069	13.8182	0.254022	3	72	response to growth factor	0.0272701	Otk++.WT	BP	UP
GO:0006109	0.00204054	8.60006	0.553909	4	157	regulation of carbohydrate metabolic process	0.0278602	Otk++.WT	BP	UP
GO:0008101	0.00218398	34.0242	0.0705617	2	20	decapentaplegic signaling pathway	0.0293628	Otk++.WT	BP	UP
GO:0035295	0.00226327	4.25605	2.50847	8	711	tube development	0.0293628	Otk++.WT	BP	UP
GO:0007431	0.00228855	8.32188	0.57155	4	162	salivary gland development	0.0293628	Otk++.WT	BP	UP
GO:0035272	0.00228855	8.32188	0.57155	4	162	exocrine system development	0.0293628	Otk++.WT	BP	UP
GO:0035070	0.00230143	13.0535	0.268134	3	76	salivary gland histolysis	0.0293628	Otk++.WT	BP	UP
GO:0002778	0.00240867	32.2288	0.0740898	2	21	antibacterial peptide production	0.0293628	Otk++.WT	BP	UP
GO:0002780	0.00240867	32.2288	0.0740898	2	21	antibacterial peptide biosynthetic process	0.0293628	Otk++.WT	BP	UP
GO:0002786	0.00240867	32.2288	0.0740898	2	21	regulation of antibacterial peptide production	0.0293628	Otk++.WT	BP	UP
GO:0002808	0.00240867	32.2288	0.0740898	2	21	regulation of antibacterial peptide biosynthetic process	0.0293628	Otk++.WT	BP	UP
GO:0006006	0.00244699	8.16327	0.582134	4	165	glucose metabolic process	0.0294424	Otk++.WT	BP	UP
GO:0009653	0.00249583	3.46309	5.28507	12	1498	anatomical structure morphogenesis	0.0294424	Otk++.WT	BP	UP
GO:0001700	0.00250145	8.1117	0.585662	4	166	embryonic development via the syncytial blastoderm	0.0294424	Otk++.WT	BP	UP
GO:2000026	0.00259164	5.16281	1.4571	6	413	regulation of multicellular organismal development	0.0301572	Otk++.WT	BP	UP
GO:0009792	0.0027864	7.86313	0.603302	4	171	embryo development ending in birth or egg hatching	0.0320592	Otk++.WT	BP	UP
GO:0007406	0.00314523	27.8221	0.084674	2	24	negative regulation of neuroblast proliferation	0.0353925	Otk++.WT	BP	UP
GO:2000178	0.00314523	27.8221	0.084674	2	24	negative regulation of neural precursor cell proliferation	0.0353925	Otk++.WT	BP	UP
GO:0019318	0.00335444	7.4513	0.635055	4	180	hexose metabolic process	0.0359635	Otk++.WT	BP	UP
GO:0060033	0.00349368	11.1914	0.310471	3	88	anatomical structure regression	0.0359635	Otk++.WT	BP	UP
GO:0002229	0.00352808	Inf	0.00352808	1	1	defense response to oomycetes	0.0359635	Otk++.WT	BP	UP
GO:0002239	0.00352808	Inf	0.00352808	1	1	response to oomycetes	0.0359635	Otk++.WT	BP	UP
GO:0016338	0.00352808	Inf	0.00352808	1	1	calcium-independent cell-cell adhesion via plasma membrane cell-adhesion molecules	0.0359635	Otk++.WT	BP	UP
GO:0035279	0.00352808	Inf	0.00352808	1	1	mRNA cleavage involved in gene silencing by miRNA	0.0359635	Otk++.WT	BP	UP
GO:0098795	0.00352808	Inf	0.00352808	1	1	mRNA cleavage involved in gene silencing	0.0359635	Otk++.WT	BP	UP
GO:0005996	0.0035602	7.32322	0.645639	4	183	monosaccharide metabolic process	0.0359635	Otk++.WT	BP	UP
GO:0009887	0.0035721	3.92468	2.69546	8	764	animal organ morphogenesis	0.0359635	Otk++.WT	BP	UP
GO:0007444	0.00367601	4.25738	2.10979	7	598	imaginal disc development	0.0359635	Otk++.WT	BP	UP
GO:0007179	0.00368767	25.4964	0.0917302	2	26	transforming growth factor beta receptor signaling pathway	0.0359635	Otk++.WT	BP	UP
GO:0043401	0.00368767	25.4964	0.0917302	2	26	steroid hormone mediated signaling pathway	0.0359635	Otk++.WT	BP	UP
GO:0048545	0.00368767	25.4964	0.0917302	2	26	response to steroid hormone	0.0359635	Otk++.WT	BP	UP
GO:0071383	0.00368767	25.4964	0.0917302	2	26	cellular response to steroid hormone stimulus	0.0359635	Otk++.WT	BP	UP
GO:0002252	0.0037229	10.931	0.317528	3	90	immune effector process	0.0359646	Otk++.WT	BP	UP
GO:0000003	0.00384474	3.6316	3.37285	9	956	reproduction	0.0367945	Otk++.WT	BP	UP
GO:0099003	0.00396114	10.6823	0.324584	3	92	vesicle-mediated transport in synapse	0.0373346	Otk++.WT	BP	UP
GO:2000647	0.0039741	24.473	0.0952583	2	27	negative regulation of stem cell proliferation	0.0373346	Otk++.WT	BP	UP
GO:0007507	0.00420853	10.4446	0.33164	3	94	heart development	0.0380266	Otk++.WT	BP	UP
GO:0072359	0.00420853	10.4446	0.33164	3	94	circulatory system development	0.0380266	Otk++.WT	BP	UP
GO:1901698	0.00420853	10.4446	0.33164	3	94	response to nitrogen compound	0.0380266	Otk++.WT	BP	UP
GO:0043901	0.00427057	23.5284	0.0987863	2	28	negative regulation of multi-organism process	0.0380266	Otk++.WT	BP	UP
GO:0071559	0.00427057	23.5284	0.0987863	2	28	response to transforming growth factor beta	0.0380266	Otk++.WT	BP	UP
GO:0071560	0.00427057	23.5284	0.0987863	2	28	cellular response to transforming growth factor beta stimulus	0.0380266	Otk++.WT	BP	UP
GO:0007476	0.00446284	5.38978	1.12193	5	318	imaginal disc-derived wing morphogenesis	0.0390594	Otk++.WT	BP	UP
GO:0048589	0.00446284	5.38978	1.12193	5	318	developmental growth	0.0390594	Otk++.WT	BP	UP
GO:1901700	0.00455214	6.81448	0.691504	4	196	response to oxygen-containing compound	0.0392277	Otk++.WT	BP	UP
GO:0045570	0.00457702	22.6538	0.102314	2	29	regulation of imaginal disc growth	0.0392277	Otk++.WT	BP	UP
GO:0099504	0.00459699	10.1069	0.342224	3	97	synaptic vesicle cycle	0.0392277	Otk++.WT	BP	UP
GO:0007472	0.00476992	5.3011	1.13957	5	323	wing disc morphogenesis	0.0403669	Otk++.WT	BP	UP
GO:1902692	0.00489339	21.8416	0.105843	2	30	regulation of neuroblast proliferation	0.0410724	Otk++.WT	BP	UP
GO:0048646	0.00509601	4.45892	1.66878	6	473	anatomical structure formation involved in morphogenesis	0.0420584	Otk++.WT	BP	UP
GO:0071396	0.00521959	21.0855	0.109371	2	31	cellular response to lipid	0.0420584	Otk++.WT	BP	UP
GO:1900424	0.00521959	21.0855	0.109371	2	31	regulation of defense response to bacterium	0.0420584	Otk++.WT	BP	UP
GO:2000177	0.00521959	21.0855	0.109371	2	31	regulation of neural precursor cell proliferation	0.0420584	Otk++.WT	BP	UP
GO:0048489	0.00529162	9.58953	0.359865	3	102	synaptic vesicle transport	0.0420584	Otk++.WT	BP	UP
GO:0097480	0.00529162	9.58953	0.359865	3	102	establishment of synaptic vesicle localization	0.0420584	Otk++.WT	BP	UP
GO:0044702	0.00533817	3.64691	2.87539	8	815	single organism reproductive process	0.0420584	Otk++.WT	BP	UP
GO:0048638	0.00533944	6.50083	0.723257	4	205	regulation of developmental growth	0.0420584	Otk++.WT	BP	UP
GO:0007156	0.00555558	20.3797	0.112899	2	32	homophilic cell adhesion via plasma membrane adhesion molecules	0.0434268	Otk++.WT	BP	UP
GO:0048732	0.00571713	6.37027	0.737369	4	209	gland development	0.0441725	Otk++.WT	BP	UP
GO:0097479	0.00573724	9.30348	0.370449	3	105	synaptic vesicle localization	0.0441725	Otk++.WT	BP	UP
GO:0032504	0.00583913	3.58658	2.91773	8	827	multicellular organism reproduction	0.044433	Otk++.WT	BP	UP
GO:0009755	0.00590126	19.7195	0.116427	2	33	hormone-mediated signaling pathway	0.044433	Otk++.WT	BP	UP
GO:0019731	0.00590126	19.7195	0.116427	2	33	antibacterial humoral response	0.044433	Otk++.WT	BP	UP
GO:0043900	0.00604654	9.12194	0.377505	3	107	regulation of multi-organism process	0.0451946	Otk++.WT	BP	UP
GO:0002777	0.00625659	19.1005	0.119955	2	34	antimicrobial peptide biosynthetic process	0.0460917	Otk++.WT	BP	UP
GO:0002805	0.00625659	19.1005	0.119955	2	34	regulation of antimicrobial peptide biosynthetic process	0.0460917	Otk++.WT	BP	UP
GO:0051650	0.00636571	8.94726	0.384561	3	109	establishment of vesicle localization	0.0465606	Otk++.WT	BP	UP
GO:0051301	0.0066319	6.09435	0.769122	4	218	cell division	0.0481636	Otk++.WT	BP	UP
GO:0048598	0.00684771	6.03616	0.776178	4	220	embryonic morphogenesis	0.0490699	Otk++.WT	BP	UP
GO:0051648	0.00703401	8.61694	0.398673	3	113	vesicle localization	0.0490699	Otk++.WT	BP	UP
GO:0002814	0.00704422	294.167	0.00705617	1	2	negative regulation of biosynthetic process of antibacterial peptides active against Gram-negative bacteria	0.0490699	Otk++.WT	BP	UP
GO:0035053	0.00704422	294.167	0.00705617	1	2	dorsal vessel heart proper cell fate commitment	0.0490699	Otk++.WT	BP	UP
GO:0035180	0.00704422	294.167	0.00705617	1	2	larval wandering behavior	0.0490699	Otk++.WT	BP	UP
GO:0043457	0.00704422	294.167	0.00705617	1	2	regulation of cellular respiration	0.0490699	Otk++.WT	BP	UP
GO:0006030	5.436e-05	24.3415	0.218459	4	86	chitin metabolic process	0.00588849	Otk++.WT	BP	DOWN
GO:1901071	7.08475e-05	22.6623	0.2337	4	92	glucosamine-containing compound metabolic process	0.00588849	Otk++.WT	BP	DOWN
GO:0006040	7.39141e-05	22.4045	0.23624	4	93	amino sugar metabolic process	0.00588849	Otk++.WT	BP	DOWN
GO:0006022	0.000114385	19.9086	0.264183	4	104	aminoglycan metabolic process	0.00683448	Otk++.WT	BP	DOWN
GO:0003707	0.00110707	50.2036	0.0505691	2	13	steroid hormone receptor activity	0.0471704	Otk++.WT	MF	UP
GO:0005515	0.00150395	3.51443	5.67152	13	1458	protein binding	0.0471704	Otk++.WT	MF	UP
GO:0004872	0.00179975	6.66467	0.906354	5	233	receptor activity	0.0471704	Otk++.WT	MF	UP
GO:0060089	0.00179975	6.66467	0.906354	5	233	molecular transducer activity	0.0471704	Otk++.WT	MF	UP
GO:0004879	0.00214566	34.49	0.0700187	2	18	RNA polymerase II transcription factor activity, ligand-activated sequence-specific DNA binding	0.0471704	Otk++.WT	MF	UP
GO:0098531	0.00214566	34.49	0.0700187	2	18	transcription factor activity, direct ligand regulated sequence-specific DNA binding	0.0471704	Otk++.WT	MF	UP
GO:0005509	0.00226225	8.29394	0.56793	4	146	calcium ion binding	0.0471704	Otk++.WT	MF	UP
GO:0001225	0.00388993	Inf	0.00388993	1	1	RNA polymerase II transcription coactivator binding	0.0471704	Otk++.WT	MF	UP
GO:0005026	0.00388993	Inf	0.00388993	1	1	transforming growth factor beta receptor activity, type II	0.0471704	Otk++.WT	MF	UP
GO:0015016	0.00388993	Inf	0.00388993	1	1	[heparan sulfate]-glucosamine N-sulfotransferase activity	0.0471704	Otk++.WT	MF	UP
GO:0035198	0.00388993	Inf	0.00388993	1	1	miRNA binding	0.0471704	Otk++.WT	MF	UP
GO:0070976	0.00388993	Inf	0.00388993	1	1	TIR domain binding	0.0471704	Otk++.WT	MF	UP
GO:0038023	0.00400794	7.0263	0.665178	4	171	signaling receptor activity	0.0471704	Otk++.WT	MF	UP
GO:0008012	2.3625e-05	768.889	0.00864429	2	3	structural constituent of adult chitin-based cuticle	0.0023625	Otk++.WT	MF	DOWN
GO:0008061	5.34438e-05	24.1197	0.216107	4	75	chitin binding	0.00267219	Otk++.WT	MF	DOWN
GO:0032783	0.000101889	30.397	0.298224	4	7	ELL-EAF complex	0.0373931	Wnt4++.WT	CC	UP
GO:0045202	0.000376421	2.64157	8.00943	19	188	synapse	0.0381897	Wnt4++.WT	CC	UP
GO:0071944	0.000496982	1.75708	33.1028	52	777	cell periphery	0.0381897	Wnt4++.WT	CC	UP
GO:0097458	0.000620669	2.3993	9.67096	21	227	neuron part	0.0381897	Wnt4++.WT	CC	UP
GO:0012505	0.000659256	1.78766	28.5869	46	671	endomembrane system	0.0381897	Wnt4++.WT	CC	UP
GO:0005794	0.000694243	2.57081	7.75381	18	182	Golgi apparatus	0.0381897	Wnt4++.WT	CC	UP
GO:0043005	0.000728414	2.84251	5.87926	15	138	neuron projection	0.0381897	Wnt4++.WT	CC	UP
GO:0005739	7.11635e-14	4.63859	12.649	44	447	mitochondrion	1.31652e-11	Wnt4++.WT	CC	DOWN
GO:0044429	5.82137e-11	4.97238	7.61201	30	269	mitochondrial part	5.38476e-09	Wnt4++.WT	CC	DOWN
GO:0000313	2.19815e-08	9.17515	1.83933	13	65	organellar ribosome	1.01664e-06	Wnt4++.WT	CC	DOWN
GO:0005761	2.19815e-08	9.17515	1.83933	13	65	mitochondrial ribosome	1.01664e-06	Wnt4++.WT	CC	DOWN
GO:0005759	3.81415e-08	6.09421	3.42399	17	121	mitochondrial matrix	1.41124e-06	Wnt4++.WT	CC	DOWN
GO:0000315	7.65163e-07	11.1652	1.0753	9	38	organellar large ribosomal subunit	2.02222e-05	Wnt4++.WT	CC	DOWN
GO:0005762	7.65163e-07	11.1652	1.0753	9	38	mitochondrial large ribosomal subunit	2.02222e-05	Wnt4++.WT	CC	DOWN
GO:0005576	1.98026e-06	2.61908	17.2897	38	611	extracellular region	4.57935e-05	Wnt4++.WT	CC	DOWN
GO:0031012	0.000186338	3.62335	4.04653	13	143	extracellular matrix	0.00383028	Wnt4++.WT	CC	DOWN
GO:0005840	0.00022937	3.53987	4.13143	13	146	ribosome	0.00424334	Wnt4++.WT	CC	DOWN
GO:0005740	0.000364071	3.35898	4.32951	13	153	mitochondrial envelope	0.00612302	Wnt4++.WT	CC	DOWN
GO:0005743	0.000438863	3.73032	3.3108	11	117	mitochondrial inner membrane	0.00676581	Wnt4++.WT	CC	DOWN
GO:0044391	0.000604265	3.35105	3.98994	12	141	ribosomal subunit	0.00833173	Wnt4++.WT	CC	DOWN
GO:0015934	0.000670955	4.17225	2.43358	9	86	large ribosomal subunit	0.00833173	Wnt4++.WT	CC	DOWN
GO:0005736	0.000717232	26.1737	0.198082	3	7	DNA-directed RNA polymerase I complex	0.00833173	Wnt4++.WT	CC	DOWN
GO:0019866	0.000720582	3.49521	3.50888	11	124	organelle inner membrane	0.00833173	Wnt4++.WT	CC	DOWN
GO:0044452	0.000864392	11.6837	0.452759	4	16	nucleolar part	0.00901641	Wnt4++.WT	CC	DOWN
GO:0031966	0.000877272	3.19894	4.15972	12	147	mitochondrial membrane	0.00901641	Wnt4++.WT	CC	DOWN
GO:0005747	0.00117325	7.32976	0.820626	5	29	mitochondrial respiratory chain complex I	0.0103358	Wnt4++.WT	CC	DOWN
GO:0030964	0.00117325	7.32976	0.820626	5	29	NADH dehydrogenase complex	0.0103358	Wnt4++.WT	CC	DOWN
GO:0045271	0.00117325	7.32976	0.820626	5	29	respiratory chain complex I	0.0103358	Wnt4++.WT	CC	DOWN
GO:0030684	0.00165064	17.4435	0.254677	3	9	preribosome	0.0138804	Wnt4++.WT	CC	DOWN
GO:0044455	0.00226971	3.78667	2.34869	8	83	mitochondrial membrane part	0.0173506	Wnt4++.WT	CC	DOWN
GO:0005666	0.00230921	14.9492	0.282974	3	10	DNA-directed RNA polymerase III complex	0.0173506	Wnt4++.WT	CC	DOWN
GO:0000814	0.00234468	69.4382	0.0848923	2	3	ESCRT II complex	0.0173506	Wnt4++.WT	CC	DOWN
GO:0098798	0.00352061	3.50273	2.51847	8	89	mitochondrial protein complex	0.0250505	Wnt4++.WT	CC	DOWN
GO:0098800	0.00373416	3.86732	2.00912	7	71	inner mitochondrial membrane protein complex	0.0255859	Wnt4++.WT	CC	DOWN
GO:0007165	3.60246e-11	2.51725	45.4095	89	1133	signal transduction	8.1884e-08	Wnt4++.WT	BP	UP
GO:0044700	2.19563e-09	2.21203	57.0725	99	1424	single organism signaling	1.80025e-06	Wnt4++.WT	BP	UP
GO:0023052	2.37605e-09	2.20789	57.1527	99	1426	signaling	1.80025e-06	Wnt4++.WT	BP	UP
GO:0007154	1.33349e-08	2.11223	59.7979	100	1492	cell communication	7.57756e-06	Wnt4++.WT	BP	UP
GO:0050794	1.76795e-08	1.97544	99.1154	144	2473	regulation of cellular process	8.0371e-06	Wnt4++.WT	BP	UP
GO:0048583	3.94582e-08	2.42736	29.4982	60	736	regulation of response to stimulus	1.39546e-05	Wnt4++.WT	BP	UP
GO:0065007	4.65114e-08	1.92814	117.672	162	2936	biological regulation	1.39546e-05	Wnt4++.WT	BP	UP
GO:0007166	5.2405e-08	2.63375	21.9633	49	548	cell surface receptor signaling pathway	1.39546e-05	Wnt4++.WT	BP	UP
GO:0009966	5.52535e-08	2.60303	22.6847	50	566	regulation of signal transduction	1.39546e-05	Wnt4++.WT	BP	UP
GO:0050789	8.26316e-08	1.9045	106.931	150	2668	regulation of biological process	1.87822e-05	Wnt4++.WT	BP	UP
GO:0050896	9.32812e-08	1.92835	84.8072	126	2116	response to stimulus	1.92753e-05	Wnt4++.WT	BP	UP
GO:0051716	1.26847e-07	2.00873	59.838	97	1493	cellular response to stimulus	2.40269e-05	Wnt4++.WT	BP	UP
GO:0009790	2.61872e-07	2.63743	18.9975	43	474	embryo development	4.57874e-05	Wnt4++.WT	BP	UP
GO:0042221	3.48184e-07	2.31676	28.376	56	708	response to chemical	5.65302e-05	Wnt4++.WT	BP	UP
GO:0040011	4.89554e-07	2.51364	20.801	45	519	locomotion	7.41837e-05	Wnt4++.WT	BP	UP
GO:0048522	6.48256e-07	2.1694	34.1874	63	853	positive regulation of cellular process	9.20929e-05	Wnt4++.WT	BP	UP
GO:0048468	8.6089e-07	1.97752	50.4194	83	1258	cell development	0.000115106	Wnt4++.WT	BP	UP
GO:0010646	1.03915e-06	2.30887	25.6506	51	640	regulation of cell communication	0.000124315	Wnt4++.WT	BP	UP
GO:0023051	1.03915e-06	2.30887	25.6506	51	640	regulation of signaling	0.000124315	Wnt4++.WT	BP	UP
GO:0051239	1.53027e-06	2.35163	23.0855	47	576	regulation of multicellular organismal process	0.000173915	Wnt4++.WT	BP	UP
GO:0048518	3.00326e-06	2.00771	39.6782	68	990	positive regulation of biological process	0.000325067	Wnt4++.WT	BP	UP
GO:0040007	4.44303e-06	2.53068	16.232	36	405	growth	0.000459046	Wnt4++.WT	BP	UP
GO:0007350	5.8839e-06	3.44694	7.01383	21	175	blastoderm segmentation	0.000576266	Wnt4++.WT	BP	UP
GO:0035239	6.08464e-06	2.32224	20.6407	42	515	tube morphogenesis	0.000576266	Wnt4++.WT	BP	UP
GO:0009880	6.90178e-06	3.29568	7.65509	22	191	embryonic pattern specification	0.000609066	Wnt4++.WT	BP	UP
GO:0050793	6.96688e-06	2.2234	23.6466	46	590	regulation of developmental process	0.000609066	Wnt4++.WT	BP	UP
GO:0007611	7.81062e-06	3.80028	5.49083	18	137	learning or memory	0.000634055	Wnt4++.WT	BP	UP
GO:0050890	7.81062e-06	3.80028	5.49083	18	137	cognition	0.000634055	Wnt4++.WT	BP	UP
GO:0007167	9.23763e-06	3.04708	8.9777	24	224	enzyme linked receptor protein signaling pathway	0.000721994	Wnt4++.WT	BP	UP
GO:0002009	9.52917e-06	2.1927	23.9272	46	597	morphogenesis of an epithelium	0.000721994	Wnt4++.WT	BP	UP
GO:0048812	1.13188e-05	2.27832	20.4403	41	510	neuron projection morphogenesis	0.000829921	Wnt4++.WT	BP	UP
GO:0030182	1.20164e-05	2.06224	29.418	53	734	neuron differentiation	0.00085354	Wnt4++.WT	BP	UP
GO:0048731	1.29914e-05	1.71743	80.2783	113	2003	system development	0.000894832	Wnt4++.WT	BP	UP
GO:0044702	1.38176e-05	2.00219	32.6644	57	815	single organism reproductive process	0.000923747	Wnt4++.WT	BP	UP
GO:0009653	1.4629e-05	1.77725	60.0384	90	1498	anatomical structure morphogenesis	0.00094488	Wnt4++.WT	BP	UP
GO:0060429	1.55656e-05	1.94254	36.7525	62	917	epithelium development	0.00094488	Wnt4++.WT	BP	UP
GO:0040008	1.57551e-05	2.74198	11.142	27	278	regulation of growth	0.00094488	Wnt4++.WT	BP	UP
GO:0006464	1.62326e-05	1.9785	33.6263	58	839	cellular protein modification process	0.00094488	Wnt4++.WT	BP	UP
GO:0036211	1.62326e-05	1.9785	33.6263	58	839	protein modification process	0.00094488	Wnt4++.WT	BP	UP
GO:0010033	1.70868e-05	2.57782	13.1459	30	328	response to organic substance	0.00094488	Wnt4++.WT	BP	UP
GO:2000026	1.74372e-05	2.38881	16.5526	35	413	regulation of multicellular organismal development	0.00094488	Wnt4++.WT	BP	UP
GO:0048729	1.74593e-05	2.13358	24.4883	46	611	tissue morphogenesis	0.00094488	Wnt4++.WT	BP	UP
GO:0048477	1.79588e-05	2.20651	21.5625	42	538	oogenesis	0.00094931	Wnt4++.WT	BP	UP
GO:0048858	2.05495e-05	2.1922	21.6828	42	541	cell projection morphogenesis	0.00106157	Wnt4++.WT	BP	UP
GO:0048667	2.20282e-05	2.32949	17.4344	36	435	cell morphogenesis involved in neuron differentiation	0.00109789	Wnt4++.WT	BP	UP
GO:0048666	2.26662e-05	2.09187	25.4903	47	636	neuron development	0.00109789	Wnt4++.WT	BP	UP
GO:0031175	2.27017e-05	2.20248	21.0415	41	525	neuron projection development	0.00109789	Wnt4++.WT	BP	UP
GO:0007292	2.34805e-05	2.17806	21.803	42	544	female gamete generation	0.0011119	Wnt4++.WT	BP	UP
GO:0007476	2.51615e-05	2.56296	12.7451	29	318	imaginal disc-derived wing morphogenesis	0.00116719	Wnt4++.WT	BP	UP
GO:0032990	2.67917e-05	2.16409	21.9232	42	547	cell part morphogenesis	0.00121795	Wnt4++.WT	BP	UP
GO:0000003	2.94227e-05	1.8863	38.3156	63	956	reproduction	0.00131133	Wnt4++.WT	BP	UP
GO:0007472	3.36824e-05	2.51743	12.9455	29	323	wing disc morphogenesis	0.00147092	Wnt4++.WT	BP	UP
GO:0006928	3.42977e-05	2.17867	20.6808	40	516	movement of cell or subcellular component	0.00147092	Wnt4++.WT	BP	UP
GO:0009888	4.15032e-05	1.85293	39.558	64	987	tissue development	0.00174698	Wnt4++.WT	BP	UP
GO:0048699	4.38995e-05	1.92937	32.3839	55	808	generation of neurons	0.00181425	Wnt4++.WT	BP	UP
GO:0071310	4.61478e-05	3.04729	7.41462	20	185	cellular response to organic substance	0.0018594	Wnt4++.WT	BP	UP
GO:0071495	4.77566e-05	3.40102	5.69122	17	142	cellular response to endogenous stimulus	0.0018594	Wnt4++.WT	BP	UP
GO:0044763	4.8009e-05	1.63551	150.617	183	3758	single-organism cellular process	0.0018594	Wnt4++.WT	BP	UP
GO:0035282	4.83809e-05	2.86016	8.65707	22	216	segmentation	0.0018594	Wnt4++.WT	BP	UP
GO:0007276	4.9201e-05	1.99039	27.8148	49	694	gamete generation	0.0018594	Wnt4++.WT	BP	UP
GO:0060562	4.99003e-05	2.18045	19.5586	38	488	epithelial tube morphogenesis	0.0018594	Wnt4++.WT	BP	UP
GO:0044707	6.31732e-05	1.60751	107.412	139	2680	single-multicellular organism process	0.00231601	Wnt4++.WT	BP	UP
GO:0009967	6.9513e-05	2.71286	9.49873	23	237	positive regulation of signal transduction	0.00250799	Wnt4++.WT	BP	UP
GO:0009887	7.42964e-05	1.91713	30.6204	52	764	animal organ morphogenesis	0.00263868	Wnt4++.WT	BP	UP
GO:0035220	7.55051e-05	2.22991	17.0336	34	425	wing disc development	0.00264036	Wnt4++.WT	BP	UP
GO:0043412	7.76283e-05	1.85418	35.4699	58	885	macromolecule modification	0.00267347	Wnt4++.WT	BP	UP
GO:0022414	7.95853e-05	1.8436	36.3116	59	906	reproductive process	0.00269996	Wnt4++.WT	BP	UP
GO:0035295	9.11966e-05	1.93392	28.4962	49	711	tube development	0.00304838	Wnt4++.WT	BP	UP
GO:0007409	9.47912e-05	2.48591	11.663	26	291	axonogenesis	0.00312261	Wnt4++.WT	BP	UP
GO:0022412	9.89208e-05	1.96546	26.2518	46	655	cellular process involved in reproduction in multicellular organism	0.0032121	Wnt4++.WT	BP	UP
GO:0051674	0.000100706	2.57951	10.3805	24	259	localization of cell	0.00322402	Wnt4++.WT	BP	UP
GO:0001700	0.000106774	3.04237	6.65312	18	166	embryonic development via the syncytial blastoderm	0.00337079	Wnt4++.WT	BP	UP
GO:0051704	0.00011987	1.77461	40.9608	64	1022	multi-organism process	0.00362482	Wnt4++.WT	BP	UP
GO:0030707	0.00012059	2.54583	10.5007	24	262	ovarian follicle cell development	0.00362482	Wnt4++.WT	BP	UP
GO:0035120	0.000120638	2.28724	14.5888	30	364	post-embryonic appendage morphogenesis	0.00362482	Wnt4++.WT	BP	UP
GO:0030030	0.000121199	1.97416	24.9292	44	622	cell projection organization	0.00362482	Wnt4++.WT	BP	UP
GO:0002066	0.000127957	2.53479	10.5408	24	263	columnar/cuboidal epithelial cell development	0.00373512	Wnt4++.WT	BP	UP
GO:0016477	0.000130878	2.58781	9.89952	23	247	cell migration	0.00373512	Wnt4++.WT	BP	UP
GO:0007281	0.000131418	1.98107	24.2478	43	605	germ cell development	0.00373512	Wnt4++.WT	BP	UP
GO:0042330	0.000132667	2.42864	11.9035	26	297	taxis	0.00373512	Wnt4++.WT	BP	UP
GO:0007169	0.000133104	3.09754	6.17217	17	154	transmembrane receptor protein tyrosine kinase signaling pathway	0.00373512	Wnt4++.WT	BP	UP
GO:0000904	0.0001394	2.10401	19.0375	36	475	cell morphogenesis involved in differentiation	0.00386409	Wnt4++.WT	BP	UP
GO:0003006	0.000149589	1.91267	27.4942	47	686	developmental process involved in reproduction	0.00409657	Wnt4++.WT	BP	UP
GO:0009792	0.000156416	2.94073	6.85351	18	171	embryo development ending in birth or egg hatching	0.00423253	Wnt4++.WT	BP	UP
GO:0032504	0.00015958	1.83118	33.1454	54	827	multicellular organism reproduction	0.00426735	Wnt4++.WT	BP	UP
GO:0035114	0.000161646	2.24479	14.8292	30	370	imaginal disc-derived appendage morphogenesis	0.00427235	Wnt4++.WT	BP	UP
GO:0002065	0.000171144	2.48096	10.7412	24	268	columnar/cuboidal epithelial cell differentiation	0.00447139	Wnt4++.WT	BP	UP
GO:0000902	0.000175296	1.9102	26.893	46	671	cell morphogenesis	0.00449207	Wnt4++.WT	BP	UP
GO:0048870	0.000176778	2.52939	10.0999	23	252	cell motility	0.00449207	Wnt4++.WT	BP	UP
GO:0035107	0.000177865	2.23097	14.9094	30	372	appendage morphogenesis	0.00449207	Wnt4++.WT	BP	UP
GO:0061564	0.000183533	2.37386	12.1439	26	303	axon development	0.00458429	Wnt4++.WT	BP	UP
GO:0048737	0.000186508	2.22412	14.9495	30	373	imaginal disc-derived appendage development	0.00460796	Wnt4++.WT	BP	UP
GO:0006935	0.000198809	2.50673	10.1801	23	254	chemotaxis	0.00485906	Wnt4++.WT	BP	UP
GO:0007264	0.000203	2.78029	7.61502	19	190	small GTPase mediated signal transduction	0.00490872	Wnt4++.WT	BP	UP
GO:0016043	0.000216262	1.57527	82.4826	110	2058	cellular component organization	0.00517434	Wnt4++.WT	BP	UP
GO:0048736	0.000224964	2.19712	15.1098	30	377	appendage development	0.00532649	Wnt4++.WT	BP	UP
GO:0048569	0.000229068	2.04417	19.5185	36	487	post-embryonic animal organ development	0.00536776	Wnt4++.WT	BP	UP
GO:0007389	0.000239464	2.0824	18.0756	34	451	pattern specification process	0.00551675	Wnt4++.WT	BP	UP
GO:0002064	0.000240281	2.37176	11.663	25	291	epithelial cell development	0.00551675	Wnt4++.WT	BP	UP
GO:0010647	0.000250283	2.46256	10.3404	23	258	positive regulation of cell communication	0.00562077	Wnt4++.WT	BP	UP
GO:0023056	0.000250283	2.46256	10.3404	23	258	positive regulation of signaling	0.00562077	Wnt4++.WT	BP	UP
GO:0007613	0.00025223	3.75447	3.64719	12	91	memory	0.00562077	Wnt4++.WT	BP	UP
GO:0035556	0.000260314	2.07181	18.1558	34	453	intracellular signal transduction	0.0057446	Wnt4++.WT	BP	UP
GO:0009952	0.00026678	3.01673	5.9317	16	148	anterior/posterior pattern specification	0.00580555	Wnt4++.WT	BP	UP
GO:0003002	0.000268184	2.11651	16.713	32	417	regionalization	0.00580555	Wnt4++.WT	BP	UP
GO:1902531	0.000290948	2.48882	9.77928	22	244	regulation of intracellular signal transduction	0.00621719	Wnt4++.WT	BP	UP
GO:0007298	0.00029267	3.46058	4.24838	13	106	border follicle cell migration	0.00621719	Wnt4++.WT	BP	UP
GO:0000578	0.000319018	3.24438	4.84956	14	121	embryonic axis specification	0.00665754	Wnt4++.WT	BP	UP
GO:0009719	0.000319257	2.75617	7.2543	18	181	response to endogenous stimulus	0.00665754	Wnt4++.WT	BP	UP
GO:0070887	0.00032642	2.46585	9.85944	22	246	cellular response to chemical stimulus	0.00674502	Wnt4++.WT	BP	UP
GO:0007265	0.000335774	2.94837	6.05193	16	151	Ras protein signal transduction	0.00687581	Wnt4++.WT	BP	UP
GO:0016055	0.000352529	3.38672	4.32854	13	108	Wnt signaling pathway	0.00715445	Wnt4++.WT	BP	UP
GO:0060541	0.000365383	2.56682	8.61699	20	215	respiratory system development	0.00734969	Wnt4++.WT	BP	UP
GO:0006468	0.000375088	2.2548	12.7051	26	317	protein phosphorylation	0.00747873	Wnt4++.WT	BP	UP
GO:0198738	0.000386175	3.35094	4.36861	13	109	cell-cell signaling by wnt	0.00753636	Wnt4++.WT	BP	UP
GO:0019953	0.000389338	1.79104	31.0612	50	775	sexual reproduction	0.00753636	Wnt4++.WT	BP	UP
GO:0044703	0.000389338	1.79104	31.0612	50	775	multi-organism reproductive process	0.00753636	Wnt4++.WT	BP	UP
GO:0048519	0.000394309	1.70375	40.1592	61	1002	negative regulation of biological process	0.00753636	Wnt4++.WT	BP	UP
GO:0007365	0.000394556	6.11372	1.40277	7	35	periodic partitioning	0.00753636	Wnt4++.WT	BP	UP
GO:0048609	0.000401396	1.78828	31.1013	50	776	multicellular organismal reproductive process	0.0076031	Wnt4++.WT	BP	UP
GO:0007560	0.000409662	2.05971	17.1137	32	427	imaginal disc morphogenesis	0.00763247	Wnt4++.WT	BP	UP
GO:0048563	0.000409662	2.05971	17.1137	32	427	post-embryonic animal organ morphogenesis	0.00763247	Wnt4++.WT	BP	UP
GO:0032989	0.000416287	1.79472	30.3398	49	757	cellular component morphogenesis	0.00769285	Wnt4++.WT	BP	UP
GO:1905114	0.000422515	3.3159	4.40869	13	110	cell surface receptor signaling pathway involved in cell-cell signaling	0.00773569	Wnt4++.WT	BP	UP
GO:0007411	0.000425412	2.47004	9.37849	21	234	axon guidance	0.00773569	Wnt4++.WT	BP	UP
GO:0048584	0.00043397	2.23077	12.8253	26	320	positive regulation of response to stimulus	0.00780361	Wnt4++.WT	BP	UP
GO:0048513	0.000436013	1.64712	47.9746	70	1197	animal organ development	0.00780361	Wnt4++.WT	BP	UP
GO:0007297	0.000461721	3.28157	4.44877	13	111	ovarian follicle cell migration	0.00819915	Wnt4++.WT	BP	UP
GO:0030111	0.000482504	4.03315	2.84561	10	71	regulation of Wnt signaling pathway	0.00843639	Wnt4++.WT	BP	UP
GO:0071363	0.000482504	4.03315	2.84561	10	71	cellular response to growth factor stimulus	0.00843639	Wnt4++.WT	BP	UP
GO:0010631	0.000491769	2.95451	5.65114	15	141	epithelial cell migration	0.00846811	Wnt4++.WT	BP	UP
GO:0090132	0.000491769	2.95451	5.65114	15	141	epithelium migration	0.00846811	Wnt4++.WT	BP	UP
GO:0071840	0.000512995	1.52759	84.206	110	2101	cellular component organization or biogenesis	0.0087672	Wnt4++.WT	BP	UP
GO:0009968	0.000522762	2.48794	8.85747	20	221	negative regulation of signal transduction	0.00886745	Wnt4++.WT	BP	UP
GO:0070848	0.000540884	3.96751	2.88569	10	72	response to growth factor	0.00910688	Wnt4++.WT	BP	UP
GO:0008543	0.000556191	9.35897	0.721423	5	18	fibroblast growth factor receptor signaling pathway	0.00915667	Wnt4++.WT	BP	UP
GO:0044344	0.000556191	9.35897	0.721423	5	18	cellular response to fibroblast growth factor stimulus	0.00915667	Wnt4++.WT	BP	UP
GO:0071774	0.000556191	9.35897	0.721423	5	18	response to fibroblast growth factor	0.00915667	Wnt4++.WT	BP	UP
GO:0006401	0.00056256	4.9	1.92379	8	48	RNA catabolic process	0.00915667	Wnt4++.WT	BP	UP
GO:0008258	0.000563983	5.70445	1.48292	7	37	head involution	0.00915667	Wnt4++.WT	BP	UP
GO:0007275	0.000568271	1.50607	97.5924	124	2435	multicellular organism development	0.00916085	Wnt4++.WT	BP	UP
GO:0032502	0.000573718	1.4964	112.021	139	2795	developmental process	0.0091614	Wnt4++.WT	BP	UP
GO:0007399	0.000579683	1.59145	56.311	79	1405	nervous system development	0.0091614	Wnt4++.WT	BP	UP
GO:0048856	0.000580397	1.49803	107.211	134	2675	anatomical structure development	0.0091614	Wnt4++.WT	BP	UP
GO:0007420	0.000598358	3.18268	4.56901	13	114	brain development	0.00935482	Wnt4++.WT	BP	UP
GO:0007424	0.000603998	2.5224	8.29636	19	207	open tracheal system development	0.00935482	Wnt4++.WT	BP	UP
GO:2000027	0.000604997	3.90395	2.92577	10	73	regulation of organ morphogenesis	0.00935482	Wnt4++.WT	BP	UP
GO:0007552	0.00064297	1.9205	20.6006	36	514	metamorphosis	0.0098748	Wnt4++.WT	BP	UP
GO:0007616	0.000651339	4.24825	2.44482	9	61	long-term memory	0.00992888	Wnt4++.WT	BP	UP
GO:0045926	0.000655228	3.56593	3.48688	11	87	negative regulation of growth	0.00992888	Wnt4++.WT	BP	UP
GO:0097485	0.000701978	2.36666	9.7392	21	243	neuron projection guidance	0.0105074	Wnt4++.WT	BP	UP
GO:0007351	0.00070727	3.11994	4.64917	13	116	tripartite regional subdivision	0.0105074	Wnt4++.WT	BP	UP
GO:0008595	0.00070727	3.11994	4.64917	13	116	anterior/posterior axis specification, embryo	0.0105074	Wnt4++.WT	BP	UP
GO:0048707	0.000721109	1.92446	19.9594	35	498	instar larval or pupal morphogenesis	0.0106413	Wnt4++.WT	BP	UP
GO:0046528	0.000730334	8.6892	0.761502	5	19	imaginal disc fusion	0.0106413	Wnt4++.WT	BP	UP
GO:0046529	0.000730334	8.6892	0.761502	5	19	imaginal disc fusion, thorax closure	0.0106413	Wnt4++.WT	BP	UP
GO:0048585	0.000775531	2.29587	10.5007	22	262	negative regulation of response to stimulus	0.0112279	Wnt4++.WT	BP	UP
GO:0051056	0.000796597	3.25356	4.12814	12	103	regulation of small GTPase mediated signal transduction	0.0114599	Wnt4++.WT	BP	UP
GO:0044767	0.000805335	1.47932	110.859	137	2766	single-organism developmental process	0.0114914	Wnt4++.WT	BP	UP
GO:0032501	0.000808896	1.47647	127.531	154	3182	multicellular organismal process	0.0114914	Wnt4++.WT	BP	UP
GO:0090130	0.000820992	2.79607	5.9317	15	148	tissue migration	0.0115908	Wnt4++.WT	BP	UP
GO:0031323	0.000855456	1.59467	49.9785	71	1247	regulation of cellular metabolic process	0.0120028	Wnt4++.WT	BP	UP
GO:0048589	0.000906496	2.14431	12.7451	25	318	developmental growth	0.0125678	Wnt4++.WT	BP	UP
GO:0030855	0.000906782	2.11043	13.4666	26	336	epithelial cell differentiation	0.0125678	Wnt4++.WT	BP	UP
GO:0008101	0.000942207	8.10872	0.801581	5	20	decapentaplegic signaling pathway	0.0129216	Wnt4++.WT	BP	UP
GO:0009791	0.000943683	1.79069	25.7708	42	643	post-embryonic development	0.0129216	Wnt4++.WT	BP	UP
GO:1902533	0.000975702	3.00152	4.80948	13	120	positive regulation of intracellular signal transduction	0.0132801	Wnt4++.WT	BP	UP
GO:0099003	0.00105323	3.34333	3.68727	11	92	vesicle-mediated transport in synapse	0.0141026	Wnt4++.WT	BP	UP
GO:0050808	0.001054	2.46137	8.01581	18	200	synapse organization	0.0141026	Wnt4++.WT	BP	UP
GO:0009948	0.00105475	2.97328	4.84956	13	121	anterior/posterior axis specification	0.0141026	Wnt4++.WT	BP	UP
GO:0009886	0.00106635	1.87654	20.4002	35	509	post-embryonic animal morphogenesis	0.0141076	Wnt4++.WT	BP	UP
GO:0007259	0.00107374	5.03037	1.64324	7	41	JAK-STAT cascade	0.0141076	Wnt4++.WT	BP	UP
GO:0097696	0.00107374	5.03037	1.64324	7	41	STAT cascade	0.0141076	Wnt4++.WT	BP	UP
GO:0001667	0.00108202	2.7128	6.09201	15	152	ameboidal-type cell migration	0.0141347	Wnt4++.WT	BP	UP
GO:0010648	0.00125901	2.29891	9.49873	20	237	negative regulation of cell communication	0.0162239	Wnt4++.WT	BP	UP
GO:0023057	0.00125901	2.29891	9.49873	20	237	negative regulation of signaling	0.0162239	Wnt4++.WT	BP	UP
GO:0048598	0.00126336	2.35462	8.81739	19	220	embryonic morphogenesis	0.0162239	Wnt4++.WT	BP	UP
GO:0097305	0.0013757	3.22248	3.80751	11	95	response to alcohol	0.0175672	Wnt4++.WT	BP	UP
GO:0080090	0.00139564	1.56326	49.9785	70	1247	regulation of primary metabolic process	0.0177223	Wnt4++.WT	BP	UP
GO:0007416	0.00148538	2.72528	5.65114	14	141	synapse assembly	0.0186786	Wnt4++.WT	BP	UP
GO:0007444	0.00149782	1.77779	23.9673	39	598	imaginal disc development	0.0186786	Wnt4++.WT	BP	UP
GO:0043408	0.00149967	3.1841	3.84759	11	96	regulation of MAPK cascade	0.0186786	Wnt4++.WT	BP	UP
GO:0006109	0.00150382	2.61532	6.29241	15	157	regulation of carbohydrate metabolic process	0.0186786	Wnt4++.WT	BP	UP
GO:0050790	0.00156216	2.3677	8.29636	18	207	regulation of catalytic activity	0.0192978	Wnt4++.WT	BP	UP
GO:0002165	0.00158983	1.78412	23.2458	38	580	instar larval or pupal development	0.0192997	Wnt4++.WT	BP	UP
GO:0006597	0.0016009	Inf	0.0801581	2	2	spermine biosynthetic process	0.0192997	Wnt4++.WT	BP	UP
GO:0008215	0.0016009	Inf	0.0801581	2	2	spermine metabolic process	0.0192997	Wnt4++.WT	BP	UP
GO:0008295	0.0016009	Inf	0.0801581	2	2	spermidine biosynthetic process	0.0192997	Wnt4++.WT	BP	UP
GO:0000281	0.00160477	4.0785	2.24443	8	56	mitotic cytokinesis	0.0192997	Wnt4++.WT	BP	UP
GO:0099504	0.00163266	3.14661	3.88767	11	97	synaptic vesicle cycle	0.0195318	Wnt4++.WT	BP	UP
GO:0019222	0.00165477	1.53643	53.8261	74	1343	regulation of metabolic process	0.0196927	Wnt4++.WT	BP	UP
GO:0046578	0.00177514	3.10997	3.92774	11	98	regulation of Ras protein signal transduction	0.021015	Wnt4++.WT	BP	UP
GO:0042325	0.00181755	2.56006	6.41264	15	160	regulation of phosphorylation	0.0214057	Wnt4++.WT	BP	UP
GO:0007428	0.00183859	9.70286	0.561106	4	14	primary branching, open tracheal system	0.0215418	Wnt4++.WT	BP	UP
GO:0043405	0.00185275	6.75428	0.921818	5	23	regulation of MAP kinase activity	0.0215964	Wnt4++.WT	BP	UP
GO:0001932	0.0019406	2.64049	5.81146	14	145	regulation of protein phosphorylation	0.022505	Wnt4++.WT	BP	UP
GO:0001654	0.00196674	2.01461	13.4666	25	336	eye development	0.0225856	Wnt4++.WT	BP	UP
GO:0009309	0.00197735	18.1441	0.280553	3	7	amine biosynthetic process	0.0225856	Wnt4++.WT	BP	UP
GO:0042401	0.00197735	18.1441	0.280553	3	7	cellular biogenic amine biosynthetic process	0.0225856	Wnt4++.WT	BP	UP
GO:0022603	0.00201781	2.25064	9.1781	19	229	regulation of anatomical structure morphogenesis	0.0228514	Wnt4++.WT	BP	UP
GO:0016337	0.00202073	3.9142	2.32458	8	58	single organismal cell-cell adhesion	0.0228514	Wnt4++.WT	BP	UP
GO:0042048	0.00209058	3.03918	4.0079	11	100	olfactory behavior	0.0235242	Wnt4++.WT	BP	UP
GO:0007610	0.00220468	1.83608	18.9173	32	472	behavior	0.0246859	Wnt4++.WT	BP	UP
GO:0007442	0.0022583	3.83689	2.36466	8	59	hindgut morphogenesis	0.0249891	Wnt4++.WT	BP	UP
GO:0061525	0.0022583	3.83689	2.36466	8	59	hindgut development	0.0249891	Wnt4++.WT	BP	UP
GO:0007367	0.00226474	6.39785	0.961897	5	24	segment polarity determination	0.0249891	Wnt4++.WT	BP	UP
GO:0048523	0.00234924	1.61271	35.3497	52	882	negative regulation of cellular process	0.0257962	Wnt4++.WT	BP	UP
GO:0061640	0.00237927	3.18751	3.48688	10	87	cytoskeleton-dependent cytokinesis	0.0259994	Wnt4++.WT	BP	UP
GO:0071900	0.00239062	5.04068	1.40277	6	35	regulation of protein serine/threonine kinase activity	0.0259994	Wnt4++.WT	BP	UP
GO:0044699	0.00242094	1.46663	184.684	207	4608	single-organism process	0.0260245	Wnt4++.WT	BP	UP
GO:0036465	0.0024468	4.27202	1.88371	7	47	synaptic vesicle recycling	0.0260245	Wnt4++.WT	BP	UP
GO:0048488	0.0024468	4.27202	1.88371	7	47	synaptic vesicle endocytosis	0.0260245	Wnt4++.WT	BP	UP
GO:0048489	0.00245017	2.9715	4.08806	11	102	synaptic vesicle transport	0.0260245	Wnt4++.WT	BP	UP
GO:0097480	0.00245017	2.9715	4.08806	11	102	establishment of synaptic vesicle localization	0.0260245	Wnt4++.WT	BP	UP
GO:0048869	0.00250469	1.45067	77.4327	99	1932	cellular developmental process	0.0264799	Wnt4++.WT	BP	UP
GO:0008355	0.00251726	3.76254	2.40474	8	60	olfactory learning	0.0264895	Wnt4++.WT	BP	UP
GO:0030154	0.00256784	1.45393	74.7073	96	1864	cell differentiation	0.0268972	Wnt4++.WT	BP	UP
GO:0060322	0.00267167	2.64868	5.37059	13	134	head development	0.0278564	Wnt4++.WT	BP	UP
GO:0007423	0.002687	1.84616	17.5947	30	439	sensory organ development	0.0278883	Wnt4++.WT	BP	UP
GO:0044708	0.00277261	1.98675	13.0658	24	326	single-organism behavior	0.0284593	Wnt4++.WT	BP	UP
GO:0051301	0.00277317	2.23376	8.73723	18	218	cell division	0.0284593	Wnt4++.WT	BP	UP
GO:0009987	0.00277957	1.4872	197.91	219	4938	cellular process	0.0284593	Wnt4++.WT	BP	UP
GO:0007635	0.00308198	2.87538	4.2083	11	105	chemosensory behavior	0.0312739	Wnt4++.WT	BP	UP
GO:0097479	0.00308198	2.87538	4.2083	11	105	synaptic vesicle localization	0.0312739	Wnt4++.WT	BP	UP
GO:0010324	0.00313755	8.08333	0.641264	4	16	membrane invagination	0.031556	Wnt4++.WT	BP	UP
GO:0099024	0.00313755	8.08333	0.641264	4	16	plasma membrane invagination	0.031556	Wnt4++.WT	BP	UP
GO:0007178	0.00316849	3.28982	3.04601	9	76	transmembrane receptor protein serine/threonine kinase signaling pathway	0.0317268	Wnt4++.WT	BP	UP
GO:0010906	0.00320107	2.48553	6.13209	14	153	regulation of glucose metabolic process	0.0319124	Wnt4++.WT	BP	UP
GO:0006357	0.00326225	1.8588	16.2721	28	406	regulation of transcription from RNA polymerase II promoter	0.0321605	Wnt4++.WT	BP	UP
GO:0007179	0.00328255	5.78682	1.04205	5	26	transforming growth factor beta receptor signaling pathway	0.0321605	Wnt4++.WT	BP	UP
GO:0045887	0.00328255	5.78682	1.04205	5	26	positive regulation of synaptic growth at neuromuscular junction	0.0321605	Wnt4++.WT	BP	UP
GO:1904398	0.00328255	5.78682	1.04205	5	26	positive regulation of neuromuscular junction development	0.0321605	Wnt4++.WT	BP	UP
GO:0000910	0.00332134	3.0283	3.64719	10	91	cytokinesis	0.0324009	Wnt4++.WT	BP	UP
GO:0006897	0.00338667	2.01588	11.7832	22	294	endocytosis	0.0328617	Wnt4++.WT	BP	UP
GO:0010675	0.00339749	2.46741	6.17217	14	154	regulation of cellular carbohydrate metabolic process	0.0328617	Wnt4++.WT	BP	UP
GO:0045471	0.00343559	3.55573	2.52498	8	63	response to ethanol	0.0329356	Wnt4++.WT	BP	UP
GO:0045595	0.00344241	2.08938	10.3404	20	258	regulation of cell differentiation	0.0329356	Wnt4++.WT	BP	UP
GO:0048638	0.00344861	2.23998	8.2162	17	205	regulation of developmental growth	0.0329356	Wnt4++.WT	BP	UP
GO:0016192	0.00367686	1.78467	18.757	31	468	vesicle-mediated transport	0.0349687	Wnt4++.WT	BP	UP
GO:0065009	0.00375534	2.11526	9.69913	19	242	regulation of molecular function	0.0355662	Wnt4++.WT	BP	UP
GO:0043410	0.00379336	3.49172	2.56506	8	64	positive regulation of MAPK cascade	0.0356293	Wnt4++.WT	BP	UP
GO:0098602	0.00379336	3.49172	2.56506	8	64	single organism cell adhesion	0.0356293	Wnt4++.WT	BP	UP
GO:0046427	0.0039752	7.46044	0.681343	4	17	positive regulation of JAK-STAT cascade	0.0370313	Wnt4++.WT	BP	UP
GO:1904894	0.0039752	7.46044	0.681343	4	17	positive regulation of STAT cascade	0.0370313	Wnt4++.WT	BP	UP
GO:0009628	0.00405136	1.95069	12.7051	23	317	response to abiotic stimulus	0.0375867	Wnt4++.WT	BP	UP
GO:0044262	0.00407381	2.26081	7.65509	16	191	cellular carbohydrate metabolic process	0.0376414	Wnt4++.WT	BP	UP
GO:0051650	0.00412168	2.75637	4.36861	11	109	establishment of vesicle localization	0.0377932	Wnt4++.WT	BP	UP
GO:0051962	0.0041235	3.14743	3.16624	9	79	positive regulation of nervous system development	0.0377932	Wnt4++.WT	BP	UP
GO:0016319	0.00417927	3.42995	2.60514	8	65	mushroom body development	0.0379979	Wnt4++.WT	BP	UP
GO:0034655	0.00417927	3.42995	2.60514	8	65	nucleobase-containing compound catabolic process	0.0379979	Wnt4++.WT	BP	UP
GO:0010604	0.00441004	1.77667	18.1959	30	454	positive regulation of macromolecule metabolic process	0.0399363	Wnt4++.WT	BP	UP
GO:0051960	0.0044915	2.07672	9.85944	19	246	regulation of nervous system development	0.0405126	Wnt4++.WT	BP	UP
GO:0009798	0.00455598	2.3001	7.05391	15	176	axis specification	0.0407878	Wnt4++.WT	BP	UP
GO:0060255	0.00457679	1.48796	48.7361	66	1216	regulation of macromolecule metabolic process	0.0407878	Wnt4++.WT	BP	UP
GO:0071559	0.00459379	5.28206	1.12221	5	28	response to transforming growth factor beta	0.0407878	Wnt4++.WT	BP	UP
GO:0071560	0.00459379	5.28206	1.12221	5	28	cellular response to transforming growth factor beta stimulus	0.0407878	Wnt4++.WT	BP	UP
GO:0008216	0.00467524	48.234	0.120237	2	3	spermidine metabolic process	0.0411892	Wnt4++.WT	BP	UP
GO:2000574	0.00467524	48.234	0.120237	2	3	regulation of microtubule motor activity	0.0411892	Wnt4++.WT	BP	UP
GO:0048749	0.00472394	1.92332	12.8654	23	321	compound eye development	0.0414576	Wnt4++.WT	BP	UP
GO:0006402	0.00478144	4.29623	1.60316	6	40	mRNA catabolic process	0.0418008	Wnt4++.WT	BP	UP
GO:0072583	0.00488881	3.71151	2.12419	7	53	clathrin-dependent endocytosis	0.0425758	Wnt4++.WT	BP	UP
GO:0046580	0.00495206	6.92653	0.721423	4	18	negative regulation of Ras protein signal transduction	0.0429619	Wnt4++.WT	BP	UP
GO:0048592	0.0050648	2.01049	10.7011	20	267	eye morphogenesis	0.0436071	Wnt4++.WT	BP	UP
GO:0090596	0.0050648	2.01049	10.7011	20	267	sensory organ morphogenesis	0.0436071	Wnt4++.WT	BP	UP
GO:1901700	0.00523504	2.19635	7.85549	16	196	response to oxygen-containing compound	0.0449028	Wnt4++.WT	BP	UP
GO:0051965	0.00537248	5.06123	1.16229	5	29	positive regulation of synapse assembly	0.0459084	Wnt4++.WT	BP	UP
GO:0051648	0.00542381	2.6467	4.52893	11	113	vesicle localization	0.0461735	Wnt4++.WT	BP	UP
GO:0008306	0.00552026	3.257	2.72537	8	68	associative learning	0.0468192	Wnt4++.WT	BP	UP
GO:0051336	0.00579534	2.62061	4.56901	11	114	regulation of hydrolase activity	0.0489695	Wnt4++.WT	BP	UP
GO:1901564	3.59126e-07	2.4043	26.5174	53	858	organonitrogen compound metabolic process	0.000451422	Wnt4++.WT	BP	DOWN
GO:0032543	1.43871e-06	6.68927	2.19433	12	71	mitochondrial translation	0.000814917	Wnt4++.WT	BP	DOWN
GO:0006030	1.94491e-06	5.87325	2.65792	13	86	chitin metabolic process	0.000814917	Wnt4++.WT	BP	DOWN
GO:1901071	4.23431e-06	5.42239	2.84335	13	92	glucosamine-containing compound metabolic process	0.00120411	Wnt4++.WT	BP	DOWN
GO:0006040	4.78963e-06	5.35382	2.87426	13	93	amino sugar metabolic process	0.00120411	Wnt4++.WT	BP	DOWN
GO:0007005	7.86205e-06	3.95721	4.94496	17	160	mitochondrion organization	0.0016471	Wnt4++.WT	BP	DOWN
GO:1901135	1.16114e-05	2.74616	11.6207	28	376	carbohydrate derivative metabolic process	0.00208508	Wnt4++.WT	BP	DOWN
GO:0006022	1.67122e-05	4.69903	3.21423	13	104	aminoglycan metabolic process	0.00262591	Wnt4++.WT	BP	DOWN
GO:0009126	7.18365e-05	4.31661	3.18332	12	103	purine nucleoside monophosphate metabolic process	0.00902985	Wnt4++.WT	BP	DOWN
GO:0009167	7.18365e-05	4.31661	3.18332	12	103	purine ribonucleoside monophosphate metabolic process	0.00902985	Wnt4++.WT	BP	DOWN
GO:0006120	8.80439e-05	10.1527	0.77265	6	25	mitochondrial electron transport, NADH to ubiquinone	0.010061	Wnt4++.WT	BP	DOWN
GO:0009161	0.000114344	4.08877	3.33785	12	108	ribonucleoside monophosphate metabolic process	0.0119776	Wnt4++.WT	BP	DOWN
GO:0009123	0.000125043	4.04602	3.36876	12	109	nucleoside monophosphate metabolic process	0.0120907	Wnt4++.WT	BP	DOWN
GO:0044281	0.000135306	2.08209	20.6143	38	667	small molecule metabolic process	0.0121485	Wnt4++.WT	BP	DOWN
GO:0072521	0.000273209	3.28146	4.75953	14	154	purine-containing compound metabolic process	0.0228949	Wnt4++.WT	BP	DOWN
GO:0006119	0.000417422	5.06719	1.82345	8	59	oxidative phosphorylation	0.0327937	Wnt4++.WT	BP	DOWN
GO:0043436	0.000488154	2.83108	6.24301	16	202	oxoacid metabolic process	0.0338243	Wnt4++.WT	BP	DOWN
GO:0046034	0.000508745	3.95904	2.84335	10	92	ATP metabolic process	0.0338243	Wnt4++.WT	BP	DOWN
GO:0009116	0.000526191	3.40365	3.92506	12	127	nucleoside metabolic process	0.0338243	Wnt4++.WT	BP	DOWN
GO:0032787	0.000554919	3.91076	2.87426	10	93	monocarboxylic acid metabolic process	0.0338243	Wnt4++.WT	BP	DOWN
GO:1901657	0.000565084	3.37381	3.95597	12	128	glycosyl compound metabolic process	0.0338243	Wnt4++.WT	BP	DOWN
GO:0046128	0.000598651	3.5787	3.43057	11	111	purine ribonucleoside metabolic process	0.0342047	Wnt4++.WT	BP	DOWN
GO:0009144	0.000657717	3.81762	2.93607	10	95	purine nucleoside triphosphate metabolic process	0.0344479	Wnt4++.WT	BP	DOWN
GO:0009205	0.000657717	3.81762	2.93607	10	95	purine ribonucleoside triphosphate metabolic process	0.0344479	Wnt4++.WT	BP	DOWN
GO:0042278	0.000696768	3.50749	3.49238	11	113	purine nucleoside metabolic process	0.0345546	Wnt4++.WT	BP	DOWN
GO:0009199	0.000714733	3.77267	2.96698	10	96	ribonucleoside triphosphate metabolic process	0.0345546	Wnt4++.WT	BP	DOWN
GO:0042775	0.000788255	5.24002	1.5453	7	50	mitochondrial ATP synthesis coupled electron transport	0.0360913	Wnt4++.WT	BP	DOWN
GO:0009141	0.000841029	3.68584	3.02879	10	98	nucleoside triphosphate metabolic process	0.0360913	Wnt4++.WT	BP	DOWN
GO:0055114	0.000844643	2.19882	11.9915	24	388	oxidation-reduction process	0.0360913	Wnt4++.WT	BP	DOWN
GO:0009119	0.000868787	3.40577	3.5851	11	116	ribonucleoside metabolic process	0.0360913	Wnt4++.WT	BP	DOWN
GO:0042773	0.00089008	5.12018	1.57621	7	51	ATP synthesis coupled electron transport	0.0360913	Wnt4++.WT	BP	DOWN
GO:0006144	0.000929617	23.8299	0.216342	3	7	purine nucleobase metabolic process	0.0365165	Wnt4++.WT	BP	DOWN
GO:0009150	0.00117784	3.07657	4.29594	12	139	purine ribonucleotide metabolic process	0.0448651	Wnt4++.WT	BP	DOWN
GO:0040003	0.00125384	3.05208	4.32684	12	140	chitin-based cuticle development	0.0463553	Wnt4++.WT	BP	DOWN
GO:0006163	0.00133387	3.02797	4.35775	12	141	purine nucleotide metabolic process	0.0469854	Wnt4++.WT	BP	DOWN
GO:0019752	0.00134564	2.64113	6.21211	15	201	carboxylic acid metabolic process	0.0469854	Wnt4++.WT	BP	DOWN
GO:0005515	1.22982e-09	2.2289	59.0258	102	1458	protein binding	6.46883e-07	Wnt4++.WT	MF	UP
GO:0005057	7.36751e-06	7.19123	1.7813	10	44	receptor signaling protein activity	0.00193766	Wnt4++.WT	MF	UP
GO:0004871	5.87944e-05	2.68316	10.0401	24	248	signal transducer activity	0.0103086	Wnt4++.WT	MF	UP
GO:0019899	0.000192937	2.71214	8.21827	20	203	enzyme binding	0.0253712	Wnt4++.WT	MF	UP
GO:0005198	8.64423e-09	3.54673	11.5384	34	376	structural molecule activity	3.50091e-06	Wnt4++.WT	MF	DOWN
GO:0008061	2.43223e-06	6.31604	2.30154	12	75	chitin binding	0.000492528	Wnt4++.WT	MF	DOWN
GO:0008012	2.85049e-05	Inf	0.0920617	3	3	structural constituent of adult chitin-based cuticle	0.00296631	Wnt4++.WT	MF	DOWN
GO:0005214	2.96375e-05	4.77972	2.91529	12	95	structural constituent of chitin-based cuticle	0.00296631	Wnt4++.WT	MF	DOWN
GO:0042302	3.66211e-05	4.66585	2.97666	12	97	structural constituent of cuticle	0.00296631	Wnt4++.WT	MF	DOWN
GO:0008010	0.000185631	5.07353	2.05604	9	67	structural constituent of chitin-based larval cuticle	0.0125301	Wnt4++.WT	MF	DOWN
GO:0003899	0.000835102	8.0625	0.767181	5	25	DNA-directed RNA polymerase activity	0.0375796	Wnt4++.WT	MF	DOWN
GO:0003954	0.000835102	8.0625	0.767181	5	25	NADH dehydrogenase activity	0.0375796	Wnt4++.WT	MF	DOWN
GO:0034062	0.000835102	8.0625	0.767181	5	25	RNA polymerase activity	0.0375796	Wnt4++.WT	MF	DOWN
GO:0005576	2.55734e-11	5.91917	7.39616	29	611	extracellular region	2.27603e-09	arm∆Ntcf∆N-short.WT	CC	UP
GO:0044421	1.92629e-05	4.19049	4.3336	15	358	extracellular region part	0.0008572	arm∆Ntcf∆N-short.WT	CC	UP
GO:0005615	6.2569e-05	5.27219	2.21522	10	183	extracellular space	0.00185622	arm∆Ntcf∆N-short.WT	CC	UP
GO:0005576	2.15968e-11	7.79557	5.18692	24	611	extracellular region	1.23102e-09	arm∆Ntcf∆N-short.WT	CC	DOWN
GO:0044421	0.000164864	4.39381	3.03914	11	358	extracellular region part	0.0034837	arm∆Ntcf∆N-short.WT	CC	DOWN
GO:0031012	0.000183353	6.75798	1.21396	7	143	extracellular matrix	0.0034837	arm∆Ntcf∆N-short.WT	CC	DOWN
GO:0007594	5.13262e-05	72.75	0.0838273	3	6	puparial adhesion	0.0133448	arm∆Ntcf∆N-short.WT	BP	UP
GO:0022608	5.13262e-05	72.75	0.0838273	3	6	multicellular organism adhesion	0.0133448	arm∆Ntcf∆N-short.WT	BP	UP
GO:0022609	5.13262e-05	72.75	0.0838273	3	6	multicellular organism adhesion to substrate	0.0133448	arm∆Ntcf∆N-short.WT	BP	UP
GO:0006013	8.89094e-05	54.5547	0.0977985	3	7	mannose metabolic process	0.0173373	arm∆Ntcf∆N-short.WT	BP	UP
GO:0006030	2.8027e-12	20.2576	0.898109	13	86	chitin metabolic process	1.49794e-09	arm∆Ntcf∆N-short.WT	BP	DOWN
GO:1901071	6.84901e-12	18.7028	0.960768	13	92	glucosamine-containing compound metabolic process	1.49794e-09	arm∆Ntcf∆N-short.WT	BP	DOWN
GO:0006040	7.89777e-12	18.4664	0.971211	13	93	amino sugar metabolic process	1.49794e-09	arm∆Ntcf∆N-short.WT	BP	DOWN
GO:0006022	3.40486e-11	16.2084	1.08609	13	104	aminoglycan metabolic process	4.84342e-09	arm∆Ntcf∆N-short.WT	BP	DOWN
GO:1901135	5.79406e-06	4.68402	3.92662	15	376	carbohydrate derivative metabolic process	0.000659364	arm∆Ntcf∆N-short.WT	BP	DOWN
GO:0004553	9.3021e-10	16.3853	0.899006	11	60	hydrolase activity, hydrolyzing O-glycosyl compounds	2.01856e-07	arm∆Ntcf∆N-short.WT	MF	UP
GO:0016798	2.28343e-09	14.8572	0.973923	11	65	hydrolase activity, acting on glycosyl bonds	2.47752e-07	arm∆Ntcf∆N-short.WT	MF	UP
GO:0008970	1.40648e-08	172.601	0.104884	5	7	phosphatidylcholine 1-acylhydrolase activity	1.01736e-06	arm∆Ntcf∆N-short.WT	MF	UP
GO:0016298	6.87943e-08	14.6261	0.794122	9	53	lipase activity	3.73209e-06	arm∆Ntcf∆N-short.WT	MF	UP
GO:0004558	4.99667e-07	49.2785	0.179801	5	12	alpha-1,4-glucosidase activity	1.80713e-05	arm∆Ntcf∆N-short.WT	MF	UP
GO:0090599	4.99667e-07	49.2785	0.179801	5	12	alpha-glucosidase activity	1.80713e-05	arm∆Ntcf∆N-short.WT	MF	UP
GO:0016787	8.19857e-07	2.89123	18.1899	39	1214	hydrolase activity	2.54156e-05	arm∆Ntcf∆N-short.WT	MF	UP
GO:0015926	1.23323e-06	38.3165	0.209768	5	14	glucosidase activity	3.34513e-05	arm∆Ntcf∆N-short.WT	MF	UP
GO:0004620	3.5156e-06	18.1384	0.43452	6	29	phospholipase activity	8.47651e-05	arm∆Ntcf∆N-short.WT	MF	UP
GO:0052689	2.30275e-05	7.82986	1.19867	8	80	carboxylic ester hydrolase activity	0.000499697	arm∆Ntcf∆N-short.WT	MF	UP
GO:0004252	6.19768e-05	5.84761	1.76804	9	118	serine-type endopeptidase activity	0.00122263	arm∆Ntcf∆N-short.WT	MF	UP
GO:0004175	0.000109414	4.11615	3.32632	12	222	endopeptidase activity	0.00197856	arm∆Ntcf∆N-short.WT	MF	UP
GO:0003824	0.000156286	2.08429	41.4142	60	2764	catalytic activity	0.00260878	arm∆Ntcf∆N-short.WT	MF	UP
GO:0008236	0.000175507	5.04586	2.02276	9	135	serine-type peptidase activity	0.00272035	arm∆Ntcf∆N-short.WT	MF	UP
GO:0017171	0.000196237	4.96554	2.05273	9	137	serine hydrolase activity	0.0028389	arm∆Ntcf∆N-short.WT	MF	UP
GO:0004190	0.000363297	28.9816	0.149834	3	10	aspartic-type endopeptidase activity	0.00463738	arm∆Ntcf∆N-short.WT	MF	UP
GO:0070001	0.000363297	28.9816	0.149834	3	10	aspartic-type peptidase activity	0.00463738	arm∆Ntcf∆N-short.WT	MF	UP
GO:0004559	0.000494104	25.3552	0.164818	3	11	alpha-mannosidase activity	0.00564318	arm∆Ntcf∆N-short.WT	MF	UP
GO:0015923	0.000494104	25.3552	0.164818	3	11	mannosidase activity	0.00564318	arm∆Ntcf∆N-short.WT	MF	UP
GO:0004806	0.000837946	20.2782	0.194785	3	13	triglyceride lipase activity	0.00909171	arm∆Ntcf∆N-short.WT	MF	UP
GO:0008011	0.00130825	67.0098	0.0599337	2	4	structural constituent of pupal chitin-based cuticle	0.0135186	arm∆Ntcf∆N-short.WT	MF	UP
GO:0070011	0.00143502	2.88103	5.03443	13	336	peptidase activity, acting on L-amino acid peptides	0.0141545	arm∆Ntcf∆N-short.WT	MF	UP
GO:0008233	0.00163947	2.83493	5.10935	13	341	peptidase activity	0.0154681	arm∆Ntcf∆N-short.WT	MF	UP
GO:0016788	0.00366837	2.67391	4.94453	12	330	hydrolase activity, acting on ester bonds	0.0331682	arm∆Ntcf∆N-short.WT	MF	UP
GO:0015381	0.00444603	26.7922	0.104884	2	7	high-affinity sulfate transmembrane transporter activity	0.0385915	arm∆Ntcf∆N-short.WT	MF	UP
GO:0008271	0.00587028	22.3235	0.119867	2	8	secondary active sulfate transmembrane transporter activity	0.0489942	arm∆Ntcf∆N-short.WT	MF	UP
GO:0008061	5.77039e-13	23.3911	0.799597	13	75	chitin binding	1.11946e-10	arm∆Ntcf∆N-short.WT	MF	DOWN
GO:0016490	2.14046e-06	31.0281	0.223887	5	21	structural constituent of peritrophic membrane	0.000207625	arm∆Ntcf∆N-short.WT	MF	DOWN
GO:0005324	0.000334102	190.722	0.0319839	2	3	long-chain fatty acid transporter activity	0.0108026	arm∆Ntcf∆N-short.WT	MF	DOWN
GO:0008012	0.000334102	190.722	0.0319839	2	3	structural constituent of adult chitin-based cuticle	0.0108026	arm∆Ntcf∆N-short.WT	MF	DOWN
GO:0015245	0.000334102	190.722	0.0319839	2	3	fatty acid transporter activity	0.0108026	arm∆Ntcf∆N-short.WT	MF	DOWN
GO:0016207	0.000334102	190.722	0.0319839	2	3	4-coumarate-CoA ligase activity	0.0108026	arm∆Ntcf∆N-short.WT	MF	DOWN
GO:0005214	0.000491171	6.71976	1.01282	6	95	structural constituent of chitin-based cuticle	0.011963	arm∆Ntcf∆N-short.WT	MF	DOWN
GO:0042302	0.000549169	6.57014	1.03414	6	97	structural constituent of cuticle	0.011963	arm∆Ntcf∆N-short.WT	MF	DOWN
GO:0005198	0.000554983	3.45782	4.00864	12	376	structural molecule activity	0.011963	arm∆Ntcf∆N-short.WT	MF	DOWN
GO:0008010	0.000693978	7.95348	0.714306	5	67	structural constituent of chitin-based larval cuticle	0.0134632	arm∆Ntcf∆N-short.WT	MF	DOWN
GO:0097367	0.00138501	2.57823	7.77208	17	729	carbohydrate derivative binding	0.0244266	arm∆Ntcf∆N-short.WT	MF	DOWN
GO:0016405	0.0022748	38.1222	0.074629	2	7	CoA-ligase activity	0.0339469	arm∆Ntcf∆N-short.WT	MF	DOWN
GO:0050661	0.0022748	38.1222	0.074629	2	7	NADP binding	0.0339469	arm∆Ntcf∆N-short.WT	MF	DOWN
GO:0016878	0.00301216	31.7639	0.0852903	2	8	acid-thiol ligase activity	0.0417399	arm∆Ntcf∆N-short.WT	MF	DOWN
GO:0005886	3.57668e-11	3.13127	23.767	58	681	plasma membrane	1.14454e-08	Wnt4++Otk++.WT	CC	UP
GO:0071944	9.93422e-11	2.93958	27.1174	62	777	cell periphery	1.58948e-08	Wnt4++Otk++.WT	CC	UP
GO:0016020	1.00222e-06	2.00186	56.7826	89	1627	membrane	0.000106903	Wnt4++Otk++.WT	CC	UP
GO:0042995	1.99128e-06	3.48611	7.67804	23	220	cell projection	0.000159302	Wnt4++Otk++.WT	CC	UP
GO:0030054	3.09292e-06	4.30576	4.64172	17	133	cell junction	0.000197947	Wnt4++Otk++.WT	CC	UP
GO:0016021	8.17876e-06	2.15608	27.8154	51	797	integral component of membrane	0.000436201	Wnt4++Otk++.WT	CC	UP
GO:0031224	1.20956e-05	2.12042	28.1993	51	808	intrinsic component of membrane	0.000552942	Wnt4++Otk++.WT	CC	UP
GO:0044459	5.05038e-05	2.47031	13.297	29	381	plasma membrane part	0.00202015	Wnt4++Otk++.WT	CC	UP
GO:0005912	8.1497e-05	4.65438	2.75711	11	79	adherens junction	0.00289767	Wnt4++Otk++.WT	CC	UP
GO:0070161	9.16335e-05	4.58617	2.79201	11	80	anchoring junction	0.00292612	Wnt4++Otk++.WT	CC	UP
GO:0044425	0.000100585	1.83366	39.5419	62	1133	membrane part	0.00292612	Wnt4++Otk++.WT	CC	UP
GO:0005911	0.000115172	4.45551	2.86181	11	82	cell-cell junction	0.00307126	Wnt4++Otk++.WT	CC	UP
GO:0016327	0.000157769	12.8362	0.558403	5	16	apicolateral plasma membrane	0.00388355	Wnt4++Otk++.WT	CC	UP
GO:0005768	0.000186801	3.4344	4.60682	14	132	endosome	0.00426973	Wnt4++Otk++.WT	CC	UP
GO:0035003	0.000573114	14.0619	0.418802	4	12	subapical complex	0.0122264	Wnt4++Otk++.WT	CC	UP
GO:0005887	0.000729153	2.72713	6.49143	16	186	integral component of plasma membrane	0.0145831	Wnt4++Otk++.WT	CC	UP
GO:0031226	0.00102784	2.63151	6.70083	16	192	intrinsic component of plasma membrane	0.0193477	Wnt4++Otk++.WT	CC	UP
GO:0043296	0.00225212	4.31254	1.84971	7	53	apical junction complex	0.0400376	Wnt4++Otk++.WT	CC	UP
GO:0005913	0.00240143	8.64644	0.593303	4	17	cell-cell adherens junction	0.0404451	Wnt4++Otk++.WT	CC	UP
GO:0009986	0.00258943	3.72484	2.40811	8	69	cell surface	0.0414308	Wnt4++Otk++.WT	CC	UP
GO:0043005	0.00304563	2.72698	4.81622	12	138	neuron projection	0.0464096	Wnt4++Otk++.WT	CC	UP
GO:0005576	8.61694e-27	5.2185	25.0701	86	611	extracellular region	1.86988e-24	Wnt4++Otk++.WT	CC	DOWN
GO:0044421	1.49316e-12	3.96911	14.6892	46	358	extracellular region part	1.62008e-10	Wnt4++Otk++.WT	CC	DOWN
GO:0031012	2.28587e-12	6.25415	5.86747	28	143	extracellular matrix	1.65345e-10	Wnt4++Otk++.WT	CC	DOWN
GO:0005811	0.000131319	2.89618	7.38563	19	180	lipid particle	0.00712407	Wnt4++Otk++.WT	CC	DOWN
GO:0009653	3.77418e-27	4.50119	48.1998	121	1498	anatomical structure morphogenesis	8.61645e-24	Wnt4++Otk++.WT	BP	UP
GO:0009887	3.78487e-24	4.98177	24.5826	81	764	animal organ morphogenesis	4.32042e-21	Wnt4++Otk++.WT	BP	UP
GO:0048699	1.62973e-22	4.64691	25.9983	81	808	generation of neurons	1.24022e-19	Wnt4++Otk++.WT	BP	UP
GO:0009888	2.17678e-22	4.33401	31.7578	90	987	tissue development	1.2424e-19	Wnt4++Otk++.WT	BP	UP
GO:0048729	8.16434e-22	5.05702	19.6596	69	611	tissue morphogenesis	3.72784e-19	Wnt4++Otk++.WT	BP	UP
GO:0002009	1.09155e-21	5.08474	19.2091	68	597	morphogenesis of an epithelium	4.15335e-19	Wnt4++Otk++.WT	BP	UP
GO:0048468	2.81011e-21	3.91864	40.4776	101	1258	cell development	9.16498e-19	Wnt4++Otk++.WT	BP	UP
GO:0048513	3.81705e-21	3.95032	38.5148	98	1197	animal organ development	1.08929e-18	Wnt4++Otk++.WT	BP	UP
GO:0060429	8.44036e-21	4.21919	29.5055	84	917	epithelium development	2.14104e-18	Wnt4++Otk++.WT	BP	UP
GO:0040011	9.52187e-21	5.23137	16.6994	62	519	locomotion	2.17384e-18	Wnt4++Otk++.WT	BP	UP
GO:0030182	1.66095e-20	4.51251	23.6173	74	734	neuron differentiation	3.44723e-18	Wnt4++Otk++.WT	BP	UP
GO:0035295	5.16788e-20	4.49187	22.8772	72	711	tube development	9.8319e-18	Wnt4++Otk++.WT	BP	UP
GO:0050794	8.40653e-20	3.46686	79.5715	146	2473	regulation of cellular process	1.40222e-17	Wnt4++Otk++.WT	BP	UP
GO:0048731	8.59878e-20	3.46548	64.4488	129	2003	system development	1.40222e-17	Wnt4++Otk++.WT	BP	UP
GO:0035239	1.71042e-19	5.0259	16.5707	60	515	tube morphogenesis	2.60326e-17	Wnt4++Otk++.WT	BP	UP
GO:0050789	6.30627e-19	3.38215	85.8459	151	2668	regulation of biological process	8.99826e-17	Wnt4++Otk++.WT	BP	UP
GO:0042221	8.01505e-19	4.31927	22.7807	70	708	response to chemical	1.07637e-16	Wnt4++Otk++.WT	BP	UP
GO:0000902	3.45661e-18	4.30893	21.5902	67	671	cell morphogenesis	4.38413e-16	Wnt4++Otk++.WT	BP	UP
GO:0048666	3.86069e-18	4.39069	20.464	65	636	neuron development	4.63893e-16	Wnt4++Otk++.WT	BP	UP
GO:0060562	7.67232e-18	4.84302	15.7019	56	488	epithelial tube morphogenesis	8.75796e-16	Wnt4++Otk++.WT	BP	UP
GO:0032989	8.06632e-18	4.06875	24.3573	71	757	cellular component morphogenesis	8.76924e-16	Wnt4++Otk++.WT	BP	UP
GO:0044707	1.12518e-17	3.22444	86.232	149	2680	single-multicellular organism process	1.16763e-15	Wnt4++Otk++.WT	BP	UP
GO:0050896	1.40429e-17	3.19429	68.0847	129	2116	response to stimulus	1.39391e-15	Wnt4++Otk++.WT	BP	UP
GO:0065007	1.78301e-17	3.24569	94.4691	157	2936	biological regulation	1.69609e-15	Wnt4++Otk++.WT	BP	UP
GO:0007275	2.34016e-17	3.1631	78.3489	140	2435	multicellular organism development	2.13703e-15	Wnt4++Otk++.WT	BP	UP
GO:0048856	2.97552e-17	3.1707	86.0711	148	2675	anatomical structure development	2.61274e-15	Wnt4++Otk++.WT	BP	UP
GO:0048569	3.37841e-17	4.72905	15.6698	55	487	post-embryonic animal organ development	2.85664e-15	Wnt4++Otk++.WT	BP	UP
GO:0009790	4.75998e-17	4.75714	15.2515	54	474	embryo development	3.88109e-15	Wnt4++Otk++.WT	BP	UP
GO:0007444	6.28787e-17	4.29957	19.2413	61	598	imaginal disc development	4.95007e-15	Wnt4++Otk++.WT	BP	UP
GO:0044767	9.74049e-17	3.11838	88.9992	150	2766	single-organism developmental process	7.41251e-15	Wnt4++Otk++.WT	BP	UP
GO:0007389	1.23477e-16	4.78281	14.5114	52	451	pattern specification process	9.09351e-15	Wnt4++Otk++.WT	BP	UP
GO:0048736	2.22333e-16	5.13672	12.1304	47	377	appendage development	1.55278e-14	Wnt4++Otk++.WT	BP	UP
GO:0031175	2.24449e-16	4.43527	16.8925	56	525	neuron projection development	1.55278e-14	Wnt4++Otk++.WT	BP	UP
GO:0000904	2.47999e-16	4.61893	15.2837	53	475	cell morphogenesis involved in differentiation	1.66524e-14	Wnt4++Otk++.WT	BP	UP
GO:0007476	2.58321e-16	5.56401	10.232	43	318	imaginal disc-derived wing morphogenesis	1.68499e-14	Wnt4++Otk++.WT	BP	UP
GO:0032502	2.88576e-16	3.06311	89.9323	150	2795	developmental process	1.83005e-14	Wnt4++Otk++.WT	BP	UP
GO:0007166	3.6015e-16	4.32247	17.6325	57	548	cell surface receptor signaling pathway	2.22222e-14	Wnt4++Otk++.WT	BP	UP
GO:0007552	3.8734e-16	4.43217	16.5385	55	514	metamorphosis	2.3271e-14	Wnt4++Otk++.WT	BP	UP
GO:0030030	4.2639e-16	4.1	20.0135	61	622	cell projection organization	2.49602e-14	Wnt4++Otk++.WT	BP	UP
GO:0007399	4.47918e-16	3.20168	45.2075	98	1405	nervous system development	2.51916e-14	Wnt4++Otk++.WT	BP	UP
GO:0006928	4.60771e-16	4.41156	16.6029	55	516	movement of cell or subcellular component	2.51916e-14	Wnt4++Otk++.WT	BP	UP
GO:0007472	4.63445e-16	5.4605	10.3929	43	323	wing disc morphogenesis	2.51916e-14	Wnt4++Otk++.WT	BP	UP
GO:0007165	5.21614e-16	3.36135	36.4555	86	1133	signal transduction	2.7694e-14	Wnt4++Otk++.WT	BP	UP
GO:0050793	6.03385e-16	4.15976	18.9839	59	590	regulation of developmental process	3.13075e-14	Wnt4++Otk++.WT	BP	UP
GO:0048667	6.17389e-16	4.72275	13.9966	50	435	cell morphogenesis involved in neuron differentiation	3.13222e-14	Wnt4++Otk++.WT	BP	UP
GO:0035107	6.77456e-16	5.06425	11.9695	46	372	appendage morphogenesis	3.36224e-14	Wnt4++Otk++.WT	BP	UP
GO:0048737	7.52379e-16	5.04799	12.0017	46	373	imaginal disc-derived appendage development	3.65464e-14	Wnt4++Otk++.WT	BP	UP
GO:0048812	1.22034e-15	4.35708	16.4098	54	510	neuron projection morphogenesis	5.80426e-14	Wnt4++Otk++.WT	BP	UP
GO:0007560	1.37331e-15	4.69274	13.7392	49	427	imaginal disc morphogenesis	6.27052e-14	Wnt4++Otk++.WT	BP	UP
GO:0048563	1.37331e-15	4.69274	13.7392	49	427	post-embryonic animal organ morphogenesis	6.27052e-14	Wnt4++Otk++.WT	BP	UP
GO:0035120	1.49806e-15	5.0406	11.7121	45	364	post-embryonic appendage morphogenesis	6.70601e-14	Wnt4++Otk++.WT	BP	UP
GO:0001654	2.00513e-15	5.20791	10.8112	43	336	eye development	8.80328e-14	Wnt4++Otk++.WT	BP	UP
GO:0003002	2.51641e-15	4.68943	13.4174	48	417	regionalization	1.08396e-13	Wnt4++Otk++.WT	BP	UP
GO:0035114	2.79247e-15	4.943	11.9052	45	370	imaginal disc-derived appendage morphogenesis	1.18059e-13	Wnt4++Otk++.WT	BP	UP
GO:0048592	3.26603e-15	5.78952	8.59102	38	267	eye morphogenesis	1.33149e-13	Wnt4++Otk++.WT	BP	UP
GO:0090596	3.26603e-15	5.78952	8.59102	38	267	sensory organ morphogenesis	1.33149e-13	Wnt4++Otk++.WT	BP	UP
GO:0032501	4.16416e-15	2.98672	102.384	160	3182	multicellular organismal process	1.66786e-13	Wnt4++Otk++.WT	BP	UP
GO:0009791	8.24135e-15	3.84403	20.6892	60	643	post-embryonic development	3.24397e-13	Wnt4++Otk++.WT	BP	UP
GO:0048707	8.39023e-15	4.24766	16.0237	52	498	instar larval or pupal morphogenesis	3.24659e-13	Wnt4++Otk++.WT	BP	UP
GO:0048858	1.55814e-14	4.05997	17.4073	54	541	cell projection morphogenesis	5.92873e-13	Wnt4++Otk++.WT	BP	UP
GO:0009886	2.07942e-14	4.1383	16.3776	52	509	post-embryonic animal morphogenesis	7.68011e-13	Wnt4++Otk++.WT	BP	UP
GO:0042330	2.08571e-14	5.2787	9.55631	39	297	taxis	7.68011e-13	Wnt4++Otk++.WT	BP	UP
GO:0035220	2.45158e-14	4.45146	13.6749	47	425	wing disc development	8.88405e-13	Wnt4++Otk++.WT	BP	UP
GO:0032990	2.49075e-14	4.00678	17.6003	54	547	cell part morphogenesis	8.88495e-13	Wnt4++Otk++.WT	BP	UP
GO:0001745	2.7997e-14	5.65739	8.23709	36	256	compound eye morphogenesis	9.8334e-13	Wnt4++Otk++.WT	BP	UP
GO:0048523	3.05774e-14	3.37192	28.3793	71	882	negative regulation of cellular process	1.0577e-12	Wnt4++Otk++.WT	BP	UP
GO:2000026	3.73875e-14	4.47025	13.2887	46	413	regulation of multicellular organismal development	1.27397e-12	Wnt4++Otk++.WT	BP	UP
GO:0051674	4.04585e-14	5.57876	8.33362	36	259	localization of cell	1.34867e-12	Wnt4++Otk++.WT	BP	UP
GO:0061564	4.07614e-14	5.15404	9.74936	39	303	axon development	1.34867e-12	Wnt4++Otk++.WT	BP	UP
GO:0016477	5.27722e-14	5.68506	7.9475	35	247	cell migration	1.72113e-12	Wnt4++Otk++.WT	BP	UP
GO:0048749	5.51633e-14	4.97993	10.3285	40	321	compound eye development	1.77377e-12	Wnt4++Otk++.WT	BP	UP
GO:0051239	5.61811e-14	3.8669	18.5334	55	576	regulation of multicellular organismal process	1.77802e-12	Wnt4++Otk++.WT	BP	UP
GO:0048598	5.6853e-14	6.0371	7.07875	33	220	embryonic morphogenesis	1.77802e-12	Wnt4++Otk++.WT	BP	UP
GO:0048519	6.52036e-14	3.20302	32.2405	76	1002	negative regulation of biological process	2.01162e-12	Wnt4++Otk++.WT	BP	UP
GO:0007423	8.43436e-14	4.28321	14.1253	47	439	sensory organ development	2.56742e-12	Wnt4++Otk++.WT	BP	UP
GO:0048870	9.77003e-14	5.54989	8.10838	35	252	cell motility	2.93486e-12	Wnt4++Otk++.WT	BP	UP
GO:0010631	2.37605e-13	7.54705	4.53683	26	141	epithelial cell migration	6.95453e-12	Wnt4++Otk++.WT	BP	UP
GO:0090132	2.37605e-13	7.54705	4.53683	26	141	epithelium migration	6.95453e-12	Wnt4++Otk++.WT	BP	UP
GO:0002165	2.89606e-13	3.73594	18.6622	54	580	instar larval or pupal development	8.29064e-12	Wnt4++Otk++.WT	BP	UP
GO:0044700	2.90517e-13	2.86062	45.8188	93	1424	single organism signaling	8.29064e-12	Wnt4++Otk++.WT	BP	UP
GO:0007409	2.95136e-13	5.03665	9.36325	37	291	axonogenesis	8.31847e-12	Wnt4++Otk++.WT	BP	UP
GO:0023052	3.17122e-13	2.8553	45.8831	93	1426	signaling	8.82913e-12	Wnt4++Otk++.WT	BP	UP
GO:0030154	4.50568e-13	2.71264	59.9763	110	1864	cell differentiation	1.23933e-11	Wnt4++Otk++.WT	BP	UP
GO:0022008	5.36173e-13	2.92588	39.3836	84	1224	neurogenesis	1.45724e-11	Wnt4++Otk++.WT	BP	UP
GO:0003006	5.63787e-13	3.46941	22.0728	59	686	developmental process involved in reproduction	1.51427e-11	Wnt4++Otk++.WT	BP	UP
GO:0051704	5.91983e-13	3.05971	32.884	75	1022	multi-organism process	1.57151e-11	Wnt4++Otk++.WT	BP	UP
GO:0006935	6.83006e-13	5.288	8.17273	34	254	chemotaxis	1.7923e-11	Wnt4++Otk++.WT	BP	UP
GO:0051716	6.91358e-13	2.7897	48.039	95	1493	cellular response to stimulus	1.7936e-11	Wnt4++Otk++.WT	BP	UP
GO:0090130	7.77794e-13	7.10664	4.76207	26	148	tissue migration	1.99517e-11	Wnt4++Otk++.WT	BP	UP
GO:0048869	7.99589e-13	2.67268	62.1643	112	1932	cellular developmental process	2.02829e-11	Wnt4++Otk++.WT	BP	UP
GO:0001667	1.4834e-12	6.87694	4.89077	26	152	ameboidal-type cell migration	3.72154e-11	Wnt4++Otk++.WT	BP	UP
GO:0007154	1.85436e-12	2.73973	48.0068	94	1492	cell communication	4.58306e-11	Wnt4++Otk++.WT	BP	UP
GO:0001700	1.86695e-12	6.49318	5.34124	27	166	embryonic development via the syncytial blastoderm	4.58306e-11	Wnt4++Otk++.WT	BP	UP
GO:0009792	3.87145e-12	6.26306	5.50212	27	171	embryo development ending in birth or egg hatching	9.40267e-11	Wnt4++Otk++.WT	BP	UP
GO:0007417	4.37427e-12	5.19402	7.75445	32	241	central nervous system development	1.05121e-10	Wnt4++Otk++.WT	BP	UP
GO:0000003	5.56298e-12	2.98626	30.7604	70	956	reproduction	1.3178e-10	Wnt4++Otk++.WT	BP	UP
GO:0045595	5.59908e-12	4.98892	8.30144	33	258	regulation of cell differentiation	1.3178e-10	Wnt4++Otk++.WT	BP	UP
GO:0002065	1.61482e-11	4.76943	8.6232	33	268	columnar/cuboidal epithelial cell differentiation	3.76187e-10	Wnt4++Otk++.WT	BP	UP
GO:0032504	1.74749e-11	3.04555	26.6097	63	827	multicellular organism reproduction	4.02982e-10	Wnt4++Otk++.WT	BP	UP
GO:0007281	2.01094e-11	3.36861	19.4666	52	605	germ cell development	4.59097e-10	Wnt4++Otk++.WT	BP	UP
GO:0007365	2.2235e-11	18.7882	1.12616	13	35	periodic partitioning	5.026e-10	Wnt4++Otk++.WT	BP	UP
GO:0097485	2.82248e-11	4.9331	7.8188	31	243	neuron projection guidance	6.31738e-10	Wnt4++Otk++.WT	BP	UP
GO:0044702	2.85068e-11	3.02813	26.2235	62	815	single organism reproductive process	6.31856e-10	Wnt4++Otk++.WT	BP	UP
GO:0022414	3.65517e-11	2.91878	29.1516	66	906	reproductive process	8.02381e-10	Wnt4++Otk++.WT	BP	UP
GO:0048477	3.85253e-11	3.46558	17.3108	48	538	oogenesis	8.37651e-10	Wnt4++Otk++.WT	BP	UP
GO:0030707	4.21866e-11	4.70488	8.43014	32	262	ovarian follicle cell development	9.08603e-10	Wnt4++Otk++.WT	BP	UP
GO:0002066	4.67043e-11	4.68381	8.46232	32	263	columnar/cuboidal epithelial cell development	9.96505e-10	Wnt4++Otk++.WT	BP	UP
GO:0007367	5.20197e-11	26.6909	0.772227	11	24	segment polarity determination	1.09964e-09	Wnt4++Otk++.WT	BP	UP
GO:0007411	5.36452e-11	4.94207	7.52921	30	234	axon guidance	1.1236e-09	Wnt4++Otk++.WT	BP	UP
GO:0007292	5.71684e-11	3.42043	17.5038	48	544	female gamete generation	1.1865e-09	Wnt4++Otk++.WT	BP	UP
GO:0019953	9.86186e-11	2.99476	24.9365	59	775	sexual reproduction	2.01023e-09	Wnt4++Otk++.WT	BP	UP
GO:0044703	9.86186e-11	2.99476	24.9365	59	775	multi-organism reproductive process	2.01023e-09	Wnt4++Otk++.WT	BP	UP
GO:0030855	1.03382e-10	4.09875	10.8112	36	336	epithelial cell differentiation	2.06368e-09	Wnt4++Otk++.WT	BP	UP
GO:0040007	1.03624e-10	3.7849	13.0313	40	405	growth	2.06368e-09	Wnt4++Otk++.WT	BP	UP
GO:0048609	1.03952e-10	2.9901	24.9687	59	776	multicellular organismal reproductive process	2.06368e-09	Wnt4++Otk++.WT	BP	UP
GO:0007276	1.11644e-10	3.09411	22.3302	55	694	gamete generation	2.19728e-09	Wnt4++Otk++.WT	BP	UP
GO:0048583	1.15515e-10	3.03338	23.6816	57	736	regulation of response to stimulus	2.25402e-09	Wnt4++Otk++.WT	BP	UP
GO:0022412	1.23344e-10	3.1473	21.0754	53	655	cellular process involved in reproduction in multicellular organism	2.38639e-09	Wnt4++Otk++.WT	BP	UP
GO:0022603	1.56646e-10	4.85131	7.36833	29	229	regulation of anatomical structure morphogenesis	3.00523e-09	Wnt4++Otk++.WT	BP	UP
GO:0031323	6.34273e-10	2.53061	40.1236	78	1247	regulation of cellular metabolic process	1.19673e-08	Wnt4++Otk++.WT	BP	UP
GO:0080090	6.34273e-10	2.53061	40.1236	78	1247	regulation of primary metabolic process	1.19673e-08	Wnt4++Otk++.WT	BP	UP
GO:0002064	6.60268e-10	4.1598	9.36325	32	291	epithelial cell development	1.23557e-08	Wnt4++Otk++.WT	BP	UP
GO:0048585	8.9856e-10	4.32732	8.43014	30	262	negative regulation of response to stimulus	1.66782e-08	Wnt4++Otk++.WT	BP	UP
GO:0016055	1.08094e-09	6.9142	3.47502	19	108	Wnt signaling pathway	1.99015e-08	Wnt4++Otk++.WT	BP	UP
GO:0060255	1.23718e-09	2.50789	39.1262	76	1216	regulation of macromolecule metabolic process	2.25958e-08	Wnt4++Otk++.WT	BP	UP
GO:0198738	1.27219e-09	6.83636	3.5072	19	109	cell-cell signaling by wnt	2.30508e-08	Wnt4++Otk++.WT	BP	UP
GO:1905114	1.4944e-09	6.76024	3.53937	19	110	cell surface receptor signaling pathway involved in cell-cell signaling	2.68639e-08	Wnt4++Otk++.WT	BP	UP
GO:0019222	1.51507e-09	2.44335	43.2125	81	1343	regulation of metabolic process	2.70227e-08	Wnt4++Otk++.WT	BP	UP
GO:0007424	1.80063e-09	4.74815	6.66046	26	207	open tracheal system development	3.1867e-08	Wnt4++Otk++.WT	BP	UP
GO:0016043	2.16072e-09	2.26523	66.2185	108	2058	cellular component organization	3.79456e-08	Wnt4++Otk++.WT	BP	UP
GO:0009892	3.41964e-09	3.25333	15.2515	41	474	negative regulation of metabolic process	5.95958e-08	Wnt4++Otk++.WT	BP	UP
GO:0060541	4.09757e-09	4.54173	6.91787	26	215	respiratory system development	7.08693e-08	Wnt4++Otk++.WT	BP	UP
GO:2000112	4.40633e-09	2.66627	27.4462	59	853	regulation of cellular macromolecule biosynthetic process	7.56364e-08	Wnt4++Otk++.WT	BP	UP
GO:0035282	4.52779e-09	4.51714	6.95004	26	216	segmentation	7.71413e-08	Wnt4++Otk++.WT	BP	UP
GO:0010605	4.71734e-09	3.2614	14.801	40	460	negative regulation of macromolecule metabolic process	7.97754e-08	Wnt4++Otk++.WT	BP	UP
GO:0010556	4.8199e-09	2.65869	27.5106	59	855	regulation of macromolecule biosynthetic process	8.09105e-08	Wnt4++Otk++.WT	BP	UP
GO:0006355	6.26902e-09	2.74323	24.1643	54	751	regulation of transcription, DNA-templated	1.02965e-07	Wnt4++Otk++.WT	BP	UP
GO:1903506	6.26902e-09	2.74323	24.1643	54	751	regulation of nucleic acid-templated transcription	1.02965e-07	Wnt4++Otk++.WT	BP	UP
GO:2001141	6.26902e-09	2.74323	24.1643	54	751	regulation of RNA biosynthetic process	1.02965e-07	Wnt4++Otk++.WT	BP	UP
GO:0007427	6.35667e-09	14.4343	1.12616	11	35	epithelial cell migration, open tracheal system	1.03659e-07	Wnt4++Otk++.WT	BP	UP
GO:0007350	6.87704e-09	4.94987	5.63082	23	175	blastoderm segmentation	1.1135e-07	Wnt4++Otk++.WT	BP	UP
GO:2000027	7.17618e-09	8.25644	2.34886	15	73	regulation of organ morphogenesis	1.15375e-07	Wnt4++Otk++.WT	BP	UP
GO:0009966	7.45142e-09	2.99094	18.2117	45	566	regulation of signal transduction	1.18962e-07	Wnt4++Otk++.WT	BP	UP
GO:0071840	7.71743e-09	2.19694	67.602	108	2101	cellular component organization or biogenesis	1.22353e-07	Wnt4++Otk++.WT	BP	UP
GO:0009880	7.86843e-09	4.71363	6.14564	24	191	embryonic pattern specification	1.23887e-07	Wnt4++Otk++.WT	BP	UP
GO:0007167	9.84219e-09	4.32943	7.20745	26	224	enzyme linked receptor protein signaling pathway	1.53902e-07	Wnt4++Otk++.WT	BP	UP
GO:0048732	1.04457e-08	4.46696	6.72481	25	209	gland development	1.62227e-07	Wnt4++Otk++.WT	BP	UP
GO:0048646	1.05338e-08	3.15709	15.2193	40	473	anatomical structure formation involved in morphogenesis	1.6249e-07	Wnt4++Otk++.WT	BP	UP
GO:0031326	1.13028e-08	2.56912	28.862	60	897	regulation of cellular biosynthetic process	1.73184e-07	Wnt4++Otk++.WT	BP	UP
GO:0016331	1.16632e-08	6.23502	3.57155	18	111	morphogenesis of embryonic epithelium	1.77513e-07	Wnt4++Otk++.WT	BP	UP
GO:0009889	1.17929e-08	2.56563	28.8942	60	898	regulation of biosynthetic process	1.77619e-07	Wnt4++Otk++.WT	BP	UP
GO:0048522	1.18257e-08	2.60195	27.4462	58	853	positive regulation of cellular process	1.77619e-07	Wnt4++Otk++.WT	BP	UP
GO:0010033	1.3205e-08	3.61942	10.5538	32	328	response to organic substance	1.97039e-07	Wnt4++Otk++.WT	BP	UP
GO:0070887	1.6906e-08	4.07217	7.91533	27	246	cellular response to chemical stimulus	2.50627e-07	Wnt4++Otk++.WT	BP	UP
GO:0001738	1.97577e-08	6.41991	3.28196	17	102	morphogenesis of a polarized epithelium	2.91011e-07	Wnt4++Otk++.WT	BP	UP
GO:0071310	2.02099e-08	4.6374	5.95258	23	185	cellular response to organic substance	2.95764e-07	Wnt4++Otk++.WT	BP	UP
GO:0010468	2.20824e-08	2.48205	30.8569	62	959	regulation of gene expression	3.21109e-07	Wnt4++Otk++.WT	BP	UP
GO:0046530	2.47622e-08	4.77592	5.53429	22	172	photoreceptor cell differentiation	3.57798e-07	Wnt4++Otk++.WT	BP	UP
GO:0048518	3.00365e-08	2.44289	31.8544	63	990	positive regulation of biological process	4.31279e-07	Wnt4++Otk++.WT	BP	UP
GO:0010648	3.21244e-08	4.05476	7.62574	26	237	negative regulation of cell communication	4.55528e-07	Wnt4++Otk++.WT	BP	UP
GO:0023057	3.21244e-08	4.05476	7.62574	26	237	negative regulation of signaling	4.55528e-07	Wnt4++Otk++.WT	BP	UP
GO:0009968	3.26057e-08	4.18594	7.11092	25	221	negative regulation of signal transduction	4.59499e-07	Wnt4++Otk++.WT	BP	UP
GO:0007447	3.84639e-08	6.56023	3.02456	16	94	imaginal disc pattern formation	5.3873e-07	Wnt4++Otk++.WT	BP	UP
GO:0010646	4.04642e-08	2.74338	20.5927	47	640	regulation of cell communication	5.59878e-07	Wnt4++Otk++.WT	BP	UP
GO:0023051	4.04642e-08	2.74338	20.5927	47	640	regulation of signaling	5.59878e-07	Wnt4++Otk++.WT	BP	UP
GO:0007431	4.1332e-08	4.83287	5.21253	21	162	salivary gland development	5.65035e-07	Wnt4++Otk++.WT	BP	UP
GO:0035272	4.1332e-08	4.83287	5.21253	21	162	exocrine system development	5.65035e-07	Wnt4++Otk++.WT	BP	UP
GO:0051252	4.3466e-08	2.54711	26.2557	55	816	regulation of RNA metabolic process	5.90672e-07	Wnt4++Otk++.WT	BP	UP
GO:0007391	4.49468e-08	6.47624	3.05673	16	95	dorsal closure	6.04496e-07	Wnt4++Otk++.WT	BP	UP
GO:0010629	4.50128e-08	3.27853	12.2913	34	382	negative regulation of gene expression	6.04496e-07	Wnt4++Otk++.WT	BP	UP
GO:0009605	4.66252e-08	2.6033	24.1643	52	751	response to external stimulus	6.22488e-07	Wnt4++Otk++.WT	BP	UP
GO:0031324	4.85843e-08	3.20742	12.9348	35	402	negative regulation of cellular metabolic process	6.39818e-07	Wnt4++Otk++.WT	BP	UP
GO:0001655	4.87641e-08	7.67	2.31668	14	72	urogenital system development	6.39818e-07	Wnt4++Otk++.WT	BP	UP
GO:0072001	4.87641e-08	7.67	2.31668	14	72	renal system development	6.39818e-07	Wnt4++Otk++.WT	BP	UP
GO:0040008	5.91924e-08	3.70048	8.94496	28	278	regulation of growth	7.72207e-07	Wnt4++Otk++.WT	BP	UP
GO:0044763	6.15299e-08	2.1319	120.918	160	3758	single-organism cellular process	7.98141e-07	Wnt4++Otk++.WT	BP	UP
GO:0007548	6.29217e-08	6.82897	2.73497	15	85	sex differentiation	8.11583e-07	Wnt4++Otk++.WT	BP	UP
GO:0009890	8.43998e-08	3.45644	10.232	30	318	negative regulation of biosynthetic process	1.07645e-06	Wnt4++Otk++.WT	BP	UP
GO:0031327	8.43998e-08	3.45644	10.232	30	318	negative regulation of cellular biosynthetic process	1.07645e-06	Wnt4++Otk++.WT	BP	UP
GO:0001708	8.69638e-08	6.63732	2.79932	15	87	cell fate specification	1.10299e-06	Wnt4++Otk++.WT	BP	UP
GO:0044699	9.9612e-08	2.30076	148.268	184	4608	single-organism process	1.25643e-06	Wnt4++Otk++.WT	BP	UP
GO:0048565	1.09662e-07	6.01376	3.24979	16	101	digestive tract development	1.36807e-06	Wnt4++Otk++.WT	BP	UP
GO:0055123	1.09662e-07	6.01376	3.24979	16	101	digestive system development	1.36807e-06	Wnt4++Otk++.WT	BP	UP
GO:0071495	1.12859e-07	4.97783	4.56901	19	142	cellular response to endogenous stimulus	1.40031e-06	Wnt4++Otk++.WT	BP	UP
GO:0060284	1.1663e-07	4.16244	6.53175	23	203	regulation of cell development	1.43928e-06	Wnt4++Otk++.WT	BP	UP
GO:0098609	1.19061e-07	6.45603	2.86367	15	89	cell-cell adhesion	1.46138e-06	Wnt4++Otk++.WT	BP	UP
GO:0001736	1.38837e-07	6.36901	2.89585	15	90	establishment of planar polarity	1.68599e-06	Wnt4++Otk++.WT	BP	UP
GO:0007164	1.38837e-07	6.36901	2.89585	15	90	establishment of tissue polarity	1.68599e-06	Wnt4++Otk++.WT	BP	UP
GO:0045165	1.53873e-07	3.04062	13.5461	35	421	cell fate commitment	1.85869e-06	Wnt4++Otk++.WT	BP	UP
GO:0010941	1.60028e-07	4.41634	5.63082	21	175	regulation of cell death	1.92286e-06	Wnt4++Otk++.WT	BP	UP
GO:0019219	1.83055e-07	2.42114	27.3819	55	851	regulation of nucleobase-containing compound metabolic process	2.18804e-06	Wnt4++Otk++.WT	BP	UP
GO:0006351	1.94835e-07	2.45178	25.9661	53	807	transcription, DNA-templated	2.30471e-06	Wnt4++Otk++.WT	BP	UP
GO:0097659	1.94835e-07	2.45178	25.9661	53	807	nucleic acid-templated transcription	2.30471e-06	Wnt4++Otk++.WT	BP	UP
GO:0006357	1.99272e-07	3.0557	13.0635	34	406	regulation of transcription from RNA polymerase II promoter	2.34505e-06	Wnt4++Otk++.WT	BP	UP
GO:0007298	2.19096e-07	5.67547	3.41067	16	106	border follicle cell migration	2.55972e-06	Wnt4++Otk++.WT	BP	UP
GO:0032774	2.19962e-07	2.44086	26.0627	53	810	RNA biosynthetic process	2.55972e-06	Wnt4++Otk++.WT	BP	UP
GO:0001763	2.21999e-07	8.22705	1.86622	12	58	morphogenesis of a branching structure	2.55972e-06	Wnt4++Otk++.WT	BP	UP
GO:0016337	2.21999e-07	8.22705	1.86622	12	58	single organismal cell-cell adhesion	2.55972e-06	Wnt4++Otk++.WT	BP	UP
GO:0060322	2.32457e-07	4.98177	4.3116	18	134	head development	2.66683e-06	Wnt4++Otk++.WT	BP	UP
GO:0042659	2.50587e-07	13.3796	0.965284	9	30	regulation of cell fate specification	2.8399e-06	Wnt4++Otk++.WT	BP	UP
GO:0007507	2.51274e-07	6.04297	3.02456	15	94	heart development	2.8399e-06	Wnt4++Otk++.WT	BP	UP
GO:0072359	2.51274e-07	6.04297	3.02456	15	94	circulatory system development	2.8399e-06	Wnt4++Otk++.WT	BP	UP
GO:0051171	2.58991e-07	2.32898	30.6638	59	953	regulation of nitrogen compound metabolic process	2.91269e-06	Wnt4++Otk++.WT	BP	UP
GO:0001751	2.72701e-07	4.66829	4.82642	19	150	compound eye photoreceptor cell differentiation	3.05185e-06	Wnt4++Otk++.WT	BP	UP
GO:0007610	2.909e-07	2.86034	15.1871	37	472	behavior	3.20666e-06	Wnt4++Otk++.WT	BP	UP
GO:0045892	2.92153e-07	3.68127	7.9475	25	247	negative regulation of transcription, DNA-templated	3.20666e-06	Wnt4++Otk++.WT	BP	UP
GO:1902679	2.92153e-07	3.68127	7.9475	25	247	negative regulation of RNA biosynthetic process	3.20666e-06	Wnt4++Otk++.WT	BP	UP
GO:1903507	2.92153e-07	3.68127	7.9475	25	247	negative regulation of nucleic acid-templated transcription	3.20666e-06	Wnt4++Otk++.WT	BP	UP
GO:0030111	3.12573e-07	7.08901	2.2845	13	71	regulation of Wnt signaling pathway	3.39812e-06	Wnt4++Otk++.WT	BP	UP
GO:0071363	3.12573e-07	7.08901	2.2845	13	71	cellular response to growth factor stimulus	3.39812e-06	Wnt4++Otk++.WT	BP	UP
GO:0070848	3.70701e-07	6.96784	2.31668	13	72	response to growth factor	4.01095e-06	Wnt4++Otk++.WT	BP	UP
GO:0001754	3.73518e-07	4.56174	4.92295	19	153	eye photoreceptor cell differentiation	4.02236e-06	Wnt4++Otk++.WT	BP	UP
GO:0007297	4.19921e-07	5.37279	3.57155	16	111	ovarian follicle cell migration	4.50085e-06	Wnt4++Otk++.WT	BP	UP
GO:0002121	4.60347e-07	8.64032	1.64098	11	51	inter-male aggressive behavior	4.91109e-06	Wnt4++Otk++.WT	BP	UP
GO:0010558	5.47321e-07	3.2768	9.94242	28	309	negative regulation of macromolecule biosynthetic process	5.78488e-06	Wnt4++Otk++.WT	BP	UP
GO:2000113	5.47321e-07	3.2768	9.94242	28	309	negative regulation of cellular macromolecule biosynthetic process	5.78488e-06	Wnt4++Otk++.WT	BP	UP
GO:0051172	5.65722e-07	3.19677	10.5538	29	328	negative regulation of nitrogen compound metabolic process	5.95181e-06	Wnt4++Otk++.WT	BP	UP
GO:0042048	5.76712e-07	5.61143	3.21761	15	100	olfactory behavior	6.03961e-06	Wnt4++Otk++.WT	BP	UP
GO:0008219	5.94606e-07	3.34199	9.39543	27	292	cell death	6.19856e-06	Wnt4++Otk++.WT	BP	UP
GO:0007420	6.09186e-07	5.20601	3.66808	16	114	brain development	6.32169e-06	Wnt4++Otk++.WT	BP	UP
GO:0010453	6.20822e-07	11.7021	1.06181	9	33	regulation of cell fate commitment	6.41329e-06	Wnt4++Otk++.WT	BP	UP
GO:0098602	6.89029e-07	7.27137	2.05927	12	64	single organism cell adhesion	7.08582e-06	Wnt4++Otk++.WT	BP	UP
GO:0006366	6.92815e-07	2.82998	14.4149	35	448	transcription from RNA polymerase II promoter	7.09281e-06	Wnt4++Otk++.WT	BP	UP
GO:0007448	7.66122e-07	19.7158	0.57917	7	18	anterior/posterior pattern specification, imaginal disc	7.80828e-06	Wnt4++Otk++.WT	BP	UP
GO:0051253	7.75327e-07	3.47081	8.36579	25	260	negative regulation of RNA metabolic process	7.86698e-06	Wnt4++Otk++.WT	BP	UP
GO:0050767	8.30675e-07	4.29962	5.18036	19	161	regulation of neurogenesis	8.39129e-06	Wnt4++Otk++.WT	BP	UP
GO:0002118	8.49653e-07	8.03397	1.73751	11	54	aggressive behavior	8.54519e-06	Wnt4++Otk++.WT	BP	UP
GO:0048589	9.81803e-07	3.17076	10.232	28	318	developmental growth	9.83095e-06	Wnt4++Otk++.WT	BP	UP
GO:0051960	1.0067e-06	3.51669	7.91533	24	246	regulation of nervous system development	1.00362e-05	Wnt4++Otk++.WT	BP	UP
GO:0048754	1.03232e-06	7.85023	1.76969	11	55	branching morphogenesis of an epithelial tube	1.01586e-05	Wnt4++Otk++.WT	BP	UP
GO:0060446	1.03232e-06	7.85023	1.76969	11	55	branching involved in open tracheal system development	1.01586e-05	Wnt4++Otk++.WT	BP	UP
GO:0061138	1.03232e-06	7.85023	1.76969	11	55	morphogenesis of a branching epithelium	1.01586e-05	Wnt4++Otk++.WT	BP	UP
GO:0007635	1.09801e-06	5.29577	3.37849	15	105	chemosensory behavior	1.07586e-05	Wnt4++Otk++.WT	BP	UP
GO:0035215	1.15905e-06	8.94233	1.44793	10	45	genital disc development	1.12689e-05	Wnt4++Otk++.WT	BP	UP
GO:0007498	1.15996e-06	5.68656	2.9602	14	92	mesoderm development	1.12689e-05	Wnt4++Otk++.WT	BP	UP
GO:0043067	1.40985e-06	4.33405	4.85859	18	151	regulation of programmed cell death	1.36385e-05	Wnt4++Otk++.WT	BP	UP
GO:0035309	1.47613e-06	26.4517	0.41829	6	13	wing and notum subfield formation	1.42195e-05	Wnt4++Otk++.WT	BP	UP
GO:0045934	1.56644e-06	3.32412	8.68755	25	270	negative regulation of nucleobase-containing compound metabolic process	1.5026e-05	Wnt4++Otk++.WT	BP	UP
GO:0007611	1.5901e-06	4.52393	4.40813	17	137	learning or memory	1.51258e-05	Wnt4++Otk++.WT	BP	UP
GO:0050890	1.5901e-06	4.52393	4.40813	17	137	cognition	1.51258e-05	Wnt4++Otk++.WT	BP	UP
GO:0048546	1.60384e-06	6.62865	2.22015	12	69	digestive tract morphogenesis	1.51932e-05	Wnt4++Otk++.WT	BP	UP
GO:0061061	1.62388e-06	3.51721	7.56139	23	235	muscle structure development	1.53195e-05	Wnt4++Otk++.WT	BP	UP
GO:0051705	1.80402e-06	7.34592	1.86622	11	58	multi-organism behavior	1.69385e-05	Wnt4++Otk++.WT	BP	UP
GO:0016318	1.81033e-06	12.4327	0.900931	8	28	ommatidial rotation	1.69385e-05	Wnt4++Otk++.WT	BP	UP
GO:0008283	1.87984e-06	3.20228	9.36325	26	291	cell proliferation	1.7517e-05	Wnt4++Otk++.WT	BP	UP
GO:0007442	2.15537e-06	7.19182	1.89839	11	59	hindgut morphogenesis	1.99219e-05	Wnt4++Otk++.WT	BP	UP
GO:0061525	2.15537e-06	7.19182	1.89839	11	59	hindgut development	1.99219e-05	Wnt4++Otk++.WT	BP	UP
GO:0007428	2.51403e-06	23.1419	0.450466	6	14	primary branching, open tracheal system	2.30503e-05	Wnt4++Otk++.WT	BP	UP
GO:0035153	2.51403e-06	23.1419	0.450466	6	14	epithelial cell type specification, open tracheal system	2.30503e-05	Wnt4++Otk++.WT	BP	UP
GO:0009996	2.57697e-06	15.4842	0.675699	7	21	negative regulation of cell fate specification	2.35329e-05	Wnt4++Otk++.WT	BP	UP
GO:0009987	2.63318e-06	2.15215	158.886	189	4938	cellular process	2.39504e-05	Wnt4++Otk++.WT	BP	UP
GO:0045664	2.83935e-06	4.85772	3.6359	15	113	regulation of neuron differentiation	2.57231e-05	Wnt4++Otk++.WT	BP	UP
GO:0048608	2.98492e-06	6.19035	2.34886	12	73	reproductive structure development	2.68291e-05	Wnt4++Otk++.WT	BP	UP
GO:0061458	2.98492e-06	6.19035	2.34886	12	73	reproductive system development	2.68291e-05	Wnt4++Otk++.WT	BP	UP
GO:0051093	2.99942e-06	4.08328	5.116	18	159	negative regulation of developmental process	2.68536e-05	Wnt4++Otk++.WT	BP	UP
GO:0048619	3.2402e-06	7.81881	1.60881	10	50	embryonic hindgut morphogenesis	2.8896e-05	Wnt4++Otk++.WT	BP	UP
GO:0019827	3.46263e-06	6.08961	2.38103	12	74	stem cell population maintenance	3.06403e-05	Wnt4++Otk++.WT	BP	UP
GO:0098727	3.46263e-06	6.08961	2.38103	12	74	maintenance of cell number	3.06403e-05	Wnt4++Otk++.WT	BP	UP
GO:0007155	3.52316e-06	3.85501	5.69517	19	177	cell adhesion	3.10555e-05	Wnt4++Otk++.WT	BP	UP
[truncated: 965 more rows]

## Sheet: Reactome-Pairwise
ID	Description	GeneRatio	BgRatio	p-value	adjusted p-value	q-value	Comparison
6322761	Peroxisomal lipid metabolism	4/35	18/2249	0.000129015	0.0219325	0.0219325	tcf∆N-long.WT
6323267	Beta-oxidation of pristanoyl-CoA	3/35	11/2249	0.000523455	0.0444936	0.0444936	tcf∆N-long.WT
6323649	Mitochondrial translation elongation	45/453	58/2249	1.83713e-21	7.95478e-19	7.46455e-19	Wg++.WT
6323650	Mitochondrial translation	45/453	61/2249	6.46397e-20	1.39945e-17	1.31321e-17	Wg++.WT
6323651	Mitochondrial translation termination	43/453	59/2249	1.00401e-18	1.44912e-16	1.35982e-16	Wg++.WT
6323508	Organelle biogenesis and maintenance	51/453	83/2249	5.10689e-17	5.52821e-15	5.18753e-15	Wg++.WT
6323466	Mitochondrial protein import	10/453	15/2249	0.00011343	0.00982306	0.0092177	Wg++.WT
6322964	Respiratory electron transport	13/453	24/2249	0.000214202	0.0154582	0.0145056	Wg++.WT
6322965	Respiratory electron transport, ATP synthesis by chemiosmotic coupling, and heat production by uncoupling proteins.	16/453	34/2249	0.000340103	0.0185354	0.0173932	Wg++.WT
6322895	RNA Polymerase III Chain Elongation	9/453	14/2249	0.000385263	0.0185354	0.0173932	Wg++.WT
6322896	RNA Polymerase III Transcription Termination	9/453	14/2249	0.000385263	0.0185354	0.0173932	Wg++.WT
6322598	The citric acid (TCA) cycle and respiratory electron transport	25/453	66/2249	0.000556594	0.0241005	0.0226153	Wg++.WT
6322586	TP53 Regulates Metabolic Genes	13/453	28/2249	0.00144866	0.049272	0.0462355	Wg++.WT
6322587	Transcriptional Regulation by TP53	13/453	28/2249	0.00144866	0.049272	0.0462355	Wg++.WT
6323269	Cooperation of Prefoldin and TriC/CCT in actin and tubulin folding	10/453	19/2249	0.00159309	0.049272	0.0462355	Wg++.WT
6323273	Prefoldin mediated transfer of substrate to CCT/TriC	10/453	19/2249	0.00159309	0.049272	0.0462355	Wg++.WT
6323649	Mitochondrial translation elongation	39/215	58/2249	1.23998e-27	4.76154e-25	4.69889e-25	arm∆N.WT
6323650	Mitochondrial translation	39/215	61/2249	2.26943e-26	4.3573e-24	4.29997e-24	arm∆N.WT
6323651	Mitochondrial translation termination	37/215	59/2249	1.40277e-24	1.79555e-22	1.77192e-22	arm∆N.WT
6323508	Organelle biogenesis and maintenance	42/215	83/2249	9.47819e-23	9.09906e-21	8.97934e-21	arm∆N.WT
6322895	RNA Polymerase III Chain Elongation	11/215	14/2249	1.34918e-09	8.63474e-08	8.52113e-08	arm∆N.WT
6322896	RNA Polymerase III Transcription Termination	11/215	14/2249	1.34918e-09	8.63474e-08	8.52113e-08	arm∆N.WT
6322890	RNA Polymerase III Transcription Initiation From Type 3 Promoter	12/215	18/2249	4.82157e-09	2.64497e-07	2.61017e-07	arm∆N.WT
6322799	RNA Polymerase III Transcription Initiation From Type 2 Promoter	12/215	19/2249	1.19918e-08	5.17834e-07	5.1102e-07	arm∆N.WT
6322651	RNA Polymerase I, RNA Polymerase III, and Mitochondrial Transcription	14/215	26/2249	1.21367e-08	5.17834e-07	5.1102e-07	arm∆N.WT
6322766	RNA Polymerase III Transcription Initiation From Type 1 Promoter	12/215	20/2249	2.7471e-08	1.05489e-06	1.04101e-06	arm∆N.WT
6322767	RNA Polymerase III Transcription Initiation	12/215	22/2249	1.18412e-07	3.4977e-06	3.45168e-06	arm∆N.WT
6322768	RNA Polymerase III Transcription	12/215	22/2249	1.18412e-07	3.4977e-06	3.45168e-06	arm∆N.WT
6322769	RNA Polymerase III Abortive And Retractive Initiation	12/215	22/2249	1.18412e-07	3.4977e-06	3.45168e-06	arm∆N.WT
6323000	Cytosolic sensors of pathogen-associated DNA	12/215	24/2249	4.15826e-07	1.14055e-05	1.12555e-05	arm∆N.WT
6323380	Butyrate Response Factor 1 (BRF1) destabilizes mRNA	7/215	14/2249	0.000126871	0.00324791	0.00320517	arm∆N.WT
6323340	Deadenylation-dependent mRNA decay	10/215	29/2249	0.000203383	0.0048812	0.00481698	arm∆N.WT
6323466	Mitochondrial protein import	6/215	15/2249	0.00170265	0.0384598	0.0379537	arm∆N.WT
6323205	Arachidonic acid metabolism	2/5	23/2249	0.000982258	0.0559887	0.0423922	DisArmed.WT
6323267	Beta-oxidation of pristanoyl-CoA	1/3	11/2249	0.014608	0.0534015	0.0187374	Otk++.WT
6322895	RNA Polymerase III Chain Elongation	1/3	14/2249	0.0185672	0.0534015	0.0187374	Otk++.WT
6322896	RNA Polymerase III Transcription Termination	1/3	14/2249	0.0185672	0.0534015	0.0187374	Otk++.WT
6323279	Class A/1 (Rhodopsin-like receptors)	1/3	17/2249	0.0225157	0.0534015	0.0187374	Otk++.WT
6322761	Peroxisomal lipid metabolism	1/3	18/2249	0.0238295	0.0534015	0.0187374	Otk++.WT
6322890	RNA Polymerase III Transcription Initiation From Type 3 Promoter	1/3	18/2249	0.0238295	0.0534015	0.0187374	Otk++.WT
6322799	RNA Polymerase III Transcription Initiation From Type 2 Promoter	1/3	19/2249	0.0251422	0.0534015	0.0187374	Otk++.WT
6322766	RNA Polymerase III Transcription Initiation From Type 1 Promoter	1/3	20/2249	0.0264536	0.0534015	0.0187374	Otk++.WT
6322767	RNA Polymerase III Transcription Initiation	1/3	22/2249	0.029073	0.0534015	0.0187374	Otk++.WT
6322768	RNA Polymerase III Transcription	1/3	22/2249	0.029073	0.0534015	0.0187374	Otk++.WT
6322769	RNA Polymerase III Abortive And Retractive Initiation	1/3	22/2249	0.029073	0.0534015	0.0187374	Otk++.WT
6323000	Cytosolic sensors of pathogen-associated DNA	1/3	24/2249	0.0316877	0.0534015	0.0187374	Otk++.WT
6322651	RNA Polymerase I, RNA Polymerase III, and Mitochondrial Transcription	1/3	26/2249	0.0342978	0.0534015	0.0187374	Otk++.WT
6323162	GPCR ligand binding	1/3	27/2249	0.035601	0.0534015	0.0187374	Otk++.WT
6323649	Mitochondrial translation elongation	11/69	58/2249	7.3253e-07	7.29456e-05	6.05504e-05	Wnt4++.WT
6323651	Mitochondrial translation termination	11/69	59/2249	8.78784e-07	7.29456e-05	6.05504e-05	Wnt4++.WT
6323650	Mitochondrial translation	11/69	61/2249	1.2505e-06	7.29456e-05	6.05504e-05	Wnt4++.WT
6323508	Organelle biogenesis and maintenance	12/69	83/2249	4.56968e-06	0.000199923	0.000165951	Wnt4++.WT
6322651	RNA Polymerase I, RNA Polymerase III, and Mitochondrial Transcription	5/69	26/2249	0.000936173	0.0327661	0.0271983	Wnt4++.WT
6322581	Biological oxidations	7/69	58/2249	0.00162788	0.0474798	0.0394118	Wnt4++.WT
6322573	Gluconeogenesis	8/82	19/2249	1.21077e-07	1.84037e-05	1.56762e-05	Wnt4++Otk++.WT
6322574	Glucose metabolism	9/82	30/2249	5.6179e-07	4.2696e-05	3.63685e-05	Wnt4++Otk++.WT
6322575	Metabolism of carbohydrates	13/82	95/2249	2.39782e-05	0.00121489	0.00103485	Wnt4++Otk++.WT
6322594	Glycolysis	5/82	12/2249	3.69616e-05	0.00140454	0.00119639	Wnt4++Otk++.WT
6322592	SLC-mediated transmembrane transport	13/82	117/2249	0.000221248	0.00672595	0.00572917	Wnt4++Otk++.WT
6322593	Transmembrane transport of small molecules	18/82	218/2249	0.00058191	0.0147417	0.012557	Wnt4++Otk++.WT
6322622	Phase 1 - Functionalization of compounds	5/82	23/2249	0.00114352	0.0248308	0.0211509	Wnt4++Otk++.WT
6323093	Synthesis of bile acids and bile salts via 7alpha-hydroxycholesterol	5/82	26/2249	0.00205091	0.0346377	0.0295044	Wnt4++Otk++.WT
6323094	Synthesis of bile acids and bile salts	5/82	26/2249	0.00205091	0.0346377	0.0295044	Wnt4++Otk++.WT
6323095	Bile acid and bile salt metabolism	5/82	27/2249	0.00244585	0.037177	0.0316674	Wnt4++Otk++.WT
6322935	Aflatoxin activation and detoxification	3/25	12/2249	0.000250097	0.0174209	0.0152815	tcf∆N-short.tcf∆N-long
6322580	Phase II conjugation	4/25	31/2249	0.00030563	0.0174209	0.0152815	tcf∆N-short.tcf∆N-long
6323067	Transport of glucose and other sugars, bile salts and organic acids, metal ions and amine compounds	4/25	46/2249	0.00141594	0.0529173	0.0464187	tcf∆N-short.tcf∆N-long
6323205	Arachidonic acid metabolism	3/25	23/2249	0.00185675	0.0529173	0.0464187	tcf∆N-short.tcf∆N-long

## Sheet: TFBS-Pairwise
ID	Name	p-value	q-value	FDR	Comparison	Direction
MA0198.1	OdsH	0.004765	0.4694	0.0859579	arm∆Ntcf∆N-short	DOWN
MA0200.1	Pph13	0.004765	0.4694	0.0859579	arm∆Ntcf∆N-short	DOWN
MA0202.1	Rx	0.004765	0.4694	0.0859579	arm∆Ntcf∆N-short	DOWN
MA0186.1	Dfd	0.006153	0.5588	0.0859579	arm∆Ntcf∆N-short	DOWN
MA0203.1	Scr	0.006153	0.5588	0.0859579	arm∆Ntcf∆N-short	DOWN
MA0219.1	ems	0.006153	0.5588	0.0859579	arm∆Ntcf∆N-short	DOWN
MA0221.1	eve	0.006153	0.5588	0.0859579	arm∆Ntcf∆N-short	DOWN
MA0238.1	pb	0.006153	0.5588	0.0859579	arm∆Ntcf∆N-short	DOWN
MA0256.1	zen	0.006153	0.5588	0.0859579	arm∆Ntcf∆N-short	DOWN
MA0187.1	Dll	0.006463	0.5767	0.0859579	arm∆Ntcf∆N-short	DOWN
MA0165.1	Abd-B	6.836e-06	0.0009088	0.000909188	arm∆Ntcf∆N-short	UP
MA0086.1	sna	1.476e-07	1.963e-05	1.96308e-05	arm∆N.WT	DOWN
MA0213.1	brk	6.947e-06	0.0009236	0.000342342	arm∆N.WT	DOWN
MA0535.1	Mad	7.722e-06	0.001026	0.000342342	arm∆N.WT	DOWN
MA0531.1	CTCF	4.761e-05	0.006313	0.00158303	arm∆N.WT	DOWN
MA0026.1	Eip74EF	0.0005974	0.07637	0.0158908	arm∆N.WT	DOWN
MA0201.1	Ptx1	0.0009842	0.1227	0.0218164	arm∆N.WT	DOWN
MA0443.1	btd	0.001901	0.2234	0.036119	arm∆N.WT	DOWN
MA0449.1	h	0.002265	0.2601	0.0376556	arm∆N.WT	DOWN
MA0456.1	opa	0.003231	0.3493	0.047747	arm∆N.WT	DOWN
MA0015.1	Cf2	9.185e-08	1.222e-05	1.2216e-05	arm∆N.WT	UP
MA0198.1	OdsH	2.147e-06	0.0002855	7.13877e-05	arm∆N.WT	UP
MA0200.1	Pph13	2.147e-06	0.0002855	7.13877e-05	arm∆N.WT	UP
MA0202.1	Rx	2.147e-06	0.0002855	7.13877e-05	arm∆N.WT	UP
MA0165.1	Abd-B	1.478e-05	0.001964	0.00035112	arm∆N.WT	UP
MA0459.1	tll	1.584e-05	0.002104	0.00035112	arm∆N.WT	UP
MA0229.1	inv	4.936e-05	0.006543	0.00093784	arm∆N.WT	UP
MA0188.1	Dr	7.11e-05	0.009411	0.00118204	arm∆N.WT	UP
MA0171.1	CG11085	0.000134	0.01766	0.00148517	arm∆N.WT	UP
MA0175.1	lms	0.000134	0.01766	0.00148517	arm∆N.WT	UP
MA0192.1	Hmx	0.000134	0.01766	0.00148517	arm∆N.WT	UP
MA0250.1	unc-4	0.000134	0.01766	0.00148517	arm∆N.WT	UP
MA0235.1	onecut	0.0003596	0.0467	0.00365845	arm∆N.WT	UP
MA0022.1	dl	0.0003851	0.04992	0.00365845	arm∆N.WT	UP
MA0183.1	HHEX	0.000443	0.05721	0.00392793	arm∆N.WT	UP
MA0187.1	Dll	0.0004982	0.06412	0.00414129	arm∆N.WT	UP
MA0177.1	CG18599	0.001225	0.1504	0.0053884	arm∆N.WT	UP
MA0184.1	CG9876	0.001225	0.1504	0.0053884	arm∆N.WT	UP
MA0195.1	Lim3	0.001225	0.1504	0.0053884	arm∆N.WT	UP
MA0241.1	ro	0.001225	0.1504	0.0053884	arm∆N.WT	UP
MA0457.1	PHDP	0.001225	0.1504	0.0053884	arm∆N.WT	UP
MA0182.1	CG4328-RA	0.001363	0.1658	0.0053884	arm∆N.WT	UP
MA0172.1	CG11294	0.001418	0.1718	0.0053884	arm∆N.WT	UP
MA0178.1	CG32105	0.001418	0.1718	0.0053884	arm∆N.WT	UP
MA0181.1	Vsx1	0.001418	0.1718	0.0053884	arm∆N.WT	UP
MA0191.1	HGTX	0.001418	0.1718	0.0053884	arm∆N.WT	UP
MA0194.1	Lim1	0.001418	0.1718	0.0053884	arm∆N.WT	UP
MA0206.1	abd-A	0.001418	0.1718	0.0053884	arm∆N.WT	UP
MA0208.1	al	0.001418	0.1718	0.0053884	arm∆N.WT	UP
MA0230.1	lab	0.001418	0.1718	0.0053884	arm∆N.WT	UP
MA0236.1	otp	0.001418	0.1718	0.0053884	arm∆N.WT	UP
MA0240.1	repo	0.001418	0.1718	0.0053884	arm∆N.WT	UP
MA0251.1	unpg	0.001418	0.1718	0.0053884	arm∆N.WT	UP
MA0257.1	zen2	0.001418	0.1718	0.0053884	arm∆N.WT	UP
MA0448.1	H2.0	0.001418	0.1718	0.0053884	arm∆N.WT	UP
MA0168.1	B-H1	0.001534	0.1845	0.00563273	arm∆N.WT	UP
MA0010.1	br	0.001567	0.1882	0.00563273	arm∆N.WT	UP
MA0094.2	Ubx	0.001834	0.2164	0.00597527	arm∆N.WT	UP
MA0189.1	E5	0.001842	0.2173	0.00597527	arm∆N.WT	UP
MA0209.1	ap	0.001842	0.2173	0.00597527	arm∆N.WT	UP
MA0228.1	ind	0.001842	0.2173	0.00597527	arm∆N.WT	UP
MA0049.1	hb	0.00381	0.3975	0.01083	arm∆N.WT	UP
MA0169.1	B-H2	0.00399	0.4118	0.01083	arm∆N.WT	UP
MA0170.1	C15	0.00399	0.4118	0.01083	arm∆N.WT	UP
MA0176.1	CG15696-RA	0.00399	0.4118	0.01083	arm∆N.WT	UP
MA0179.1	CG32532	0.00399	0.4118	0.01083	arm∆N.WT	UP
MA0196.1	NK7.1	0.00399	0.4118	0.01083	arm∆N.WT	UP
MA0245.1	slou	0.00399	0.4118	0.01083	arm∆N.WT	UP
MA0444.1	CG34031	0.00399	0.4118	0.01083	arm∆N.WT	UP
MA0224.1	exex	0.00699	0.6053	0.0185934	arm∆N.WT	UP
MA0180.1	Vsx2	0.008751	0.6877	0.0228212	arm∆N.WT	UP
MA0243.1	sd	0.01034	0.7471	0.0264465	arm∆N.WT	UP
MA0446.1	fkh	0.0162	0.884	0.0406528	arm∆N.WT	UP
MA0216.2	cad	0.01838	0.9132	0.0412078	arm∆N.WT	UP
MA0186.1	Dfd	0.01859	0.9156	0.0412078	arm∆N.WT	UP
MA0203.1	Scr	0.01859	0.9156	0.0412078	arm∆N.WT	UP
MA0219.1	ems	0.01859	0.9156	0.0412078	arm∆N.WT	UP
MA0221.1	eve	0.01859	0.9156	0.0412078	arm∆N.WT	UP
MA0238.1	pb	0.01859	0.9156	0.0412078	arm∆N.WT	UP
MA0256.1	zen	0.01859	0.9156	0.0412078	arm∆N.WT	UP
MA0211.1	bap	0.02184	0.9452	0.0476184	arm∆N.WT	UP
MA0214.1	bsh	0.02341	0.9556	0.0494211	arm∆N.WT	UP
MA0248.1	tup	0.02341	0.9556	0.0494211	arm∆N.WT	UP
MA0532.1	Stat92E	0.02594	0.9682	0.0539066	arm∆N.WT	UP
MA0445.1	D	0.03117	0.9842	0.0637786	arm∆N.WT	UP
MA0174.1	Dbx	0.03365	0.9886	0.0678098	arm∆N.WT	UP
MA0166.1	Antp	0.03552	0.9911	0.0684661	arm∆N.WT	UP
MA0215.1	btn	0.03552	0.9911	0.0684661	arm∆N.WT	UP
MA0225.1	ftz	0.03552	0.9911	0.0684661	arm∆N.WT	UP
MA0013.1	br(var.4)	0.03847	0.994	0.073093	arm∆N.WT	UP
MA0533.1	su(Hw)	0.03927	0.9946	0.0735621	arm∆N.WT	UP
MA0253.1	vnd	0.04792	0.9983	0.0885189	arm∆N.WT	UP
MA0180.1	Vsx2	0.0007228	0.09165	0.0961324	DisArmed.WT	DOWN
MA0213.1	brk	0.000576	0.07375	0.076608	tcf∆N-long.WT	DOWN
MA0189.1	E5	2.15e-06	0.0002859	9.53167e-05	tcf∆N-short.WT	DOWN
MA0209.1	ap	2.15e-06	0.0002859	9.53167e-05	tcf∆N-short.WT	DOWN
MA0228.1	ind	2.15e-06	0.0002859	9.53167e-05	tcf∆N-short.WT	DOWN
MA0182.1	CG4328-RA	4.658e-06	0.0006193	0.000154879	tcf∆N-short.WT	DOWN
MA0186.1	Dfd	6.931e-05	0.009176	0.000731091	tcf∆N-short.WT	DOWN
MA0203.1	Scr	6.931e-05	0.009176	0.000731091	tcf∆N-short.WT	DOWN
MA0219.1	ems	6.931e-05	0.009176	0.000731091	tcf∆N-short.WT	DOWN
MA0221.1	eve	6.931e-05	0.009176	0.000731091	tcf∆N-short.WT	DOWN
MA0238.1	pb	6.931e-05	0.009176	0.000731091	tcf∆N-short.WT	DOWN
MA0256.1	zen	6.931e-05	0.009176	0.000731091	tcf∆N-short.WT	DOWN
MA0198.1	OdsH	7.146e-05	0.009459	0.000731091	tcf∆N-short.WT	DOWN
MA0200.1	Pph13	7.146e-05	0.009459	0.000731091	tcf∆N-short.WT	DOWN
MA0202.1	Rx	7.146e-05	0.009459	0.000731091	tcf∆N-short.WT	DOWN
MA0187.1	Dll	0.002302	0.2637	0.021869	tcf∆N-short.WT	DOWN
MA0180.1	Vsx2	0.002918	0.3216	0.0227632	tcf∆N-short.WT	DOWN
MA0177.1	CG18599	0.005344	0.5087	0.0227632	tcf∆N-short.WT	DOWN
MA0184.1	CG9876	0.005344	0.5087	0.0227632	tcf∆N-short.WT	DOWN
MA0195.1	Lim3	0.005344	0.5087	0.0227632	tcf∆N-short.WT	DOWN
MA0241.1	ro	0.005344	0.5087	0.0227632	tcf∆N-short.WT	DOWN
MA0457.1	PHDP	0.005344	0.5087	0.0227632	tcf∆N-short.WT	DOWN
MA0172.1	CG11294	0.005648	0.5282	0.0227632	tcf∆N-short.WT	DOWN
MA0178.1	CG32105	0.005648	0.5282	0.0227632	tcf∆N-short.WT	DOWN
MA0181.1	Vsx1	0.005648	0.5282	0.0227632	tcf∆N-short.WT	DOWN
MA0191.1	HGTX	0.005648	0.5282	0.0227632	tcf∆N-short.WT	DOWN
MA0194.1	Lim1	0.005648	0.5282	0.0227632	tcf∆N-short.WT	DOWN
MA0206.1	abd-A	0.005648	0.5282	0.0227632	tcf∆N-short.WT	DOWN
MA0208.1	al	0.005648	0.5282	0.0227632	tcf∆N-short.WT	DOWN
MA0230.1	lab	0.005648	0.5282	0.0227632	tcf∆N-short.WT	DOWN
MA0236.1	otp	0.005648	0.5282	0.0227632	tcf∆N-short.WT	DOWN
MA0240.1	repo	0.005648	0.5282	0.0227632	tcf∆N-short.WT	DOWN
MA0251.1	unpg	0.005648	0.5282	0.0227632	tcf∆N-short.WT	DOWN
MA0257.1	zen2	0.005648	0.5282	0.0227632	tcf∆N-short.WT	DOWN
MA0448.1	H2.0	0.005648	0.5282	0.0227632	tcf∆N-short.WT	DOWN
MA0534.1	EcR::usp	0.007501	0.6312	0.0293421	tcf∆N-short.WT	DOWN
MA0229.1	inv	0.008565	0.6799	0.0324816	tcf∆N-short.WT	DOWN
MA0247.2	tin	0.008792	0.6894	0.0324816	tcf∆N-short.WT	DOWN
MA0449.1	h	0.02139	0.9418	0.0768884	tcf∆N-short.WT	DOWN
MA0459.1	tll	0.02307	0.9535	0.080745	tcf∆N-short.WT	DOWN
MA0165.1	Abd-B	4.231e-05	0.005611	0.00562723	tcf∆N-short.WT	UP
MA0253.1	vnd	0.001024	0.1273	0.068096	tcf∆N-short.WT	UP
MA0174.1	Dbx	0.001598	0.1915	0.0708447	tcf∆N-short.WT	UP
MA0447.1	gt	2.183e-06	0.0002903	0.000290339	Wg++	DOWN
MA0247.2	tin	6.772e-06	0.0009003	0.000450338	Wg++	DOWN
MA0536.1	pnr	2.408e-11	3.202e-09	3.20264e-09	Wg++	UP
MA0529.1	BEAF-32	2.337e-06	0.0003108	0.000155411	Wg++	UP
MA0535.1	Mad	0.0001091	0.0144	0.00483677	Wg++	UP
MA0916.1	Ets21C	0.0001669	0.02195	0.00554943	Wg++	UP
MA0531.1	CTCF	0.0004812	0.06199	0.0127999	Wg++	UP
MA0213.1	brk	0.002039	0.2376	0.0451978	Wg++	UP
MA0205.1	Trl	9.832e-07	0.0001308	0.000130766	Wg++.Wnt4++	DOWN
MA0235.1	onecut	0.0002277	0.02983	0.0151421	Wg++.Wnt4++	DOWN
MA0216.2	cad	0.001398	0.1696	0.056924	Wg++.Wnt4++	DOWN
MA0247.2	tin	0.001712	0.2037	0.056924	Wg++.Wnt4++	DOWN
MA0094.2	Ubx	0.004728	0.4668	0.0593845	Wg++.Wnt4++	DOWN
MA0242.1	Bgb::run	0.00604	0.5522	0.0593845	Wg++.Wnt4++	DOWN
MA0446.1	fkh	0.006281	0.5663	0.0593845	Wg++.Wnt4++	DOWN
MA0198.1	OdsH	0.007195	0.6159	0.0593845	Wg++.Wnt4++	DOWN
MA0200.1	Pph13	0.007195	0.6159	0.0593845	Wg++.Wnt4++	DOWN
MA0202.1	Rx	0.007195	0.6159	0.0593845	Wg++.Wnt4++	DOWN
MA0189.1	E5	0.007886	0.6496	0.0593845	Wg++.Wnt4++	DOWN
MA0209.1	ap	0.007886	0.6496	0.0593845	Wg++.Wnt4++	DOWN
MA0228.1	ind	0.007886	0.6496	0.0593845	Wg++.Wnt4++	DOWN
MA0177.1	CG18599	0.008037	0.6566	0.0593845	Wg++.Wnt4++	DOWN
MA0184.1	CG9876	0.008037	0.6566	0.0593845	Wg++.Wnt4++	DOWN
MA0195.1	Lim3	0.008037	0.6566	0.0593845	Wg++.Wnt4++	DOWN
MA0241.1	ro	0.008037	0.6566	0.0593845	Wg++.Wnt4++	DOWN
MA0457.1	PHDP	0.008037	0.6566	0.0593845	Wg++.Wnt4++	DOWN
MA0445.1	D	0.009901	0.732	0.066766	Wg++.Wnt4++	DOWN
MA0915.1	dve	0.01004	0.7368	0.066766	Wg++.Wnt4++	DOWN
MA0011.1	br(var.2)	0.01056	0.7545	0.06688	Wg++.Wnt4++	DOWN
MA0531.1	CTCF	0.0004277	0.0553	0.0305434	Wg++.Wnt4++	UP
MA0916.1	Ets21C	0.0004593	0.05926	0.0305434	Wg++.Wnt4++	UP
MA0186.1	Dfd	8.96e-06	0.001191	0.000198613	Wnt4++Otk++.WT	DOWN
MA0203.1	Scr	8.96e-06	0.001191	0.000198613	Wnt4++Otk++.WT	DOWN
MA0219.1	ems	8.96e-06	0.001191	0.000198613	Wnt4++Otk++.WT	DOWN
MA0221.1	eve	8.96e-06	0.001191	0.000198613	Wnt4++Otk++.WT	DOWN
MA0238.1	pb	8.96e-06	0.001191	0.000198613	Wnt4++Otk++.WT	DOWN
MA0256.1	zen	8.96e-06	0.001191	0.000198613	Wnt4++Otk++.WT	DOWN
MA0180.1	Vsx2	1.884e-05	0.002503	0.000355376	Wnt4++Otk++.WT	DOWN
MA0189.1	E5	2.672e-05	0.003548	0.000355376	Wnt4++Otk++.WT	DOWN
MA0209.1	ap	2.672e-05	0.003548	0.000355376	Wnt4++Otk++.WT	DOWN
MA0228.1	ind	2.672e-05	0.003548	0.000355376	Wnt4++Otk++.WT	DOWN
MA0187.1	Dll	0.00015	0.01975	0.00181364	Wnt4++Otk++.WT	DOWN
MA0198.1	OdsH	0.0002226	0.02918	0.0021147	Wnt4++Otk++.WT	DOWN
MA0200.1	Pph13	0.0002226	0.02918	0.0021147	Wnt4++Otk++.WT	DOWN
MA0202.1	Rx	0.0002226	0.02918	0.0021147	Wnt4++Otk++.WT	DOWN
MA0166.1	Antp	0.0002896	0.03779	0.00220055	Wnt4++Otk++.WT	DOWN
MA0215.1	btn	0.0002896	0.03779	0.00220055	Wnt4++Otk++.WT	DOWN
MA0225.1	ftz	0.0002896	0.03779	0.00220055	Wnt4++Otk++.WT	DOWN
MA0177.1	CG18599	0.000364	0.04727	0.00220055	Wnt4++Otk++.WT	DOWN
MA0184.1	CG9876	0.000364	0.04727	0.00220055	Wnt4++Otk++.WT	DOWN
MA0195.1	Lim3	0.000364	0.04727	0.00220055	Wnt4++Otk++.WT	DOWN
MA0241.1	ro	0.000364	0.04727	0.00220055	Wnt4++Otk++.WT	DOWN
MA0457.1	PHDP	0.000364	0.04727	0.00220055	Wnt4++Otk++.WT	DOWN
MA0229.1	inv	0.00148	0.1787	0.00855826	Wnt4++Otk++.WT	DOWN
MA0447.1	gt	0.001769	0.2096	0.00980321	Wnt4++Otk++.WT	DOWN
MA0459.1	tll	0.00248	0.281	0.0128396	Wnt4++Otk++.WT	DOWN
MA0216.2	cad	0.00251	0.2838	0.0128396	Wnt4++Otk++.WT	DOWN
MA0224.1	exex	0.003056	0.334	0.0150536	Wnt4++Otk++.WT	DOWN
MA0201.1	Ptx1	0.005517	0.5199	0.0262057	Wnt4++Otk++.WT	DOWN
MA0165.1	Abd-B	0.00605	0.5527	0.0277466	Wnt4++Otk++.WT	DOWN
MA0188.1	Dr	0.009379	0.7128	0.0415802	Wnt4++Otk++.WT	DOWN
MA0182.1	CG4328-RA	0.01373	0.839	0.0589061	Wnt4++Otk++.WT	DOWN
MA0197.2	nub	0.01818	0.9108	0.0755606	Wnt4++Otk++.WT	DOWN
MA0532.1	Stat92E	0.01987	0.9288	0.0768444	Wnt4++Otk++.WT	DOWN
MA0534.1	EcR::usp	0.02018	0.9317	0.0768444	Wnt4++Otk++.WT	DOWN
MA0094.2	Ubx	0.02029	0.9327	0.0768444	Wnt4++Otk++.WT	DOWN
MA0183.1	HHEX	0.0208	0.9371	0.0768444	Wnt4++Otk++.WT	DOWN
MA0222.1	exd	0.02234	0.9487	0.0803032	Wnt4++Otk++.WT	DOWN
MA0022.1	dl	0.0001573	0.02071	0.0209209	Wnt4++.WT	UP
MA0235.1	onecut	0.0007894	0.09967	0.0409308	Wnt4++.WT	UP
MA0205.1	Trl	0.0009349	0.1169	0.0409308	Wnt4++.WT	UP
MA0536.1	pnr	0.001231	0.151	0.0409308	Wnt4++.WT	UP
MA0237.2	pan	0.001649	0.1969	0.0438634	Wnt4++.WT	UP
MA0529.1	BEAF-32	0.002576	0.2901	0.0571013	Wnt4++.WT	UP
MA0255.1	z	0.003832	0.3993	0.072808	Wnt4++.WT	UP

## Sheet: GO-Cluster
GOID	p-value	OddsRatio	ExpCount	Count	Size	Term	adjusted p-value	Cluster	Ontology
GO:0005886	2.0921e-09	3.60675	41.6642	70	103	plasma membrane	7.42694e-07	I	CC
GO:0005623	2.83061e-08	2.14654	224.906	265	556	cell	3.34955e-06	I	CC
GO:0044464	2.83061e-08	2.14654	224.906	265	556	cell part	3.34955e-06	I	CC
GO:0071944	8.83035e-08	2.93304	46.5182	73	115	cell periphery	7.83693e-06	I	CC
GO:0044459	7.99044e-07	3.96769	23.8659	42	59	plasma membrane part	5.67321e-05	I	CC
GO:0016020	5.26062e-06	1.93898	104.767	135	259	membrane	0.000311253	I	CC
GO:0044425	8.73825e-06	2.08557	72.0021	98	178	membrane part	0.000443154	I	CC
GO:0005840	1.72652e-05	Inf	4.85408	12	12	ribosome	0.000681017	I	CC
GO:0044391	1.72652e-05	Inf	4.85408	12	12	ribosomal subunit	0.000681017	I	CC
GO:0000313	4.34461e-05	Inf	4.44957	11	11	organellar ribosome	0.00140212	I	CC
GO:0005761	4.34461e-05	Inf	4.44957	11	11	mitochondrial ribosome	0.00140212	I	CC
GO:0005887	9.20709e-05	4.85151	11.7307	22	29	integral component of plasma membrane	0.00270552	I	CC
GO:0044444	9.90754e-05	1.84461	80.4968	104	199	cytoplasmic part	0.00270552	I	CC
GO:0043227	0.000117039	1.68407	133.083	160	329	membrane-bounded organelle	0.00296777	I	CC
GO:0031226	0.000135448	4.12465	13.3487	24	33	intrinsic component of plasma membrane	0.0032056	I	CC
GO:0043231	0.000173842	1.66194	131.869	158	326	intracellular membrane-bounded organelle	0.00385713	I	CC
GO:0044429	0.0002535	3.94162	12.9442	23	32	mitochondrial part	0.00499959	I	CC
GO:0098796	0.0002535	3.94162	12.9442	23	32	membrane protein complex	0.00499959	I	CC
GO:0005739	0.000296746	2.73757	22.2479	35	55	mitochondrion	0.00554446	I	CC
GO:0000315	0.000685512	Inf	3.23605	8	8	organellar large ribosomal subunit	0.0110617	I	CC
GO:0005762	0.000685512	Inf	3.23605	8	8	mitochondrial large ribosomal subunit	0.0110617	I	CC
GO:0015934	0.000685512	Inf	3.23605	8	8	large ribosomal subunit	0.0110617	I	CC
GO:0005911	0.00137195	8.31011	5.25858	11	13	cell-cell junction	0.0211758	I	CC
GO:0031224	0.00153457	1.74908	57.4399	74	142	intrinsic component of membrane	0.0226989	I	CC
GO:0016021	0.00172598	1.74903	55.8219	72	138	integral component of membrane	0.0245089	I	CC
GO:0043229	0.001922	1.49932	144.409	166	357	intracellular organelle	0.025468	I	CC
GO:0043226	0.00198541	1.49578	146.431	168	362	organelle	0.025468	I	CC
GO:0030054	0.00200874	6.04932	6.0676	12	15	cell junction	0.025468	I	CC
GO:0032991	0.00259759	1.65042	65.53	82	162	macromolecular complex	0.0317981	I	CC
GO:0016324	0.00397953	12.0108	3.64056	8	9	apical plasma membrane	0.0470911	I	CC
GO:0048731	1.04949e-14	3.03007	105.187	159	268	system development	2.52193e-11	I	BP
GO:0007275	3.89374e-13	2.65119	130.306	184	332	multicellular organism development	4.67833e-10	I	BP
GO:0048856	9.22441e-13	2.55823	142.081	196	362	anatomical structure development	7.38875e-10	I	BP
GO:0071840	5.88007e-12	2.79455	92.2347	138	235	cellular component organization or biogenesis	3.53245e-09	I	BP
GO:0048513	1.47634e-11	3.14937	66.3305	106	169	animal organ development	6.11741e-09	I	BP
GO:0007424	2.06421e-11	9.94316	18.8394	41	48	open tracheal system development	6.11741e-09	I	BP
GO:0007399	2.09981e-11	3.02875	70.6479	111	180	nervous system development	6.11741e-09	I	BP
GO:0032502	2.27211e-11	2.38983	147.183	198	375	developmental process	6.11741e-09	I	BP
GO:0010467	2.29117e-11	3.05366	69.0779	109	176	gene expression	6.11741e-09	I	BP
GO:0044767	2.61133e-11	2.38552	146.398	197	373	single-organism developmental process	6.27502e-09	I	BP
GO:0016043	5.76245e-11	2.67847	89.8798	133	229	cellular component organization	1.25883e-08	I	BP
GO:0060541	8.08037e-11	8.68667	19.2319	41	49	respiratory system development	1.59017e-08	I	BP
GO:0009653	8.60266e-11	2.69678	85.9549	128	219	anatomical structure morphogenesis	1.59017e-08	I	BP
GO:0009887	2.01883e-10	3.49834	47.4911	80	121	animal organ morphogenesis	3.46518e-08	I	BP
GO:0009059	3.11545e-10	3.01156	61.2282	97	156	macromolecule biosynthetic process	4.82812e-08	I	BP
GO:0034645	3.21473e-10	3.02763	60.4432	96	154	cellular macromolecule biosynthetic process	4.82812e-08	I	BP
GO:0044707	4.21127e-10	2.27143	140.118	187	357	single-multicellular organism process	5.95276e-08	I	BP
GO:0048869	1.00802e-09	2.46239	94.1972	135	240	cellular developmental process	1.34571e-07	I	BP
GO:0030154	3.55485e-09	2.41183	91.0573	130	232	cell differentiation	4.49595e-07	I	BP
GO:0044271	4.0749e-09	2.75268	63.1906	97	161	cellular nitrogen compound biosynthetic process	4.83827e-07	I	BP
GO:0032501	4.2282e-09	2.10428	170.34	216	434	multicellular organismal process	4.83827e-07	I	BP
GO:0035152	5.67467e-09	Inf	7.84977	20	20	regulation of tube architecture, open tracheal system	6.19829e-07	I	BP
GO:0000904	1.22852e-08	4.02484	30.2216	54	77	cell morphogenesis involved in differentiation	1.23006e-06	I	BP
GO:0006928	1.22852e-08	4.02484	30.2216	54	77	movement of cell or subcellular component	1.23006e-06	I	BP
GO:0009888	1.81103e-08	2.80308	54.5559	85	139	tissue development	1.74076e-06	I	BP
GO:0030030	2.1178e-08	3.41065	37.2864	63	95	cell projection organization	1.94311e-06	I	BP
GO:0022008	2.19584e-08	2.66277	60.4432	92	154	neurogenesis	1.94311e-06	I	BP
GO:0048729	2.28104e-08	3.27857	39.6413	66	101	tissue morphogenesis	1.94311e-06	I	BP
GO:0000902	2.34499e-08	3.20309	41.2113	68	105	cell morphogenesis	1.94311e-06	I	BP
GO:0009987	2.68324e-08	2.03216	237.848	281	606	cellular process	2.14928e-06	I	BP
GO:1901576	2.88616e-08	2.43054	74.9653	109	191	organic substance biosynthetic process	2.23724e-06	I	BP
GO:0002009	3.95666e-08	3.30192	37.6789	63	96	morphogenesis of an epithelium	2.9712e-06	I	BP
GO:0032989	4.20251e-08	3.05244	43.1737	70	110	cellular component morphogenesis	3.06019e-06	I	BP
GO:0009058	6.05389e-08	2.36134	76.5352	110	195	biosynthetic process	4.27868e-06	I	BP
GO:0060429	6.2344e-08	2.79976	49.846	78	127	epithelium development	4.28036e-06	I	BP
GO:0007417	6.51915e-08	6.27662	16.877	34	43	central nervous system development	4.35153e-06	I	BP
GO:0048699	7.13705e-08	2.92297	45.1362	72	115	generation of neurons	4.57359e-06	I	BP
GO:0035295	7.38255e-08	3.00021	42.7812	69	109	tube development	4.57359e-06	I	BP
GO:0030182	7.42281e-08	3.02886	41.9962	68	107	neuron differentiation	4.57359e-06	I	BP
GO:0035150	1.01766e-07	Inf	6.6723	17	17	regulation of tube size	6.1136e-06	I	BP
GO:0044249	1.12785e-07	2.33789	74.5728	107	190	cellular biosynthetic process	6.61031e-06	I	BP
GO:0009791	1.29115e-07	3.13995	37.6789	62	96	post-embryonic development	7.38725e-06	I	BP
GO:0048569	3.41511e-07	3.39344	30.6141	52	78	post-embryonic animal organ development	1.90849e-05	I	BP
GO:0044699	3.52405e-07	1.92486	250.015	289	637	single-organism process	1.92427e-05	I	BP
GO:0031175	3.66421e-07	3.27963	32.184	54	82	neuron projection development	1.92427e-05	I	BP
GO:0032990	3.76365e-07	3.22884	32.969	55	84	cell part morphogenesis	1.92427e-05	I	BP
GO:0048858	3.76365e-07	3.22884	32.969	55	84	cell projection morphogenesis	1.92427e-05	I	BP
GO:0048468	3.90574e-07	2.34886	65.5455	95	167	cell development	1.95531e-05	I	BP
GO:0048666	3.99417e-07	3.05782	36.1089	59	92	neuron development	1.95877e-05	I	BP
GO:0048667	5.39172e-07	3.51962	27.8667	48	71	cell morphogenesis involved in neuron differentiation	2.59126e-05	I	BP
GO:0040011	6.56085e-07	3.21008	31.7915	53	81	locomotion	3.03187e-05	I	BP
GO:0048812	6.56085e-07	3.21008	31.7915	53	81	neuron projection morphogenesis	3.03187e-05	I	BP
GO:0044763	6.79345e-07	1.86075	179.367	218	457	single-organism cellular process	3.07891e-05	I	BP
GO:0035151	6.91889e-07	Inf	5.88732	15	15	regulation of tube size, open tracheal system	3.07891e-05	I	BP
GO:0061564	8.16845e-07	4.39089	20.0169	37	51	axon development	3.56887e-05	I	BP
GO:0060562	1.18547e-06	3.09438	32.184	53	82	epithelial tube morphogenesis	5.08694e-05	I	BP
GO:0007409	1.58709e-06	4.26103	19.6244	36	50	axonogenesis	6.46018e-05	I	BP
GO:0006351	1.61303e-06	2.59911	44.3512	68	113	transcription, DNA-templated	6.46018e-05	I	BP
GO:0032774	1.61303e-06	2.59911	44.3512	68	113	RNA biosynthetic process	6.46018e-05	I	BP
GO:0097659	1.61303e-06	2.59911	44.3512	68	113	nucleic acid-templated transcription	6.46018e-05	I	BP
GO:0035239	2.1025e-06	2.94789	33.3615	54	85	tube morphogenesis	8.28249e-05	I	BP
GO:0048732	3.80979e-06	4.63143	16.4845	31	42	gland development	0.000145316	I	BP
GO:0097485	3.80979e-06	4.63143	16.4845	31	42	neuron projection guidance	0.000145316	I	BP
GO:0016070	4.09735e-06	2.25695	57.6958	83	147	RNA metabolic process	0.000153843	I	BP
GO:0006935	4.4838e-06	4.38687	17.2695	32	44	chemotaxis	0.000165763	I	BP
GO:0002165	6.07596e-06	2.76024	34.1465	54	87	instar larval or pupal development	0.00022122	I	BP
GO:0007005	7.08692e-06	24.0447	6.27981	15	16	mitochondrion organization	0.000254177	I	BP
GO:0007411	7.48497e-06	4.47048	16.092	30	41	axon guidance	0.000264506	I	BP
GO:0010468	8.1822e-06	2.34122	48.2761	71	123	regulation of gene expression	0.000284954	I	BP
GO:0006366	8.72275e-06	3.40119	22.7643	39	58	transcription from RNA polymerase II promoter	0.00029944	I	BP
GO:0044260	9.6297e-06	1.8434	110.289	141	281	cellular macromolecule metabolic process	0.000325918	I	BP
GO:0007444	1.00386e-05	2.67469	34.539	54	88	imaginal disc development	0.000335039	I	BP
GO:0019438	1.03747e-05	2.27025	51.0235	74	130	aromatic compound biosynthetic process	0.000341514	I	BP
GO:0007552	1.0519e-05	2.76136	32.184	51	82	metamorphosis	0.000341582	I	BP
GO:0044085	1.06917e-05	2.90905	29.0441	47	74	cellular component biogenesis	0.000342562	I	BP
GO:0032543	1.21261e-05	Inf	4.70986	12	12	mitochondrial translation	0.000383408	I	BP
GO:0090304	1.55802e-05	2.10403	60.8357	85	155	nucleic acid metabolic process	0.000484363	I	BP
GO:0006357	1.57221e-05	3.30526	22.3718	38	57	regulation of transcription from RNA polymerase II promoter	0.000484363	I	BP
GO:0050793	1.79355e-05	2.73107	31.0066	49	79	regulation of developmental process	0.00054014	I	BP
GO:0007560	1.8207e-05	2.92706	27.0817	44	69	imaginal disc morphogenesis	0.00054014	I	BP
GO:0048563	1.8207e-05	2.92706	27.0817	44	69	post-embryonic animal organ morphogenesis	0.00054014	I	BP
GO:0006412	2.05197e-05	4.70181	13.7371	26	35	translation	0.000601327	I	BP
GO:0060322	2.18178e-05	7.65476	9.02723	19	23	head development	0.000631664	I	BP
GO:0018130	2.22895e-05	2.18454	51.8085	74	132	heterocycle biosynthetic process	0.000635101	I	BP
GO:0042330	2.24651e-05	3.61143	18.8394	33	48	taxis	0.000635101	I	BP
GO:0009886	2.95003e-05	2.63869	31.3991	49	80	post-embryonic animal morphogenesis	0.00081482	I	BP
GO:0048707	2.95003e-05	2.63869	31.3991	49	80	instar larval or pupal morphogenesis	0.00081482	I	BP
GO:0034654	2.994e-05	2.21582	47.8836	69	122	nucleobase-containing compound biosynthetic process	0.000817105	I	BP
GO:0001708	3.02632e-05	9.10058	7.84977	17	20	cell fate specification	0.000817105	I	BP
GO:1901362	3.21833e-05	2.14387	52.2009	74	133	organic cyclic compound biosynthetic process	0.000859294	I	BP
GO:0007420	3.85927e-05	12.0037	6.6723	15	17	brain development	0.0010191	I	BP
GO:2000112	3.93824e-05	2.25612	43.9587	64	112	regulation of cellular macromolecule biosynthetic process	0.00102865	I	BP
GO:0065007	4.3905e-05	1.69495	138.941	169	354	biological regulation	0.00113445	I	BP
GO:0034641	4.66419e-05	1.83068	87.9174	114	224	cellular nitrogen compound metabolic process	0.00116955	I	BP
GO:0000122	4.73339e-05	7.23375	8.63474	18	22	negative regulation of transcription from RNA polymerase II promoter	0.00116955	I	BP
GO:0002164	4.73339e-05	7.23375	8.63474	18	22	larval development	0.00116955	I	BP
GO:0006355	4.81838e-05	2.29685	40.8188	60	104	regulation of transcription, DNA-templated	0.00116955	I	BP
GO:1903506	4.81838e-05	2.29685	40.8188	60	104	regulation of nucleic acid-templated transcription	0.00116955	I	BP
GO:2001141	4.81838e-05	2.29685	40.8188	60	104	regulation of RNA biosynthetic process	0.00116955	I	BP
GO:0048646	5.29928e-05	2.87095	24.7268	40	63	anatomical structure formation involved in morphogenesis	0.00123994	I	BP
GO:0022607	5.30657e-05	2.77915	26.2967	42	67	cellular component assembly	0.00123994	I	BP
GO:0035220	5.31478e-05	2.82305	25.5117	41	65	wing disc development	0.00123994	I	BP
GO:0048736	5.31478e-05	2.82305	25.5117	41	65	appendage development	0.00123994	I	BP
GO:0010556	5.80148e-05	2.20639	44.3512	64	113	regulation of macromolecule biosynthetic process	0.00134048	I	BP
GO:0019219	6.46399e-05	2.22328	42.7812	62	109	regulation of nucleobase-containing compound metabolic process	0.00147933	I	BP
GO:0051252	6.81359e-05	2.23243	41.9962	61	107	regulation of RNA metabolic process	0.00154463	I	BP
GO:0050794	7.28836e-05	1.71624	113.429	141	289	regulation of cellular process	0.00163682	I	BP
GO:0009790	8.83391e-05	2.66796	26.6892	42	68	embryo development	0.00194889	I	BP
GO:0048737	8.99339e-05	2.74691	25.1192	40	64	imaginal disc-derived appendage development	0.00194889	I	BP
GO:0007431	9.00238e-05	4.05216	13.7371	25	35	salivary gland development	0.00194889	I	BP
GO:0035272	9.00238e-05	4.05216	13.7371	25	35	exocrine system development	0.00194889	I	BP
GO:0007507	0.000101634	6.81484	8.24225	17	21	heart development	0.0021613	I	BP
GO:0072359	0.000101634	6.81484	8.24225	17	21	circulatory system development	0.0021613	I	BP
GO:0090066	0.000130748	4.4375	11.7746	22	30	regulation of anatomical structure size	0.00275602	I	BP
GO:0030855	0.000134053	3.25773	17.662	30	45	epithelial cell differentiation	0.00280113	I	BP
GO:2000026	0.000147728	2.99524	20.0169	33	51	regulation of multicellular organismal development	0.00301692	I	BP
GO:0007476	0.000150261	2.92654	20.8019	34	53	imaginal disc-derived wing morphogenesis	0.00301692	I	BP
GO:0003002	0.000150658	2.67117	24.7268	39	63	regionalization	0.00301692	I	BP
GO:0035107	0.000150658	2.67117	24.7268	39	63	appendage morphogenesis	0.00301692	I	BP
GO:0035114	0.000150658	2.67117	24.7268	39	63	imaginal disc-derived appendage morphogenesis	0.00301692	I	BP
GO:0035120	0.000151972	2.71304	23.9418	38	61	post-embryonic appendage morphogenesis	0.00301808	I	BP
GO:0050789	0.000168118	1.64243	125.204	152	319	regulation of biological process	0.00331137	I	BP
GO:0007427	0.000209653	Inf	3.53239	9	9	epithelial cell migration, open tracheal system	0.0040959	I	BP
GO:0042221	0.000214884	2.01818	47.4911	66	121	response to chemical	0.0041021	I	BP
GO:0016477	0.000216798	3.3677	15.6995	27	40	cell migration	0.0041021	I	BP
GO:0048870	0.000216798	3.3677	15.6995	27	40	cell motility	0.0041021	I	BP
GO:0051674	0.000216798	3.3677	15.6995	27	40	localization of cell	0.0041021	I	BP
GO:0009889	0.000228921	2.02209	46.7061	65	119	regulation of biosynthetic process	0.00423153	I	BP
GO:0031326	0.000228921	2.02209	46.7061	65	119	regulation of cellular biosynthetic process	0.00423153	I	BP
GO:0051171	0.000228921	2.02209	46.7061	65	119	regulation of nitrogen compound metabolic process	0.00423153	I	BP
GO:0007472	0.000258144	2.77578	21.1944	34	54	wing disc morphogenesis	0.00473526	I	BP
GO:0006725	0.000310261	1.75583	75.3577	97	192	cellular aromatic compound metabolic process	0.00564816	I	BP
GO:0022603	0.000318172	3.70911	12.9521	23	33	regulation of anatomical structure morphogenesis	0.00574863	I	BP
GO:0022604	0.000356142	4.8075	9.41972	18	24	regulation of cell morphogenesis	0.00638664	I	BP
GO:0007389	0.000379388	2.42994	26.2967	40	67	pattern specification process	0.00675311	I	BP
GO:0065008	0.000385573	1.99276	44.7437	62	114	regulation of biological quality	0.00681273	I	BP
GO:0043043	0.000404408	3.12221	16.092	27	41	peptide biosynthetic process	0.00709338	I	BP
GO:0043604	0.000416768	3.02496	16.877	28	43	amide biosynthetic process	0.00725721	I	BP
GO:0045165	0.000430189	2.63938	21.5869	34	55	cell fate commitment	0.007437	I	BP
GO:0051093	0.000452608	5.98325	7.45728	15	19	negative regulation of developmental process	0.00776869	I	BP
GO:0007447	0.000458403	9.53202	5.49484	12	14	imaginal disc pattern formation	0.00781236	I	BP
GO:0046483	0.000503313	1.72826	73.3953	94	187	heterocycle metabolic process	0.00851733	I	BP
GO:0007435	0.000538916	3.74979	11.7746	21	30	salivary gland morphogenesis	0.0089573	I	BP
GO:0022612	0.000538916	3.74979	11.7746	21	30	gland morphogenesis	0.0089573	I	BP
GO:0035159	0.000540495	Inf	3.13991	8	8	regulation of tube length, open tracheal system	0.0089573	I	BP
GO:0060255	0.000567676	1.7803	62.7981	82	160	regulation of macromolecule metabolic process	0.00927846	I	BP
GO:0006139	0.000570054	1.74126	69.0779	89	176	nucleobase-containing compound metabolic process	0.00927846	I	BP
GO:0007043	0.00057918	15.8333	4.31737	10	11	cell-cell junction assembly	0.00927846	I	BP
GO:0031344	0.00057918	15.8333	4.31737	10	11	regulation of cell projection organization	0.00927846	I	BP
GO:0034329	0.00057918	15.8333	4.31737	10	11	cell junction assembly	0.00927846	I	BP
GO:0007155	0.00058678	3.53889	12.5596	22	32	cell adhesion	0.00933796	I	BP
GO:0007423	0.000646411	2.41617	24.3343	37	62	sensory organ development	0.0102192	I	BP
GO:1901360	0.000654191	1.69283	76.5352	97	195	organic cyclic compound metabolic process	0.0102746	I	BP
GO:0042063	0.000696881	6.89053	6.27981	13	16	gliogenesis	0.0108741	I	BP
GO:0061061	0.000721402	2.90946	16.4845	27	42	muscle structure development	0.0111841	I	BP
GO:0051239	0.000778412	2.20375	29.4366	43	75	regulation of multicellular organismal process	0.0119905	I	BP
GO:0034330	0.00102396	8.71622	5.10235	11	13	cell junction organization	0.0154753	I	BP
GO:0045216	0.00102396	8.71622	5.10235	11	13	cell-cell junction organization	0.0154753	I	BP
GO:0045596	0.00102396	8.71622	5.10235	11	13	negative regulation of cell differentiation	0.0154753	I	BP
GO:0048598	0.00119978	2.97071	14.5221	24	37	embryonic morphogenesis	0.0180192	I	BP
GO:0010001	0.00136572	14.2152	3.92488	9	10	glial cell differentiation	0.0199136	I	BP
GO:0019991	0.00136572	14.2152	3.92488	9	10	septate junction assembly	0.0199136	I	BP
GO:0043297	0.00136572	14.2152	3.92488	9	10	apical junction assembly	0.0199136	I	BP
GO:0010631	0.00136735	4.25207	8.63474	16	22	epithelial cell migration	0.0199136	I	BP
GO:0090132	0.00136735	4.25207	8.63474	16	22	epithelium migration	0.0199136	I	BP
GO:0001667	0.00154516	3.87602	9.41972	17	24	ameboidal-type cell migration	0.0222336	I	BP
GO:0090130	0.00154516	3.87602	9.41972	17	24	tissue migration	0.0222336	I	BP
GO:0044237	0.00180706	1.46791	156.995	180	400	cellular metabolic process	0.0258474	I	BP
GO:0010629	0.00186462	2.38784	20.4094	31	52	negative regulation of gene expression	0.026513	I	BP
GO:0051241	0.00190996	5.15988	6.6723	13	17	negative regulation of multicellular organismal process	0.0267257	I	BP
GO:0016358	0.00191295	3.20101	11.7746	20	30	dendrite development	0.0267257	I	BP
GO:0048813	0.00191295	3.20101	11.7746	20	30	dendrite morphogenesis	0.0267257	I	BP
GO:0045595	0.00203445	2.93981	13.3446	22	34	regulation of cell differentiation	0.0282589	I	BP
GO:1901566	0.00221924	2.14689	25.5117	37	65	organonitrogen compound biosynthetic process	0.030481	I	BP
GO:0035214	0.00225785	7.90441	4.70986	10	12	eye-antennal disc development	0.030481	I	BP
GO:0035215	0.00225785	7.90441	4.70986	10	12	genital disc development	0.030481	I	BP
GO:0070848	0.00225785	7.90441	4.70986	10	12	response to growth factor	0.030481	I	BP
GO:0071363	0.00225785	7.90441	4.70986	10	12	cellular response to growth factor stimulus	0.030481	I	BP
GO:0051716	0.00254628	1.6087	70.6479	88	180	cellular response to stimulus	0.0341827	I	BP
GO:0007517	0.002886	3.63895	9.02723	16	23	muscle organ development	0.0385282	I	BP
GO:0001763	0.00309765	5.8018	5.49484	11	14	morphogenesis of a branching structure	0.0407389	I	BP
GO:0048863	0.00309765	5.8018	5.49484	11	14	stem cell differentiation	0.0407389	I	BP
GO:0001654	0.00316083	2.37301	18.4469	28	47	eye development	0.0407389	I	BP
GO:0007154	0.00316241	1.58853	71.0404	88	181	cell communication	0.0407389	I	BP
GO:0007494	0.00318723	12.6049	3.53239	8	9	midgut development	0.0407389	I	BP
GO:0010975	0.00318723	12.6049	3.53239	8	9	regulation of neuron projection development	0.0407389	I	BP
GO:0021782	0.00318723	12.6049	3.53239	8	9	glial cell development	0.0407389	I	BP
GO:0048542	0.00318723	12.6049	3.53239	8	9	lymph gland development	0.0407389	I	BP
GO:0009605	0.00324388	1.7352	46.7061	61	119	response to external stimulus	0.041229	I	BP
GO:0009792	0.00325989	3.19	10.5972	18	27	embryo development ending in birth or egg hatching	0.041229	I	BP
GO:0019222	0.00339741	1.58561	70.2554	87	179	regulation of metabolic process	0.0427434	I	BP
GO:0070887	0.00344999	2.5665	15.307	24	39	cellular response to chemical stimulus	0.0431436	I	BP
GO:0048592	0.00348609	2.63273	14.5221	23	37	eye morphogenesis	0.0431436	I	BP
GO:0090596	0.00348609	2.63273	14.5221	23	37	sensory organ morphogenesis	0.0431436	I	BP
GO:0022610	0.00350104	2.7094	13.7371	22	35	biological adhesion	0.0431436	I	BP
GO:0007379	0.0035763	Inf	2.35493	6	6	segment specification	0.0431852	I	BP
GO:0046661	0.0035763	Inf	2.35493	6	6	male sex differentiation	0.0431852	I	BP
GO:0048806	0.0035763	Inf	2.35493	6	6	genitalia development	0.0431852	I	BP
GO:0070972	0.0035763	Inf	2.35493	6	6	protein localization to endoplasmic reticulum	0.0431852	I	BP
GO:0008360	0.00383117	4.75123	6.27981	12	16	regulation of cell shape	0.0460315	I	BP
GO:0001071	7.22678e-07	3.61127	24.7966	44	66	nucleic acid binding transcription factor activity	0.000213913	I	MF
GO:0003700	7.22678e-07	3.61127	24.7966	44	66	transcription factor activity, sequence-specific DNA binding	0.000213913	I	MF
GO:0003735	7.1241e-06	Inf	4.50847	12	12	structural constituent of ribosome	0.00140582	I	MF
GO:0003677	1.03206e-05	2.71121	31.935	51	85	DNA binding	0.00152745	I	MF
GO:0043565	1.51898e-05	3.53973	19.161	34	51	sequence-specific DNA binding	0.00179847	I	MF
GO:0097159	3.47513e-05	1.80099	97.3079	125	259	organic cyclic compound binding	0.00327916	I	MF
GO:1901363	3.87738e-05	1.79686	96.5565	124	257	heterocyclic compound binding	0.00327916	I	MF
GO:0003676	5.90026e-05	2.02578	55.2288	77	147	nucleic acid binding	0.00436619	I	MF
GO:0000981	0.000263352	4.03704	11.2712	21	30	RNA polymerase II transcription factor activity, sequence-specific DNA binding	0.0173227	I	MF
GO:0001882	0.000594331	2.24599	28.178	42	75	nucleoside binding	0.0319858	I	MF
GO:0032549	0.000594331	2.24599	28.178	42	75	ribonucleoside binding	0.0319858	I	MF
GO:0035639	0.00100785	2.19708	27.0508	40	72	purine ribonucleoside triphosphate binding	0.0465521	I	MF
GO:0035326	0.00102226	Inf	2.62994	7	7	enhancer binding	0.0465521	I	MF
GO:0032553	0.00134621	2.11872	28.178	41	75	ribonucleotide binding	0.0478506	I	MF
GO:0001883	0.00145492	2.12712	27.4266	40	73	purine nucleoside binding	0.0478506	I	MF
GO:0017076	0.00145492	2.12712	27.4266	40	73	purine nucleotide binding	0.0478506	I	MF
GO:0032550	0.00145492	2.12712	27.4266	40	73	purine ribonucleoside binding	0.0478506	I	MF
GO:0032555	0.00145492	2.12712	27.4266	40	73	purine ribonucleotide binding	0.0478506	I	MF
GO:0005576	2.8073e-05	2.0939	45.7017	68	186	extracellular region	0.00468819	II	CC
GO:0006732	2.05106e-05	15.54	3.49108	11	13	coenzyme metabolic process	0.0078659	II	BP
GO:0055086	2.13605e-05	7.131	5.63944	15	21	nucleobase-containing small molecule metabolic process	0.0078659	II	BP
GO:0044712	2.32573e-05	4.96834	8.05634	19	30	single-organism catabolic process	0.0078659	II	BP
GO:0006749	2.43904e-05	9.22619	4.56526	13	17	glutathione metabolic process	0.0078659	II	BP
GO:0006790	3.54e-05	5.40686	6.98216	17	26	sulfur compound metabolic process	0.00913319	II	BP
GO:0072521	5.92019e-05	6.63113	5.37089	14	20	purine-containing compound metabolic process	0.0127284	II	BP
GO:0006575	0.000111141	5.33441	6.17653	15	23	cellular modified amino acid metabolic process	0.0204818	II	BP
GO:0009607	0.000167459	3.15198	12.3531	24	46	response to biotic stimulus	0.0216022	II	BP
GO:0043207	0.000167459	3.15198	12.3531	24	46	response to external biotic stimulus	0.0216022	II	BP
GO:0051707	0.000167459	3.15198	12.3531	24	46	response to other organism	0.0216022	II	BP
GO:0051186	0.000208242	7.75	4.02817	11	15	cofactor metabolic process	0.0244211	II	BP
GO:0009132	0.000360828	Inf	1.61127	6	6	nucleoside diphosphate metabolic process	0.0273805	II	BP
GO:0009135	0.000360828	Inf	1.61127	6	6	purine nucleoside diphosphate metabolic process	0.0273805	II	BP
GO:0009179	0.000360828	Inf	1.61127	6	6	purine ribonucleoside diphosphate metabolic process	0.0273805	II	BP
GO:0009185	0.000360828	Inf	1.61127	6	6	ribonucleoside diphosphate metabolic process	0.0273805	II	BP
GO:0046031	0.000360828	Inf	1.61127	6	6	ADP metabolic process	0.0273805	II	BP
GO:0072524	0.000360828	Inf	1.61127	6	6	pyridine-containing compound metabolic process	0.0273805	II	BP
GO:0006753	0.000507953	6.192	4.29671	11	16	nucleoside phosphate metabolic process	0.0344874	II	BP
GO:0009117	0.000507953	6.192	4.29671	11	16	nucleotide metabolic process	0.0344874	II	BP
GO:0006090	0.00066526	11.1799	2.68545	8	10	pyruvate metabolic process	0.0429093	II	BP
GO:0009617	0.000753712	3.45327	8.32488	17	31	response to bacterium	0.0453747	II	BP
GO:0055085	0.000773832	2.45337	16.3812	28	61	transmembrane transport	0.0453747	II	BP
GO:0016765	3.57695e-08	41.6426	4.39925	15	16	transferase activity, transferring alkyl or aryl (other than methyl) groups	1.58101e-05	II	MF
GO:0004364	1.26491e-07	38.7266	4.12429	14	15	glutathione transferase activity	2.79544e-05	II	MF
GO:0003824	9.13927e-07	1.95338	128.953	164	469	catalytic activity	0.000134652	II	MF
GO:0016298	3.08349e-05	10.9571	4.12429	12	15	lipase activity	0.00340726	II	MF
GO:0004620	0.000112706	Inf	1.92467	7	7	phospholipase activity	0.00903797	II	MF
GO:0016787	0.000122687	1.83329	61.3145	84	223	hydrolase activity	0.00903797	II	MF
GO:0009055	0.000241907	4.4058	7.14878	16	26	electron carrier activity	0.0152747	II	MF
GO:0016491	0.000309638	2.45438	19.5217	33	71	oxidoreductase activity	0.0171075	II	MF
GO:0016903	0.000793163	10.8169	2.74953	8	10	oxidoreductase activity, acting on the aldehyde or oxo group of donors	0.0389531	II	MF
GO:0005622	6.66531e-13	3.25852	100.249	145	458	intracellular	1.07978e-10	III	CC
GO:0044424	6.66531e-13	3.25852	100.249	145	458	intracellular part	1.07978e-10	III	CC
GO:0005634	2.46894e-11	3.37427	39.8369	75	182	nucleus	2.66646e-09	III	CC
GO:0044428	7.06997e-11	6.02571	13.3519	36	61	nuclear part	5.72668e-09	III	CC
GO:0043229	3.21958e-10	2.73448	78.1416	117	357	intracellular organelle	2.03788e-08	III	CC
GO:0043226	3.77386e-10	2.72169	79.2361	118	362	organelle	2.03788e-08	III	CC
GO:0005623	3.98084e-09	2.75439	121.7	157	556	cell	1.61224e-07	III	CC
GO:0044464	3.98084e-09	2.75439	121.7	157	556	cell part	1.61224e-07	III	CC
GO:0044422	4.14816e-08	2.92143	32.3948	59	148	organelle part	1.49334e-06	III	CC
GO:0044446	4.88682e-08	2.92694	31.7382	58	145	intracellular organelle part	1.58333e-06	III	CC
GO:0043231	7.42285e-08	2.37045	71.3562	104	326	intracellular membrane-bounded organelle	2.18637e-06	III	CC
GO:0043227	1.37353e-07	2.32498	72.0129	104	329	membrane-bounded organelle	3.70854e-06	III	CC
GO:0031981	6.81933e-07	4.97544	9.41202	24	43	nuclear lumen	1.69959e-05	III	CC
GO:0044451	4.33206e-06	8.86667	4.37768	14	20	nucleoplasm part	0.000100256	III	CC
GO:0005654	7.17625e-06	5.92562	6.12876	17	28	nucleoplasm	0.000155007	III	CC
GO:0005694	1.39888e-05	5.42424	6.34764	17	29	chromosome	0.000283273	III	CC
GO:0043228	3.30476e-05	2.53049	22.7639	40	104	non-membrane-bounded organelle	0.000588488	III	CC
GO:0043232	3.30476e-05	2.53049	22.7639	40	104	intracellular non-membrane-bounded organelle	0.000588488	III	CC
GO:0000123	3.45101e-05	29.6735	1.96996	8	9	histone acetyltransferase complex	0.000588488	III	CC
GO:1990234	4.65072e-05	4.63636	6.78541	17	31	transferase complex	0.000753417	III	CC
GO:0032991	6.29151e-05	2.14232	35.4592	55	162	macromolecular complex	0.00097069	III	CC
GO:0043234	8.87865e-05	2.26066	27.5794	45	126	protein complex	0.00127921	III	CC
GO:0044431	9.08082e-05	9.3299	3.06438	10	14	Golgi apparatus part	0.00127921	III	CC
GO:0012505	9.60928e-05	2.63566	17.5107	32	80	endomembrane system	0.00129725	III	CC
GO:0031248	0.00014008	14.8163	2.18884	8	10	protein acetyltransferase complex	0.00167122	III	CC
GO:1902493	0.00014008	14.8163	2.18884	8	10	acetyltransferase complex	0.00167122	III	CC
GO:0005794	0.000141122	5.43746	4.81545	13	22	Golgi apparatus	0.00167122	III	CC
GO:1902562	0.000144426	25.8325	1.75107	7	8	H4 histone acetyltransferase complex	0.00167122	III	CC
GO:0044427	0.000220546	7.45361	3.28326	10	15	chromosomal part	0.00246403	III	CC
GO:0071013	0.00059325	22.0303	1.53219	6	7	catalytic step 2 spliceosome	0.0064071	III	CC
GO:0005700	0.00110527	4.55325	4.37768	11	20	polytene chromosome	0.0115518	III	CC
GO:0005938	0.00142312	5.55385	3.28326	9	15	cell cortex	0.013693	III	CC
GO:0099568	0.00142312	5.55385	3.28326	9	15	cytoplasmic region	0.013693	III	CC
GO:0005681	0.00143692	8.58714	2.18884	7	10	spliceosomal complex	0.013693	III	CC
GO:0031974	0.00235033	2.29333	14.0086	24	64	membrane-enclosed lumen	0.0205813	III	CC
GO:0043233	0.00235033	2.29333	14.0086	24	64	organelle lumen	0.0205813	III	CC
GO:0070013	0.00235033	2.29333	14.0086	24	64	intracellular organelle lumen	0.0205813	III	CC
GO:0045202	0.0047425	3.70103	4.37768	10	20	synapse	0.040436	III	CC
GO:0043412	2.35253e-13	4.8305	21.8742	54	112	macromolecule modification	4.86504e-10	III	BP
GO:0006464	8.05752e-13	4.76786	21.093	52	108	cellular protein modification process	5.55432e-10	III	BP
GO:0036211	8.05752e-13	4.76786	21.093	52	108	protein modification process	5.55432e-10	III	BP
GO:0044260	1.19143e-12	3.19629	54.8808	97	281	cellular macromolecule metabolic process	6.15969e-10	III	BP
GO:0009987	2.04841e-12	3.27585	118.355	162	606	cellular process	8.47221e-10	III	BP
GO:0070647	9.60662e-10	14.2584	4.88263	19	25	protein modification by small protein conjugation or removal	3.31108e-07	III	BP
GO:0044267	1.91538e-09	3.21412	29.8817	59	153	cellular protein metabolic process	5.65858e-07	III	BP
GO:0050789	9.80451e-09	2.49959	62.3023	97	319	regulation of biological process	2.53447e-06	III	BP
GO:0044237	1.25988e-08	2.42129	78.1221	114	400	cellular metabolic process	2.89493e-06	III	BP
GO:0022402	3.28687e-08	6.5348	7.6169	23	39	cell cycle process	6.79725e-06	III	BP
GO:0050794	2.00222e-07	2.33144	56.4432	87	289	regulation of cellular process	3.76418e-05	III	BP
GO:0007049	2.3004e-07	5.19255	8.78873	24	45	cell cycle	3.89273e-05	III	BP
GO:0032446	2.63531e-07	11.0233	4.10141	15	21	protein modification by small protein conjugation	3.89273e-05	III	BP
GO:0044265	2.63531e-07	11.0233	4.10141	15	21	cellular macromolecule catabolic process	3.89273e-05	III	BP
GO:1903047	4.49715e-07	8.84375	4.68732	16	24	mitotic cell cycle process	6.20008e-05	III	BP
GO:0065007	5.10761e-07	2.19816	69.138	100	354	biological regulation	6.60158e-05	III	BP
GO:0000278	8.29804e-07	6.67105	5.85915	18	30	mitotic cell cycle	0.000100943	III	BP
GO:0016567	1.02047e-06	10.2354	3.9061	14	20	protein ubiquitination	0.000117241	III	BP
GO:0009057	2.22455e-06	7.05833	5.07793	16	26	macromolecule catabolic process	0.000242125	III	BP
GO:0044763	2.72333e-06	2.05309	89.2545	119	457	single-organism cellular process	0.000281593	III	BP
GO:0018193	3.60035e-06	7.32297	4.68732	15	24	peptidyl-amino acid modification	0.000354549	III	BP
GO:0006996	6.33582e-06	2.95008	17.5775	35	90	organelle organization	0.000595567	III	BP
GO:0030163	8.17563e-06	11.9074	2.92958	11	15	protein catabolic process	0.000699173	III	BP
GO:0043632	8.17563e-06	11.9074	2.92958	11	15	modification-dependent macromolecule catabolic process	0.000699173	III	BP
GO:0051641	8.45229e-06	4.10529	8.98404	22	46	cellular localization	0.000699173	III	BP
GO:0044238	1.1231e-05	1.95635	92.184	120	472	primary metabolic process	0.000889817	III	BP
GO:0048468	1.16175e-05	2.3087	32.616	54	167	cell development	0.000889817	III	BP
GO:0090304	1.25261e-05	2.35197	30.2723	51	155	nucleic acid metabolic process	0.000925142	III	BP
GO:1902589	1.64099e-05	4.43386	7.4216	19	38	single-organism organelle organization	0.00117019	III	BP
GO:0019222	2.40488e-05	2.19855	34.9596	56	179	regulation of metabolic process	0.00165777	III	BP
GO:0006511	3.20671e-05	10.7702	2.73427	10	14	ubiquitin-dependent protein catabolic process	0.00195043	III	BP
GO:0019941	3.20671e-05	10.7702	2.73427	10	14	modification-dependent protein catabolic process	0.00195043	III	BP
GO:0044257	3.20671e-05	10.7702	2.73427	10	14	cellular protein catabolic process	0.00195043	III	BP
GO:0051603	3.20671e-05	10.7702	2.73427	10	14	proteolysis involved in cellular protein catabolic process	0.00195043	III	BP
GO:0031323	4.15738e-05	2.19469	32.2254	52	165	regulation of cellular metabolic process	0.00245642	III	BP
GO:0051649	4.50541e-05	4.17839	7.22629	18	37	establishment of localization in cell	0.00258811	III	BP
GO:0016569	5.09647e-05	7.91963	3.32019	11	17	chromatin modification	0.00265569	III	BP
GO:0016570	5.09647e-05	7.91963	3.32019	11	17	histone modification	0.00265569	III	BP
GO:0007098	5.23372e-05	Inf	1.17183	6	6	centrosome cycle	0.00265569	III	BP
GO:0007281	5.47742e-05	2.96887	13.2808	27	68	germ cell development	0.00265569	III	BP
GO:0006473	5.90725e-05	17.1	1.95305	8	10	protein acetylation	0.00265569	III	BP
GO:0006475	5.90725e-05	17.1	1.95305	8	10	internal protein amino acid acetylation	0.00265569	III	BP
GO:0016573	5.90725e-05	17.1	1.95305	8	10	histone acetylation	0.00265569	III	BP
GO:0018393	5.90725e-05	17.1	1.95305	8	10	internal peptidyl-lysine acetylation	0.00265569	III	BP
GO:0018394	5.90725e-05	17.1	1.95305	8	10	peptidyl-lysine acetylation	0.00265569	III	BP
GO:0043543	5.90725e-05	17.1	1.95305	8	10	protein acylation	0.00265569	III	BP
GO:0080090	6.0988e-05	2.15072	32.616	52	167	regulation of primary metabolic process	0.00267854	III	BP
GO:0048518	6.33988e-05	2.30651	25.3897	43	130	positive regulation of biological process	0.00267854	III	BP
GO:0048522	6.34664e-05	2.40615	22.2648	39	114	positive regulation of cellular process	0.00267854	III	BP
GO:0051726	6.63063e-05	6.49745	3.9061	12	20	regulation of cell cycle	0.00274243	III	BP
GO:0016070	7.22976e-05	2.20988	28.7099	47	147	RNA metabolic process	0.0029316	III	BP
GO:0016043	7.66309e-05	1.97892	44.7249	66	229	cellular component organization	0.00304755	III	BP
GO:0071840	9.772e-05	1.94879	45.8967	67	235	cellular component organization or biogenesis	0.00381292	III	BP
GO:0000280	0.000108693	6.78028	3.51549	11	18	nuclear division	0.0040707	III	BP
GO:0048285	0.000108693	6.78028	3.51549	11	18	organelle fission	0.0040707	III	BP
GO:0022412	0.000110232	2.74251	14.4526	28	74	cellular process involved in reproduction in multicellular organism	0.0040707	III	BP
GO:0044702	0.000117078	2.46269	18.9446	34	97	single organism reproductive process	0.00421169	III	BP
GO:0007276	0.000119174	2.67153	15.2338	29	78	gamete generation	0.00421169	III	BP
GO:0008380	0.000122196	9.64447	2.53897	9	13	RNA splicing	0.00421169	III	BP
GO:0018205	0.000122196	9.64447	2.53897	9	13	peptidyl-lysine modification	0.00421169	III	BP
GO:0016071	0.000128239	5.76871	4.10141	12	21	mRNA metabolic process	0.00434752	III	BP
GO:0006139	0.000144039	2.04049	34.3737	53	176	nucleobase-containing compound metabolic process	0.00480439	III	BP
GO:0043170	0.00014772	1.77916	82.4188	106	422	macromolecule metabolic process	0.00484898	III	BP
GO:0019953	0.000172525	2.50515	16.9915	31	87	sexual reproduction	0.00545646	III	BP
GO:0044703	0.000172525	2.50515	16.9915	31	87	multi-organism reproductive process	0.00545646	III	BP
GO:0048477	0.000176614	2.89072	11.9136	24	61	oogenesis	0.00545646	III	BP
GO:0000226	0.000176781	7.1633	3.12488	10	16	microtubule cytoskeleton organization	0.00545646	III	BP
GO:0048869	0.000207868	1.87874	46.8732	67	240	cellular developmental process	0.00616014	III	BP
GO:0043933	0.000209916	3.34561	8.59343	19	44	macromolecular complex subunit organization	0.00616014	III	BP
GO:0007017	0.000214143	5.92576	3.7108	11	19	microtubule-based process	0.00616014	III	BP
GO:0051301	0.000214143	5.92576	3.7108	11	19	cell division	0.00616014	III	BP
GO:0046483	0.000214473	1.9744	36.5221	55	187	heterocycle metabolic process	0.00616014	III	BP
GO:0048609	0.000220586	2.45812	17.1869	31	88	multicellular organismal reproductive process	0.00624892	III	BP
GO:0050790	0.000233881	5.18571	4.29671	12	22	regulation of catalytic activity	0.00647478	III	BP
GO:0007292	0.000238439	2.81121	12.1089	24	62	female gamete generation	0.00647478	III	BP
GO:0006325	0.000239001	4.69444	4.88263	13	25	chromatin organization	0.00647478	III	BP
GO:0030154	0.000241082	1.87806	45.3108	65	232	cell differentiation	0.00647478	III	BP
GO:0007067	0.000249954	14.8881	1.75775	7	9	mitotic nuclear division	0.006627	III	BP
GO:0022414	0.000294472	2.24785	21.2883	36	109	reproductive process	0.00770847	III	BP
GO:0031023	0.000306462	25.4257	1.36714	6	7	microtubule organizing center organization	0.00782424	III	BP
GO:0051297	0.000306462	25.4257	1.36714	6	7	centrosome organization	0.00782424	III	BP
GO:0006397	0.000356519	6.13276	3.32019	10	17	mRNA processing	0.00894395	III	BP
GO:0048519	0.000358969	2.19184	22.2648	37	114	negative regulation of biological process	0.00894395	III	BP
GO:0006396	0.00037366	4.05086	5.66385	14	29	RNA processing	0.00919914	III	BP
GO:1901360	0.000381259	1.90307	38.0845	56	195	organic cyclic compound metabolic process	0.0092758	III	BP
GO:0065009	0.000396098	4.32821	5.07793	13	26	regulation of molecular function	0.00952478	III	BP
GO:0006914	0.000450404	8.53	2.34366	8	12	autophagy	0.0105845	III	BP
GO:0033043	0.000450404	8.53	2.34366	8	12	regulation of organelle organization	0.0105845	III	BP
GO:0006725	0.000472576	1.88922	37.4986	55	192	cellular aromatic compound metabolic process	0.0109808	III	BP
GO:0019538	0.000523047	1.79842	47.2638	66	242	protein metabolic process	0.0120185	III	BP
GO:0016192	0.000560612	2.80408	10.5465	21	54	vesicle-mediated transport	0.0127401	III	BP
GO:0003006	0.000675607	2.31734	16.6009	29	85	developmental process involved in reproduction	0.0151366	III	BP
GO:0007616	0.000695345	9.91376	1.95305	7	10	long-term memory	0.0151366	III	BP
GO:0010564	0.000695345	9.91376	1.95305	7	10	regulation of cell cycle process	0.0151366	III	BP
GO:0016458	0.000695345	9.91376	1.95305	7	10	gene silencing	0.0151366	III	BP
GO:0060255	0.000740918	1.92206	31.2488	47	160	regulation of macromolecule metabolic process	0.0159606	III	BP
GO:0032504	0.000840627	2.15354	19.9211	33	102	multicellular organism reproduction	0.0179218	III	BP
GO:0000003	0.00091083	2.03017	24.0225	38	123	reproduction	0.0192204	III	BP
GO:0051171	0.000938203	2.045	23.2413	37	119	regulation of nitrogen compound metabolic process	0.019598	III	BP
GO:0032502	0.00102341	1.64894	73.2394	93	375	developmental process	0.0211641	III	BP
GO:0043967	0.00137804	21.0837	1.17183	5	6	histone H4 acetylation	0.0269668	III	BP
GO:0044767	0.00139506	1.62572	72.8488	92	373	single-organism developmental process	0.0269668	III	BP
GO:0000075	0.00142137	Inf	0.781221	4	4	cell cycle checkpoint	0.0269668	III	BP
GO:0010498	0.00142137	Inf	0.781221	4	4	proteasomal protein catabolic process	0.0269668	III	BP
GO:0016579	0.00142137	Inf	0.781221	4	4	protein deubiquitination	0.0269668	III	BP
GO:0031570	0.00142137	Inf	0.781221	4	4	DNA integrity checkpoint	0.0269668	III	BP
GO:0043161	0.00142137	Inf	0.781221	4	4	proteasome-mediated ubiquitin-dependent protein catabolic process	0.0269668	III	BP
GO:0045786	0.00142137	Inf	0.781221	4	4	negative regulation of cell cycle	0.0269668	III	BP
GO:0070646	0.00142137	Inf	0.781221	4	4	protein modification by small protein removal	0.0269668	III	BP
GO:0000375	0.00159668	7.42662	2.14836	7	11	RNA splicing, via transesterification reactions	0.0289644	III	BP
GO:0000377	0.00159668	7.42662	2.14836	7	11	RNA splicing, via transesterification reactions with bulged adenosine as nucleophile	0.0289644	III	BP
GO:0000398	0.00159668	7.42662	2.14836	7	11	mRNA splicing, via spliceosome	0.0289644	III	BP
GO:0007346	0.00159668	7.42662	2.14836	7	11	regulation of mitotic cell cycle	0.0289644	III	BP
GO:0051336	0.00159668	7.42662	2.14836	7	11	regulation of hydrolase activity	0.0289644	III	BP
GO:0046907	0.00165242	3.68659	5.07793	12	26	intracellular transport	0.0297148	III	BP
GO:0007010	0.0018587	3.18285	6.44507	14	33	cytoskeleton organization	0.0331362	III	BP
GO:0033036	0.0019174	2.59177	9.96056	19	51	macromolecule localization	0.0338904	III	BP
GO:0009889	0.00195731	1.95181	23.2413	36	119	regulation of biosynthetic process	0.0340144	III	BP
GO:0031326	0.00195731	1.95181	23.2413	36	119	regulation of cellular biosynthetic process	0.0340144	III	BP
GO:0070727	0.00215354	3.29412	5.85915	13	30	cellular macromolecule localization	0.0367306	III	BP
GO:0051128	0.00216689	2.42035	11.523	21	59	regulation of cellular component organization	0.0367306	III	BP
GO:0051173	0.00216689	2.42035	11.523	21	59	positive regulation of nitrogen compound metabolic process	0.0367306	III	BP
GO:0007154	0.00234872	1.75379	35.3502	50	181	cell communication	0.0394891	III	BP
GO:0048193	0.00257834	8.45545	1.75775	6	9	Golgi vesicle transport	0.043	III	BP
GO:0048523	0.00278229	2.01992	18.7493	30	96	negative regulation of cellular process	0.0460303	III	BP
GO:0010646	0.00293435	2.19837	14.062	24	72	regulation of cell communication	0.0477814	III	BP
GO:0023051	0.00293435	2.19837	14.062	24	72	regulation of signaling	0.0477814	III	BP
GO:0005515	1.68264e-10	3.33642	32.8974	65	161	protein binding	7.79064e-08	III	MF
GO:0004842	5.30838e-08	15.6126	3.8823	15	19	ubiquitin-protein transferase activity	8.19259e-06	III	MF
GO:0019787	5.30838e-08	15.6126	3.8823	15	19	ubiquitin-like protein transferase activity	8.19259e-06	III	MF
GO:0005488	7.93048e-08	2.2768	104.209	139	510	binding	9.17953e-06	III	MF
GO:0019899	8.51957e-06	6.03528	5.51695	16	27	enzyme binding	0.000788912	III	MF
GO:0003676	2.20681e-05	2.30878	30.0367	50	147	nucleic acid binding	0.00170292	III	MF
GO:0008270	3.72693e-05	2.94921	14.5075	29	71	zinc ion binding	0.0024651	III	MF
GO:0003682	0.000252838	10.7432	2.24765	8	11	chromatin binding	0.014633	III	MF
GO:0016740	0.000642912	1.98434	28.6064	44	140	transferase activity	0.0322893	III	MF
GO:1901363	0.000881997	1.72297	52.5132	71	257	heterocyclic compound binding	0.0322893	III	MF
GO:0017016	0.000931229	9.35556	2.04331	7	10	Ras GTPase binding	0.0322893	III	MF
GO:0031267	0.000931229	9.35556	2.04331	7	10	small GTPase binding	0.0322893	III	MF
GO:0051020	0.000931229	9.35556	2.04331	7	10	GTPase binding	0.0322893	III	MF
GO:0044877	0.000976351	5.05435	3.67797	10	18	macromolecular complex binding	0.0322893	III	MF
GO:0097159	0.00114165	1.69947	52.9218	71	259	organic cyclic compound binding	0.0352389	III	MF
GO:0016301	0.00142247	2.90771	8.37759	17	41	kinase activity	0.0360994	III	MF
GO:0004674	0.00169601	4.48739	3.8823	10	19	protein serine/threonine kinase activity	0.0360994	III	MF
GO:0008092	0.00169601	4.48739	3.8823	10	19	cytoskeletal protein binding	0.0360994	III	MF
GO:0005096	0.001705	Inf	0.817326	4	4	GTPase activator activity	0.0360994	III	MF
GO:0030695	0.001705	Inf	0.817326	4	4	GTPase regulator activity	0.0360994	III	MF
GO:0060589	0.001705	Inf	0.817326	4	4	nucleoside-triphosphatase regulator activity	0.0360994	III	MF
GO:0017137	0.0017153	19.9057	1.22599	5	6	Rab GTPase binding	0.0360994	III	MF
GO:0016773	0.00183804	3.06312	7.1516	15	35	phosphotransferase activity, alcohol group as acceptor	0.0370005	III	MF
GO:0005576	4.95247e-10	3.74755	24.3476	52	186	extracellular region	5.34866e-08	IV	CC
GO:0006030	3.91237e-12	9.62205	6.46479	26	45	chitin metabolic process	4.03365e-09	IV	BP
GO:1901071	7.92459e-12	9.13071	6.60845	26	46	glucosamine-containing compound metabolic process	4.08513e-09	IV	BP
GO:0006040	1.56179e-11	8.68616	6.75211	26	47	amino sugar metabolic process	5.36736e-09	IV	BP
GO:0006022	5.62757e-11	7.91304	7.03944	26	49	aminoglycan metabolic process	1.45051e-08	IV	BP
GO:1901135	8.98864e-07	3.85714	10.7746	27	75	carbohydrate derivative metabolic process	0.000185346	IV	BP
GO:0008061	1.10126e-12	10.6461	6.2354	26	43	chitin binding	3.46898e-10	IV	MF
GO:0016490	9.77854e-07	13.8923	2.32015	11	16	structural constituent of peritrophic membrane	0.000154012	IV	MF
GO:0005198	9.49408e-05	3.01282	10.5857	23	73	structural molecule activity	0.00996879	IV	MF

## Sheet: Reactome-Cluster
ID	Description	GeneRatio	BgRatio	p-value	adjusted p-value	q-value	Cluster
6323649	Mitochondrial translation elongation	12/115	12/273	2.20255e-05	0.000572663	0.000452103	I
6323650	Mitochondrial translation	12/115	12/273	2.20255e-05	0.000572663	0.000452103	I
6323651	Mitochondrial translation termination	11/115	11/273	5.54873e-05	0.000961781	0.0007593	I
6323508	Organelle biogenesis and maintenance	13/115	14/273	7.73593e-05	0.00100567	0.000793951	I
6322589	Gene Expression	23/115	35/273	0.00232804	0.0242116	0.0191145	I
6322636	Metabolism of proteins	15/115	21/273	0.00476109	0.0412628	0.0325759	I
6322576	Metabolism	47/80	101/273	1.99136e-06	8.76197e-05	7.12696e-05	II
6322910	Response to elevated platelet cytosolic Ca2+	15/80	25/273	0.000788295	0.0115617	0.00940423	II
6323218	Platelet degranulation	15/80	25/273	0.000788295	0.0115617	0.00940423	II
6322912	Hemostasis	20/80	39/273	0.00151921	0.0167113	0.013593	II
6322911	Platelet activation, signaling and aggregation	15/80	27/273	0.00241238	0.0212289	0.0172676	II
6322600	Metabolism of amino acids and derivatives	10/80	16/273	0.00465295	0.0341216	0.0277544	II
6322673	Signal Transduction	20/52	55/273	0.0004967	0.019868	0.019868	III

## Sheet: TFBS-Cluster
ID	NAME	p-value	q-value	FDR	Cluster
MA0237.2	pan	0.0002839	0.03706	0.0188793	I
MA0205.1	Trl	4.603e-06	0.000612	0.000612199	I
MA0187.1	Dll	0.0005569	0.0714	0.0370339	II
MA0023.1	dl(var.2)	5.314e-05	0.007043	0.00706762	II
MA0531.1	CTCF	0.003072	0.3354	0.0817152	III
MA0213.1	brk	0.001242	0.1522	0.0412965	III
MA0529.1	BEAF-32	0.0007634	0.09654	0.0338441	III
MA0535.1	Mad	7.006e-06	0.0009313	0.000465899	III
MA0536.1	pnr	4.693e-06	0.000624	0.000465899	III
MA0916.1	Ets21C	0.004449	0.4466	0.0422655	IV
MA0229.1	inv	0.003722	0.3905	0.0380789	IV
MA0228.1	ind	0.00339	0.363	0.0375725	IV
MA0209.1	ap	0.00339	0.363	0.0375725	IV
MA0189.1	E5	0.00339	0.363	0.0375725	IV
MA0193.1	schlank	0.001663	0.1984	0.0245754	IV
MA0202.1	Rx	0.0003656	0.04746	0.0060781	IV
MA0200.1	Pph13	0.0003656	0.04746	0.0060781	IV
MA0198.1	OdsH	0.0003656	0.04746	0.0060781	IV
MA0457.1	PHDP	0.0002731	0.03567	0.0060781	IV
MA0241.1	ro	0.0002731	0.03567	0.0060781	IV
MA0195.1	Lim3	0.0002731	0.03567	0.0060781	IV
MA0184.1	CG9876	0.0002731	0.03567	0.0060781	IV
MA0177.1	CG18599	0.0002731	0.03567	0.0060781	IV
