# Supplementary material for: An embryonic system to assess direct and indirect Wnt transcriptional targets
Source: Sci Rep. 2017 Sep 11;7:11092. doi: 10.1038/s41598-017-11519-z (PMC5593962; doi:10.1038/s41598-017-11519-z)
Supplement: Supplementary file 6 — Table 3 [file 41598_2017_11519_MOESM6_ESM.xlsx]

## Sheet: Sheet1
CG13810 For	CACTCCCTTGGAGACATTCCC	CGAAGTTTTGGTACTGCCGC
CG8342 For	TGGTCCGCCGATAAGAAGC	TGACTGTCTGAAGTTTCATTGATTT
CG33012 For	CCCGAAGCAGACATCAAAAGG	AATCACAACGAAGAACCGCAC
CG13806 For	CACTTTGCCCAACTCCCATC	GTGACAGCAATAAAAGTCCCG
CG14273 For	CCACAAGTCCACCAAACCCA	CGGAGTCTGCTGTTTGCTTC
CG17475 For	AGATACTTGGGGCGGAAACATT	AATGCGACAATTAAGCCTGC
Peritrophin-15a For	CTTCCCGCCAACGGAGATAA	GTGTGCTTTAACTGGGCGAA
CG7252 For	ACTACTGATTTGGCGCACTC	GCGAACGACTAAGTGGCAAAC
CG31267 For	GCTGACCATGATTGAGATTGC	GCAAAGCAGTGCAGCTAAAA
Btd For	CAAGCCGGAAGATCCAACCT	ATTCCGAAGCTGAGGTGGTG

## Sheet: Sheet2
Gene Name	Forward Primer	Reverse Primer
Mco1 /CG3759	CAAAAGGGTCGAACTGGGCT	TTTGAAGATAGCCAACGGCG
CG13160	CACCATAAACCCGAGCCGAA	ACTCCCGAAGCACGACTAAC
CG7714	ATGGGCTGCCTCCACATAAA	GGAATGCGTCTGGCTGCTAA
CG6933	AGAGGGTTCGCAATCAGCAG	GCCAGCGGACACCATACATA
CG32557	TGTTCTTCCCGTGCCTTGTC	TGGCTGAGGGCCAAATGTTA
CG10405	AATTACGGGCAACGGAGCAG	TAACCAGCATTGGGAATCCGT
wg/CG4889	CGCAGAGTCGGACGAAAGAA	TTTCGAGCGGAGGAGTGAAG
obstructor-G/CG9781	GCTTACCCGCTAAAGAAGGC	AGACATCCAATCGACCACTTT
CG10140	CCTCCGAGCGATGAGCTGTG	ATTTTCGTTTTCGGCACATCGT
CG30047	AGCCTGAAGGCATTTTAAGTTTG	AAGCTCCATATTAGGGTAGTTCAAT
CG10725	CACGGAATCAAAACAAATCGCA	TACCTCGAAAAACCCCTCCA
CG5084	TGCTGTTGTCTTCGTGCTAGA	AGTGCTGCGCCTTTTATACCT
CG12934	TTGTTCGAGGAGCATGGAAGTTAC	GTGAGATGATGAGCTTGGCTAAA
obstructor-J/CG7348	TAAGGTCAAGATGCGGCTGA	TCGAATCCGTTTCCCGTCAA
CG7567	CATGCGACATTTCCTCCAACA	GAATACCTCGGTTGCAGAGC
CG14500	AAAATGATAACTTCAGCCACGC	CTGGGGCAGCGATAAGTCAG
CG14780	TGATCATCTCCGCCCTGGTT	AGATCACATCCGCACCTCAT
CG13810	CACTCCCTTGGAGACATTCCC	CGAAGTTTTGGTACTGCCGC
CG8342	TGGTCCGCCGATAAGAAGC	TGACTGTCTGAAGTTTCATTGATTT
CG33012	CCCGAAGCAGACATCAAAAGG	AATCACAACGAAGAACCGCAC
CG13806	CACTTTGCCCAACTCCCATC	GTGACAGCAATAAAAGTCCCG
CG14273	CCACAAGTCCACCAAACCCA	CGGAGTCTGCTGTTTGCTTC
CG17475	AGATACTTGGGGCGGAAACATT	AATGCGACAATTAAGCCTGC
Peritrophin-15a/Cg17814	CTTCCCGCCAACGGAGATAA	GTGTGCTTTAACTGGGCGAA
CG7252	ACTACTGATTTGGCGCACTC	GCGAACGACTAAGTGGCAAAC
CG31267	GCTGACCATGATTGAGATTGC	GCAAAGCAGTGCAGCTAAAA
Btd/CG3599	CAAGCCGGAAGATCCAACCT	ATTCCGAAGCTGAGGTGGTG
